# Supplementary material for: In Vitro Folliculogenesis in Mammalian Models: A Computational Biology Study
Source: Front Mol Biosci. 2021 Nov 9;8:737912. doi: 10.3389/fmolb.2021.737912 (PMC8630647; doi:10.3389/fmolb.2021.737912)
Supplement: Supplementary file 1 [file DataSheet1.ZIP]

Archive with 28 entries (27 files):
- SUPPL FILES Frontiers Mol Bio/
- __MACOSX/._SUPPL FILES Frontiers Mol Bio
- SUPPL FILES Frontiers Mol Bio/.DS_Store
- __MACOSX/SUPPL FILES Frontiers Mol Bio/._.DS_Store
- SUPPL FILES Frontiers Mol Bio/Suppl File 3.xlsx
- __MACOSX/SUPPL FILES Frontiers Mol Bio/._Suppl File 3.xlsx
- SUPPL FILES Frontiers Mol Bio/Suppl File 11.xlsx
- __MACOSX/SUPPL FILES Frontiers Mol Bio/._Suppl File 11.xlsx
- SUPPL FILES Frontiers Mol Bio/Suppl File 7.docx
- __MACOSX/SUPPL FILES Frontiers Mol Bio/._Suppl File 7.docx
- SUPPL FILES Frontiers Mol Bio/Suppl File 6.pptx
- __MACOSX/SUPPL FILES Frontiers Mol Bio/._Suppl File 6.pptx
- SUPPL FILES Frontiers Mol Bio/Suppl File 8.xlsx
- __MACOSX/SUPPL FILES Frontiers Mol Bio/._Suppl File 8.xlsx
- SUPPL FILES Frontiers Mol Bio/Suppl File 9.xlsx
- __MACOSX/SUPPL FILES Frontiers Mol Bio/._Suppl File 9.xlsx
- SUPPL FILES Frontiers Mol Bio/~$ppl File 10 elife.docx
- __MACOSX/SUPPL FILES Frontiers Mol Bio/._~$ppl File 10 elife.docx
- SUPPL FILES Frontiers Mol Bio/Suppl File 10.docx
- __MACOSX/SUPPL FILES Frontiers Mol Bio/._Suppl File 10.docx
- SUPPL FILES Frontiers Mol Bio/Suppl File 2.docx
- __MACOSX/SUPPL FILES Frontiers Mol Bio/._Suppl File 2.docx
- SUPPL FILES Frontiers Mol Bio/Suppl File 4.docx
- __MACOSX/SUPPL FILES Frontiers Mol Bio/._Suppl File 4.docx
- SUPPL FILES Frontiers Mol Bio/Suppl File 1.xlsx
- __MACOSX/SUPPL FILES Frontiers Mol Bio/._Suppl File 1.xlsx
- SUPPL FILES Frontiers Mol Bio/Suppl File 5.docx
- __MACOSX/SUPPL FILES Frontiers Mol Bio/._Suppl File 5.docx
