# Supplementary material for: In Vitro Folliculogenesis in Mammalian Models: A Computational Biology Study
Source: Front Mol Biosci. 2021 Nov 9;8:737912. doi: 10.3389/fmolb.2021.737912 (PMC8630647; doi:10.3389/fmolb.2021.737912)
Supplement: Supplementary file 1 [file DataSheet1.ZIP › SUPPL FILES Frontiers Mol Bio/Suppl File 3.xlsx]

## Sheet: all parameters
Article Title: In vitro folliculogenesis in mammalian models: a computational biology study
Suppl. File 3 List of topological parameters computed for each node of the WoS_MMivF database
SUID	AverageShortestPathLength	BetweennessCentrality	ClosenessCentrality	ClusteringCoefficient	Eccentricity	EdgeCount	Indegree	IsSingleNode	name	NeighborhoodConnectivity	Outdegree	PartnerOfMultiEdgedNodePairs	selected	SelfLoops	shared name	Stress
73	2.69975	0.0650801	0.370405	0.0252809	8	155	17	false	FSH	13.2921	138	30	false	0	FSH	78131
289	0	0	0	0.0177215	0	139	139	false	PREANTRAL FOLLICLE GROWTH	11.4125	0	23	false	0	PREANTRAL FOLLICLE GROWTH	0
223	0	0	0	0.0205479	0	135	135	false	PRIMORDIAL TO PRIMARY FOLLICLE TRANSITION	11.1507	0	27	false	0	PRIMORDIAL TO PRIMARY FOLLICLE TRANSITION	0
326	0	0	0	0.00770308	0	112	112	false	MEIOTIC COMPETENCE	8.16471	0	18	false	0	MEIOTIC COMPETENCE	0
296	0	0	0	0.0217514	0	93	93	false	ANTRUM DIFFERENTIATION	12.5833	0	17	false	0	ANTRUM DIFFERENTIATION	0
117	3.04835	0.0364494	0.328047	0.0608974	9	84	9	false	activin A	23.575	75	19	false	0	activin A	46112
75	3.19338	0.0241352	0.313147	0.0193587	8	65	6	false	LH	11.9138	59	7	false	0	LH	28115
72	3.02545	0.0431814	0.33053	0.0442308	8	63	10	false	IGF-1	22.675	53	13	false	0	IGF-1	55728
249	3.37913	0.0255841	0.295934	0.0512821	8	60	14	false	GDF-9	19.925	46	8	false	0	GDF-9	31895
168	3.63359	0.0483357	0.27521	0.0342995	8	58	29	false	E2	14.6957	29	9	false	0	E2	69345
667	3.25191	0.0221627	0.307512	0.0404858	9	58	1	false	insulin	19.0769	57	9	false	0	insulin	20622
132	4.28499	0.0374872	0.233373	0.0784615	10	55	19	false	KL	25.1154	36	11	false	0	KL	43853
295	3.23664	0.0172233	0.308962	0.0463458	9	54	2	false	EGF	24.7059	52	13	false	0	EGF	20730
166	6.52672	0.0195805	0.153216	0.0282051	13	46	33	false	P4	13.25	13	4	false	0	P4	22822
593	0	0	0	0.018018	0	40	40	false	APOPTOSIS	12.1351	0	3	false	0	APOPTOSIS	0
822	4.24682	0.00411779	0.23547	0.0526316	9	40	4	false	bFGF	23.2	36	9	false	0	bFGF	3901
222	3.01527	0.0159002	0.331646	0.0563218	7	37	3	false	AMH	20.2	34	4	false	0	AMH	16215
672	0	0	0	0.0384615	0	37	37	false	CELL SURVIVAL	15.7308	0	8	false	0	CELL SURVIVAL	0
892	0	0	0	0.0356506	0	37	37	false	CELL PROLIFERATION	15.2647	0	2	false	0	CELL PROLIFERATION	0
102	5.77099	0.0117229	0.17328	0.0543478	12	35	7	false	PI3K	17.5417	28	3	false	0	PI3K	15148
104	4.86768	0.0265574	0.205436	0.0409357	11	33	13	false	Akt	17.0526	20	7	false	0	Akt	27914
308	5.58015	0.0135504	0.179207	0.0436508	10	33	26	false	CYP19A1	19.75	7	4	false	0	CYP19A1	19745
86	4.75573	0.016376	0.210273	0.0394737	8	32	9	false	VEGF-A	19.85	23	5	false	0	VEGF-A	15467
196	0	0	0	0.0327635	0	31	31	false	PRIMORDIAL FOLLICLE ACTIVATION	16.6667	0	4	false	0	PRIMORDIAL FOLLICLE ACTIVATION	0
77	4.67939	0.0108888	0.213703	0.00615385	11	30	3	false	hCG	7.15385	27	4	false	0	hCG	13758
251	4.59542	0.0163805	0.217608	0.0731225	10	30	23	false	FSHR	20.6087	7	6	false	0	FSHR	22542
633	0	0	0	0.0643275	0	30	30	false	PREANTRAL TO ANTRAL FOLLICLE TRANSITION	23.5789	0	7	false	0	PREANTRAL TO ANTRAL FOLLICLE TRANSITION	0
799	6.36387	0.00733265	0.157137	0.0333333	11	30	20	false	PI3K + Akt	21.5	10	3	false	0	PI3K + Akt	13909
194	1	0.00016296	1	0.0523077	1	29	26	false	STEROIDOGENESIS	19.7692	3	3	false	0	STEROIDOGENESIS	92
1132	0	0	0	0.0666667	0	27	27	false	CELL DIFFERENTIATION	24.1429	0	6	false	0	CELL DIFFERENTIATION	0
246	3.36641	0.0263096	0.297052	0.0595238	9	26	5	false	TGFbeta	18.5238	21	5	false	0	TGFbeta	20210
536	4.82952	0.0329767	0.20706	0.0619048	11	26	11	false	cAMP	23.1905	15	5	false	0	cAMP	40315
335	3.90076	0.0118981	0.25636	0.0666667	10	25	8	false	BMP-15	25.5238	17	4	false	0	BMP-15	19125
325	4.56743	0.0129679	0.218942	0.052381	10	24	2	false	LIF	19.6667	22	4	false	0	LIF	13839
2647	4.5827	0.00043949	0.218212	0.178571	9	24	16	false	insulin + FSH	49.5	8	4	false	0	insulin + FSH	512
291	0	0	0	0.021645	0	23	23	false	OOCYTE GROWTH	14.1818	0	1	false	0	OOCYTE GROWTH	0
329	3.62595	0.00201048	0.275789	0.0619048	9	23	1	false	BMP-4	26.7333	22	4	false	0	BMP-4	2305
433	3.35369	0.0076265	0.298179	0.0845588	9	23	6	false	FST	20.7647	17	3	false	0	FST	10966
253	4.04326	0.0204473	0.247325	0.052381	10	21	14	false	LHCGR	21.8571	7	0	false	0	LHCGR	26311
225	4.03053	0.0122082	0.248106	0.0989011	10	19	15	false	inhibin	22.6429	4	2	false	0	inhibin	15450
1046	1	0.00063688	1	0.0892857	1	18	10	false	cKit+ KL	44	8	4	false	0	cKit+ KL	562
1135	3.95202	0.00192684	0.253035	0.0636364	8	18	1	false	5% O2	32.0909	17	6	false	0	5% O2	1578
703	5.68702	0.00028987	0.175839	0.111111	12	18	2	false	pten	22.4	16	5	false	0	pten	221
88	6.52926	0.00773889	0.153157	0.0428571	10	17	8	false	COX2	20.7333	9	1	false	0	COX2	7014
255	1	0.00043502	1	0.131868	1	17	12	false	GJA1	40.9286	5	3	false	0	GJA1	410
426	4.03308	0.00417552	0.24795	0.0727273	8	17	2	false	GH	25.6364	15	4	false	0	GH	5086
428	3.61809	0.00395828	0.276389	0.0190476	8	16	1	false	mTOR	15.5333	15	1	false	0	mTOR	3322
747	5.0916	0.00385694	0.196402	0.0227273	10	16	6	false	SMAD3	17.75	10	3	false	0	SMAD3	4256
316	0	0	0	0.0178571	0	15	15	false	CC EXPANSION	9	0	4	false	0	CC EXPANSION	0
732	0	0	0	0.0512821	0	15	15	false	LUTEINIZATION	19.9231	0	1	false	0	LUTEINIZATION	0
293	0	0	0	0.0530303	0	14	14	false	SOMATIC CELL TO OOCYTE COMMUNICATION	19.4167	0	2	false	0	SOMATIC CELL TO OOCYTE COMMUNICATION	0
1388	4.58524	0.00070248	0.218091	0.178571	10	14	8	false	E2+ FSH	33.875	6	2	false	0	E2+ FSH	606
590	0	0	0	0.0151515	0	13	13	false	PRIMARY TO PREANTRAL FOLLICLE TRANSITION	16.75	0	1	false	0	PRIMARY TO PREANTRAL FOLLICLE TRANSITION	0
629	3.27543	0	0.305303	0.0448718	8	13	0	false	DHT	18	13	0	false	0	DHT	0
689	1.71429	0.00048146	0.583333	0.142857	2	13	7	false	cKit	33.375	6	2	false	0	cKit	335
745	3.89313	0.00749882	0.256863	0.0454546	10	13	4	false	SMAD2	20.3636	9	2	false	0	SMAD2	8777
165	4.20343	0	0.237901	0	9	12	0	false	KISS1	10.5455	12	1	false	0	KISS1	0
1193	5.56489	5.28e-06	0.179698	0.3	11	12	8	false	activin A+ FSH	54.5	4	2	false	0	activin A+ FSH	16
189	1.27273	0	0.785714	0.0357143	2	12	0	false	CNP	13.875	12	4	false	0	CNP	0
2324	1	0.00053484	1	0.1	1	12	8	false	Oxt + IGF-1	37.3333	4	2	false	0	Oxt + IGF-1	640
310	3.41476	0.0118322	0.292847	0.125	8	12	2	false	androgens	30.3333	10	1	false	0	androgens	14186
340	4.23929	0	0.235888	0.0151515	10	12	0	false	MT2	10.25	12	0	false	0	MT2	0
403	4.36776	0	0.22895	0.0151515	9	12	0	false	CREB1	13.8333	12	0	false	0	CREB1	0
2632	4.74809	0.00093815	0.210611	0.2	11	12	8	false	PDGF + FSH	42.8333	4	2	false	0	PDGF + FSH	716
882	0	0	0	0	0	12	12	false	ATRESIA	11.5833	0	0	false	0	ATRESIA	0
1908	3.74046	0.0169602	0.267347	0.128788	9	12	5	false	PCSK6	25.1667	7	0	false	0	PCSK6	29924
999	1	0.00022755	1	0.0757576	1	12	8	false	MAPKs	22.4167	4	0	false	0	MAPKs	269
1028	5.69036	0	0.175736	0.0666667	12	11	0	false	PDGF	35.5	11	3	false	0	PDGF	0
1129	1	0	1	0	1	11	0	false	20% O2	39.6667	11	2	false	0	20% O2	0
203	1	4.43e-05	1	0.111111	1	11	6	false	BAX	42.5	5	1	false	0	BAX	61
205	1	2.485e-05	1	0.133333	1	11	5	false	Bcl-2	49.8	6	1	false	0	Bcl-2	31
235	4.3715	0.0224811	0.228754	0.0272727	10	11	3	false	BMP-2	15.5455	8	0	false	0	BMP-2	44652
267	6.12723	0.00481117	0.163206	0.0333333	12	11	4	false	SMAD5	4	7	1	false	0	SMAD5	5626
307	3.9771	0.0130669	0.25144	0.1	9	11	3	false	T	24.9	8	1	false	0	T	18040
312	7.1883	0.00403975	0.139115	0.0555556	11	11	4	false	STAT3	5.8	7	1	false	0	STAT3	3793
331	4.09367	0	0.24428	0.107143	8	11	0	false	BMP-7	37.375	11	3	false	0	BMP-7	0
587	3.66921	0.00193458	0.272538	0.0888889	9	11	3	false	BMPs	42.2	8	1	false	0	BMPs	1175
803	4.20102	0.00348299	0.238038	0.142857	9	11	2	false	NOBOX	37.25	9	3	false	0	NOBOX	8406
1284	5.77099	0.0139123	0.17328	0.0555556	12	10	2	false	P4 + PGRMC1	35.5	8	0	false	0	P4 + PGRMC1	16286
261	6.05344	0.00629052	0.165195	0.0277778	12	10	3	false	SMAD1	4.33333	7	1	false	0	SMAD1	9460
263	6.27735	0.00634355	0.159303	0.0111111	12	10	5	false	SMAD4	11.4	5	0	false	0	SMAD4	24141
453	4.79644	0.00392092	0.208488	0.0277778	11	10	4	false	TGFbetaR1	5.66667	6	1	false	0	TGFbetaR1	4937
549	4.20356	0.00347056	0.237893	0.166667	9	10	2	false	Figla	30.4286	8	2	false	0	Figla	8393
676	1.125	0	0.888889	0	2	10	0	false	HYPOXIA	18.8571	10	3	false	0	HYPOXIA	0
1778	1.81818	0.00345511	0.55	0.0277778	4	10	3	false	SOCS4	4.44444	7	1	false	0	SOCS4	3649
852	4.63613	0.00015522	0.215697	0.190476	10	10	2	false	FGF-7	32.8571	8	3	false	0	FGF-7	139
930	4.24936	0.0193224	0.235329	0.0277778	8	10	3	false	Ca2+	15.8889	7	1	false	0	Ca2+	15031
174	2.28571	0.00179175	0.4375	0.0178571	4	9	4	false	PDK1	5.125	5	1	false	0	PDK1	3689
184	1	0.00067121	1	0.0416667	1	9	4	false	ERbeta	24.8889	5	0	false	0	ERbeta	565
198	7.17766	0	0.139321	0.0714286	13	9	0	false	eCG	28.5714	9	2	false	0	eCG	0
236	0	0	0	0.0833333	0	9	9	false	LOX	25.8889	0	0	false	0	LOX	0
272	6.23155	0.00527952	0.160474	0.0178571	12	9	6	false	SMAD8	4	3	1	false	0	SMAD8	6058
396	0	0	0	0.0238095	0	9	9	false	ANGIOGENESIS	10.4286	0	1	false	0	ANGIOGENESIS	0
2491	4.61832	0.00289782	0.216529	0.25	9	9	6	false	FSH + FSHR	59.6	3	2	false	0	FSH + FSHR	5739
2605	1	0	1	0.35	1	9	6	false	GDF-9 + FSH	52.4	3	2	false	0	GDF-9 + FSH	0
2728	3.28426	0	0.304482	0.107143	8	9	0	false	ALA	32.125	9	1	false	0	ALA	0
706	8.74555	0.00058319	0.114344	0.05	15	9	6	false	pten+ PIP3	11.2	3	2	false	0	pten+ PIP3	587
743	3.76845	0.00595127	0.265361	0.0277778	10	9	1	false	cumulin	11.1111	8	0	false	0	cumulin	7708
789	1	1.066e-05	1	0.15	1	9	6	false	GH + IGF-1	43.4	3	2	false	0	GH + IGF-1	23
807	1	4.28e-06	1	0.2	1	9	6	false	pten+ PI3K	31.2	3	2	false	0	pten+ PI3K	4
2007	1	0	1	0.3	1	9	6	false	FSH + bFGF	57.6	3	2	false	0	FSH + bFGF	0
2017	1	2.45e-06	1	0.25	1	9	6	false	FSH + FGF-10	45.2	3	2	false	0	FSH + FGF-10	1
1158	0	0	0	0.266667	0	8	8	false	DNA synthesis	32	0	2	false	0	DNA synthesis	0
1212	1.8	0.00013326	0.555556	0.05	2	8	4	false	Oxt	7.2	4	1	false	0	Oxt	187
1215	3.98473	0.00067881	0.250958	0.1	10	8	4	false	activin A+ LH	29.8	4	2	false	0	activin A+ LH	1286
2301	5.05089	0.00335909	0.197985	0.25	11	8	4	false	PI3K + pten	14.25	4	4	false	0	PI3K + pten	3327
342	4.0736	0	0.245483	0.0714286	9	8	0	false	melatonin	22.875	8	0	false	0	melatonin	0
1427	4.55696	0	0.219444	0.0666667	9	8	0	false	BPA	31.3333	8	1	false	0	BPA	0
1557	3.56061	0	0.280851	0.0357143	8	8	0	false	CD36	16.875	8	0	false	0	CD36	0
1614	4.34097	0.00195127	0.230363	0.0714286	10	8	2	false	SMAD7	22	6	1	false	0	SMAD7	1544
1008	4.32242	0	0.231352	0.0476191	9	7	0	false	RFRP-1	12	7	0	false	0	RFRP-1	0
2034	1	0	1	0.0238095	1	7	0	false	cytokines	29.4286	7	0	false	0	cytokines	0
119	3.92112	0.000535	0.255029	0.133333	9	7	2	false	IGF-1R	23.3333	5	1	false	0	IGF-1R	596
126	5.7888	0.00385385	0.172747	0.1	12	7	2	false	PIP3	9	5	1	false	0	PIP3	3419
134	3.6285	0.00194966	0.275596	0.15	9	7	2	false	IGF-2	47.2	5	2	false	0	IGF-2	1506
190	1	3.057e-05	1	0.133333	1	7	3	false	cGMP	30.3333	4	1	false	0	cGMP	13
287	1.75	3.831e-05	0.571429	0.0333333	2	7	6	false	StAR	14.8333	1	1	false	0	StAR	26
2367	3.68957	0.012494	0.271034	0.4	9	7	4	false	activin A+ FSHR	47	3	2	false	0	activin A+ FSHR	16069
337	3.59898	0.00063282	0.277856	0.142857	9	7	1	false	BMP-6	40.5714	6	0	false	0	BMP-6	499
384	0	0	0	0.0476191	0	7	7	false	OVULATION	19.1429	0	0	false	0	OVULATION	0
2501	4.60814	0.00100553	0.217007	0.1	9	7	4	false	GH + GHR	27.2	3	2	false	0	GH + GHR	1235
1582	5.25635	0	0.190246	0.1	11	7	0	false	Gns	41.1667	7	1	false	0	Gns	0
566	1.16667	0.00175612	0.857143	0.0333333	2	7	1	false	NOTCH	29.6667	6	1	false	0	NOTCH	2027
1628	4.29517	0.00492029	0.23282	0.05	9	7	4	false	SMAD2 + SMAD3	15.2	3	2	false	0	SMAD2 + SMAD3	6376
1661	1.33333	1.549e-05	0.75	0.1	2	7	2	false	CYP17A1	23	5	1	false	0	CYP17A1	11
1702	4.75443	0	0.21033	0.0238095	10	7	0	false	GnIH	27.1429	7	0	false	0	GnIH	0
856	5.77863	0.00165643	0.173052	0.0833333	12	7	4	false	TGFbeta + TGFbetaR2	9	3	3	false	0	TGFbeta + TGFbetaR2	2066
1885	7.19338	0.00019917	0.139017	0.0833333	13	7	4	false	SMAD1 + SMAD5	7.75	3	3	false	0	SMAD1 + SMAD5	544
997	1.69231	0.00055281	0.590909	0.0714286	2	7	3	false	PKC	8.42857	4	0	false	0	PKC	457
1060	3	0.00071812	0.333333	0.1	4	6	3	false	c-src	20.6667	3	0	false	0	c-src	572
1077	7.40102	0	0.135117	0.1	14	6	0	false	FGF	41	6	1	false	0	FGF	0
2153	1	1.365e-05	1	0.333333	1	6	4	false	insulin + Akt	42.5	2	2	false	0	insulin + Akt	22
2163	6.74555	0.0011828	0.148246	0.0833333	13	6	4	false	EGF + EGFR	18.25	2	2	false	0	EGF + EGFR	1902
136	5.82697	0.00826201	0.171616	0	12	6	3	false	IGFs	5.33333	3	0	false	0	IGFs	9574
2233	1	1.61e-05	1	0	1	6	4	false	PDK1 + Akt	18	2	3	false	0	PDK1 + Akt	24
207	1	5.411e-05	1	0.1	1	6	5	false	XIAP	36.6667	1	0	false	0	XIAP	42
2305	4.24427	0.0218136	0.235612	0.25	10	6	4	false	Akt + PI3K + pten	24	2	2	false	0	Akt + PI3K + pten	20464
2316	1	3.423e-05	1	0.0833333	1	6	4	false	insulin + glucose	25.75	2	2	false	0	insulin + glucose	29
357	5.98219	0.00041235	0.167163	0.166667	12	6	3	false	activin B	28	3	0	false	0	activin B	357
359	5.88804	9.822e-05	0.169836	0.166667	12	6	2	false	INHA	36.8333	4	0	false	0	INHA	101
1421	7.50636	0.00010969	0.13322	0.416667	14	6	4	false	IGF-1+ FSH	50.75	2	2	false	0	IGF-1+ FSH	350
2455	1	0	1	0.333333	1	6	4	false	bFGF + FSH	53.75	2	2	false	0	bFGF + FSH	0
413	1	6.19e-06	1	0.0333333	1	6	5	false	CASP3	13.3333	1	0	false	0	CASP3	4
2462	1	1.141e-05	1	0.25	1	6	4	false	bFGF + TGFbeta	36.75	2	2	false	0	bFGF + TGFbeta	14
2528	1	8.15e-06	1	0.0833333	1	6	4	false	hCG+ insulin + E2	45.75	2	2	false	0	hCG+ insulin + E2	4
522	4.45844	0	0.224294	0.0333333	9	6	0	false	DHA	18.1667	6	0	false	0	DHA	0
557	1.8	0.00058196	0.555556	0	3	6	4	false	SP1 + NOTCH2	2.33333	2	2	false	0	SP1 + NOTCH2	385
575	1	0	1	0	1	6	0	false	S1P	42.75	6	2	false	0	S1P	0
1602	8.17303	0.00260783	0.122354	0	12	6	1	false	PLCbeta1	28.25	5	1	false	0	PLCbeta1	2305
1617	1	1.141e-05	1	0.166667	1	6	4	false	cAMP + PKA	27.6667	2	3	false	0	cAMP + PKA	14
2688	1	5.28e-06	1	0.333333	1	6	4	false	FSH + EGF	54.5	2	2	false	0	FSH + EGF	16
2766	1	0	1	0	1	6	0	false	cyclin D2	44.6	6	1	false	0	cyclin D2	0
740	4.75064	0.00555269	0.210498	0.25	11	6	4	false	GDF-9 + BMP-15	26	2	2	false	0	GDF-9 + BMP-15	7649
861	5.52926	0.00057542	0.180856	0.0666667	11	6	1	false	TGFbeta2	25.3333	5	0	false	0	TGFbeta2	609
956	5.01781	0.00477463	0.19929	0	11	6	4	false	A4	11.8333	2	0	false	0	A4	5650
1988	1.2	0	0.833333	0.166667	2	6	0	false	FGF-10	46	6	1	false	0	FGF-10	0
2037	0	0	0	0	0	5	5	false	PREOVULATORY FOLLICLES	8.2	0	0	false	0	PREOVULATORY FOLLICLES	0
84	6.67424	0	0.14983	0	10	5	0	false	IL-6	10.6	5	0	false	0	IL-6	0
2144	1	0	1	0	1	5	0	false	CoQ10	12.4	5	0	false	0	CoQ10	0
1127	5.1738	0	0.193281	0.15	11	5	0	false	VIP	31.2	5	0	false	0	VIP	0
108	1	2.639e-05	1	0.2	1	5	4	false	CDKN1B	52.6	1	0	false	0	CDKN1B	33
113	1	0	1	0.3	1	5	2	false	PROK1	44.2	3	0	false	0	PROK1	0
129	4.17048	0.00776575	0.23978	0	9	5	3	false	beta-catenin 1	13	2	0	false	0	beta-catenin 1	7975
142	7.76081	0.00228325	0.128852	0.1	14	5	3	false	IGFBP2	24	2	0	false	0	IGFBP2	2606
1251	0	0	0	0	0	5	5	false	MITOTIC CELL CYCLE	25.25	0	1	false	0	MITOTIC CELL CYCLE	0
1329	1	7.34e-06	1	0.05	1	5	1	false	calpain	3.6	4	0	false	0	calpain	3
2357	7.74747	0	0.129074	0	14	5	0	false	O2	17.25	5	1	false	0	O2	0
315	1	4.08e-06	1	0	1	5	2	false	HAS2	10	3	1	false	0	HAS2	6
346	1.5	3.61e-06	0.666667	0.15	2	5	3	false	CYP11A1	39	2	0	false	0	CYP11A1	5
365	1	4.89e-06	1	0.0833333	1	5	2	false	INHBA	45.25	3	1	false	0	INHBA	3
456	5.27735	0.00392286	0.189489	0	11	5	4	false	GCs	11.6	1	0	false	0	GCs	4735
463	5.54707	6.083e-05	0.180275	0.05	11	5	1	false	AR	29.6	4	0	false	0	AR	68
2524	5.66158	0.00312368	0.176629	0.166667	12	5	2	false	insulin + E2	28.75	3	1	false	0	insulin + E2	4175
523	0	0	0	0	0	5	5	false	PCNA	7.6	0	0	false	0	PCNA	0
1571	1	0	1	0	1	5	0	false	Jag1	42.2	5	0	false	0	Jag1	0
1591	0	0	0	0	0	5	5	false	oxidative stress	2	0	0	false	0	oxidative stress	0
621	1	0	1	0	1	5	0	false	MAP1B-LC	85	5	1	false	0	MAP1B-LC	0
1650	4.9797	0	0.200815	0.1	11	5	0	false	ER	16.6	5	0	false	0	ER	0
2742	1	0	1	0	1	5	0	false	CDKN1A	54	5	1	false	0	CDKN1A	0
718	1.2	2.078e-05	0.833333	0.0833333	2	5	1	false	TNFalpha	14.5	4	1	false	0	TNFalpha	9
817	0	0	0	0.05	0	5	5	false	FERTILITY	20.6	0	0	false	0	FERTILITY	0
839	1	8.14e-06	1	0.15	1	5	2	false	TP53	46	3	0	false	0	TP53	20
858	6.74555	0.00053608	0.148246	0	13	5	2	false	TGFbetaR2	14	3	2	false	0	TGFbetaR2	792
897	5.24495	0	0.19066	0.1	11	5	0	false	PDGFs	48.2	5	0	false	0	PDGFs	0
1013	4.62595	0.00034594	0.216172	0.0833333	9	4	3	false	3-beta-HSD	37.25	1	0	false	0	3-beta-HSD	357
1024	4.36896	0.00039719	0.228888	0.25	9	4	2	false	GDNF	65	2	0	false	0	GDNF	425
1030	1	2.75e-06	1	0	1	4	1	false	NGF	65.5	3	1	false	0	NGF	7
1064	7.18734	0.00096709	0.139133	0	11	4	2	false	SFKs + PLC	2.33333	2	1	false	0	SFKs + PLC	609
1090	2.5	0.00048541	0.4	0.0833333	3	4	2	false	c-src + PI3K	10	2	0	false	0	c-src + PI3K	421
2121	6.51768	0	0.153429	0	11	4	0	false	miR-210	9	4	0	false	0	miR-210	0
112	1	0	1	0.25	1	4	0	false	PROKR1	54.5	4	0	false	0	PROKR1	0
115	1	0	1	0.25	1	4	0	false	PROKR2	54.5	4	0	false	0	PROKR2	0
139	7.75318	0.0009498	0.128979	0	14	4	1	false	PAPP-A	24.5	3	0	false	0	PAPP-A	2681
147	7.79644	0.00057041	0.128264	0	14	4	3	false	IGFBP4	40.5	1	0	false	0	IGFBP4	1420
176	1	7.95e-06	1	0	1	4	2	false	FOXO3a	28.6667	2	1	false	0	FOXO3a	4
1208	7.45802	0.00107864	0.134084	0	14	4	2	false	hractivin A+ LH	26.5	2	0	false	0	hractivin A+ LH	1263
1224	7.46056	0.00012256	0.134038	0.166667	14	4	2	false	FST + LH	30	2	0	false	0	FST + LH	196
201	1.66667	2.201e-05	0.6	0	2	4	1	false	OSM	6.75	3	0	false	0	OSM	14
1229	4.99746	2.12e-06	0.200102	0.5	11	4	2	false	FST + activin A	23.5	2	0	false	0	FST + activin A	3
233	5.5925	0.00097809	0.178811	0	10	4	2	false	Tsc1	25.6667	2	1	false	0	Tsc1	823
1259	1.6	3.179e-05	0.625	0	2	4	2	false	TNFalpha + TNFR2	3.33333	2	1	false	0	TNFalpha + TNFR2	13
2286	4.94697	0.00096831	0.202144	0.166667	9	4	2	false	5% O2 + fetuin	32.3333	2	1	false	0	5% O2 + fetuin	791
1266	2.57143	1.956e-05	0.388889	0	4	4	2	false	TNFalpha + TNFR1 + TNRF2	13.3333	2	1	false	0	TNFalpha + TNFR1 + TNRF2	8
2341	4.61323	0.0132831	0.216768	0.166667	9	4	2	false	CYP19A1 + androgens	27.6667	2	1	false	0	CYP19A1 + androgens	19931
298	4.32828	0	0.231039	0	9	4	0	false	3-MA	12	4	0	false	0	3-MA	0
2359	5.78372	0.00217938	0.172899	0.0833333	12	4	2	false	activin A+ TGFbetaR2	13.75	2	0	false	0	activin A+ TGFbetaR2	2593
318	1	2.85e-06	1	0	1	4	1	false	TNFAIP6	9	3	1	false	0	TNFAIP6	5
323	1	9.117e-05	1	0	1	4	2	false	PTX3	21.3333	2	1	false	0	PTX3	122
1364	0	0	0	0	0	4	4	false	DNA transcription	1.25	0	0	false	0	DNA transcription	0
2390	1.5	0.0011248	0.666667	0.166667	2	4	2	false	LH + CNP	22.3333	2	1	false	0	LH + CNP	1242
1380	1	0	1	0.333333	1	4	3	false	ZPs	29.3333	1	1	false	0	ZPs	0
361	1	5.5e-06	1	0	1	4	3	false	INHBB	29	1	0	false	0	INHBB	8
369	7.72774	0.00013917	0.129404	0.166667	14	4	2	false	EGFR	23.3333	2	1	false	0	EGFR	93
2434	7.48985	0	0.133514	0	14	4	0	false	NEFA	43	4	1	false	0	NEFA	0
390	1	2.45e-06	1	0.166667	1	4	3	false	AREG	56.3333	1	1	false	0	AREG	2
466	1	3.67e-06	1	0.166667	1	4	2	false	WWTR1	30	2	1	false	0	WWTR1	2
496	7.0229	0.00327373	0.142391	0.0833333	13	4	2	false	BMP-15 + BMPR-IB	9	2	0	false	0	BMP-15 + BMPR-IB	5128
501	7.09669	0.00050322	0.140911	0.166667	13	4	2	false	SMAD1 + BMP-15 + BMPR-IB	6.5	2	0	false	0	SMAD1 + BMP-15 + BMPR-IB	785
509	7.0229	0.00333759	0.142391	0.0833333	13	4	2	false	BMP-15 + BMPR-II	9.5	2	0	false	0	BMP-15 + BMPR-II	5257
511	8.00254	0.00013643	0.12496	0.0833333	14	4	3	false	BMPR-II	14.25	1	0	false	0	BMPR-II	188
514	7.09669	0.0005086	0.140911	0.166667	13	4	2	false	SMAD1 + BMP-15 + BMPR-II	6.5	2	0	false	0	SMAD1 + BMP-15 + BMPR-II	789
2591	5.743	0.00027055	0.174125	0.166667	11	4	2	false	TGFbeta + SMAD2	11.75	2	0	false	0	TGFbeta + SMAD2	378
554	2.16667	0	0.461538	0	4	4	0	false	SP1	38	4	2	false	0	SP1	0
559	2.6	0.0011248	0.384615	0	4	4	2	false	NOTCH2	10	2	1	false	0	NOTCH2	754
564	1	2.45e-06	1	0.25	1	4	3	false	Hey2	32.75	1	0	false	0	Hey2	1
2615	5.02545	0.00415738	0.198987	0.25	9	4	2	false	VEGF-A + IGF-1	18.5	2	0	false	0	VEGF-A + IGF-1	4811
600	6.78535	0.00096464	0.147376	0	13	4	2	false	YAP	2.66667	2	1	false	0	YAP	1121
605	7.74874	0	0.129053	0	14	4	0	false	Hippo signaling pathway	3	4	2	false	0	Hippo signaling pathway	0
612	6.78788	0.0009732	0.147321	0	13	4	2	false	AC	3	2	0	false	0	AC	2244
661	7.73552	0	0.129274	0.0833333	14	4	0	false	L-carnitine	29.5	4	0	false	0	L-carnitine	0
2710	1	4.89e-06	1	0.166667	1	4	2	false	IGFBPs + IGF-1	35	2	0	false	0	IGFBPs + IGF-1	2
662	6.80253	0.00288048	0.147004	0	13	4	3	false	ATP	3.5	1	0	false	0	ATP	3350
2715	8.73537	0.00028948	0.114477	0.25	15	4	2	false	IGF-1+ IGF-1R	13.5	2	0	false	0	IGF-1+ IGF-1R	470
694	5.89567	0.00117432	0.169616	0.166667	11	4	1	false	ERalpha	17	3	0	false	0	ERalpha	1100
2753	1	0	1	0	1	4	0	false	WEE2	54	4	0	false	0	WEE2	0
1741	2	0.00335852	0.5	0.166667	3	4	2	false	PDK1 + PI3K + Akt	6.25	2	0	false	0	PDK1 + PI3K + Akt	8368
1744	1.66667	0.00167131	0.6	0.0833333	3	4	1	false	S6K1	3.25	3	0	false	0	S6K1	4146
1749	1.33333	4.89e-05	0.75	0	2	4	2	false	rpS6	8.75	2	0	false	0	rpS6	21
1791	2.36364	5.379e-05	0.423077	0.0833333	5	4	2	false	JAK + STAT	4.5	2	0	false	0	JAK + STAT	22
1813	8.16031	0.00027998	0.122544	0.333333	12	4	2	false	LIF + JAK1	7.75	2	0	false	0	LIF + JAK1	516
1841	4.03038	0	0.248116	0.0833333	8	4	0	false	CALR	17.75	4	0	false	0	CALR	0
835	1	8.22e-06	1	0	1	4	3	false	FASL	25.25	1	0	false	0	FASL	10
1877	7.09924	0.00117509	0.14086	0.0833333	13	4	2	false	AMH + SMAD1	13	2	0	false	0	AMH + SMAD1	1091
1889	7.24936	0.00017534	0.137943	0.166667	13	4	2	false	SMAD8 + SMAD1 + SMAD5	6	2	0	false	0	SMAD8 + SMAD1 + SMAD5	380
2052	1	0	1	0.333333	1	3	2	false	cytokines + AMH	36.6667	1	0	false	0	cytokines + AMH	0
2068	7.51145	0	0.13313	0.5	14	3	2	false	EGF + FSH	54.3333	1	0	false	0	EGF + FSH	0
2081	9.45802	0.00102047	0.10573	0	16	3	2	false	COX2 + PGE2	6.66667	1	0	false	0	COX2 + PGE2	1124
2086	7.50382	0.00317879	0.133266	0	14	3	2	false	PGE2+ EP2	15	1	0	false	0	PGE2+ EP2	3335
1062	8.17975	3.67e-06	0.122253	0	12	3	1	false	SFKs	44	2	1	false	0	SFKs	2
1069	6.22392	0.00626467	0.16067	0	10	3	2	false	IP3	3	1	0	false	0	IP3	4178
1071	5.23664	0.00762544	0.190962	0	9	3	2	false	PLC + IP3	4.66667	1	0	false	0	PLC + IP3	4820
1094	1.8	3.065e-05	0.555556	0.333333	2	3	2	false	PKC + c-src + PI3K	7.66667	1	0	false	0	PKC + c-src + PI3K	52
1098	1	7.34e-06	1	0.166667	1	3	2	false	PI3K + PKC	34.6667	1	0	false	0	PI3K + PKC	3
82	5.74365	0.00047804	0.174105	0.166667	9	3	2	false	HIF-1alpha + IL-6	9	1	0	false	0	HIF-1alpha + IL-6	747
89	5.743	0.00566914	0.174125	0	9	3	2	false	COX2 + IL-6	13.3333	1	0	false	0	COX2 + IL-6	4698
106	1.5	0.00047226	0.666667	0	2	3	2	false	FOXO1	15.3333	1	0	false	0	FOXO1	928
122	6.78117	0.00337197	0.147467	0	13	3	2	false	PI3K + PIP2	10.3333	1	0	false	0	PI3K + PIP2	3174
2178	1	3.423e-05	1	0.333333	1	3	2	false	SMAD7 + TGFbeta	11	1	0	false	0	SMAD7 + TGFbeta	27
2182	1	3.24e-05	1	0	1	3	2	false	SMAD7 + GDF-9	19.6667	1	0	false	0	SMAD7 + GDF-9	17
137	0	0	0	0.166667	0	3	3	false	INSR	17.6667	0	0	false	0	INSR	0
140	6.80916	0.00285216	0.146861	0	13	3	2	false	PAPP-A + IGFBP2	5	1	0	false	0	PAPP-A + IGFBP2	3803
145	6.8117	0.00161008	0.146806	0	13	3	2	false	PAPP-A + IGFBP4	4.66667	1	0	false	0	PAPP-A + IGFBP4	2803
150	6.80916	0.00147681	0.146861	0	13	3	2	false	PAPP-A + IGFBP5	4	1	0	false	0	PAPP-A + IGFBP5	2522
1175	3.69466	0.00467848	0.270661	0.166667	9	3	2	false	inhibin+ E2	49.6667	1	0	false	0	inhibin+ E2	8028
2202	6.26463	0.00101058	0.159626	0	12	3	2	false	eCG + FSHR	11.6667	1	0	false	0	eCG + FSHR	1495
1179	1	2.45e-06	1	0.166667	1	3	2	false	IGF-1+ activin A+ inhibin	33.6667	1	0	false	0	IGF-1+ activin A+ inhibin	1
2206	6.26463	0.00059401	0.159626	0	12	3	2	false	eCG + LHCGR	11	1	0	false	0	eCG + LHCGR	1103
159	1.75	9.78e-06	0.571429	0	3	3	1	false	ADIPOQ	2	2	0	false	0	ADIPOQ	4
163	1.5	9.78e-06	0.666667	0.166667	2	3	2	false	AMPK	3	1	0	false	0	AMPK	4
178	5.5925	7.832e-05	0.178811	0	10	3	1	false	Tsc2	29	2	0	false	0	Tsc2	44
2229	3.13333	0.00149082	0.319149	0.166667	5	3	2	false	FSH + PI3K	40.3333	1	0	false	0	FSH + PI3K	3402
1207	8.43003	8.702e-05	0.118624	0.166667	15	3	1	false	hractivin A	11.3333	2	0	false	0	hractivin A	136
2240	1	4.89e-06	1	0	1	3	2	false	PDK1 + FOXO1	12.6667	1	0	false	0	PDK1 + FOXO1	3
2253	1	0	1	0.333333	1	3	2	false	bFGF + FGFR-1	32	1	0	false	0	bFGF + FGFR-1	0
2257	1	0	1	0.333333	1	3	2	false	bFGF + FGFR-2	31.6667	1	0	false	0	bFGF + FGFR-2	0
1261	2	2.445e-05	0.5	0	3	3	1	false	TNFR2	3	2	1	false	0	TNFR2	10
2295	7.73684	0	0.129252	0.166667	14	3	0	false	SIRT1	3.33333	3	0	false	0	SIRT1	0
2296	1	9.78e-06	1	0.166667	1	3	2	false	SIRT1 + AMPK	2.33333	1	0	false	0	SIRT1 + AMPK	4
1280	6.75318	0	0.148078	0.5	13	3	1	false	PGRMC1	41	2	0	false	0	PGRMC1	0
258	8.18274	0	0.122208	0	14	3	0	false	DMH-1	3	3	0	false	0	DMH-1	0
259	7.25445	0.00043195	0.137846	0	13	3	2	false	DMH-1 + SMAD1	7.33333	1	0	false	0	DMH-1 + SMAD1	3448
265	7.25445	0.00038456	0.137846	0	13	3	2	false	DMH-1 + SMAD5	7.66667	1	0	false	0	DMH-1 + SMAD5	3192
270	7.25191	0.00034148	0.137895	0	13	3	2	false	DMH-1 + SMAD8	7	1	0	false	0	DMH-1 + SMAD8	3167
275	5.35623	0.00737032	0.186698	0	11	3	2	false	SMAD1 + SMAD4	10	1	0	false	0	SMAD1 + SMAD4	15304
279	5.35623	0.00594276	0.186698	0	11	3	2	false	SMAD5 + SMAD4	10.3333	1	0	false	0	SMAD5 + SMAD4	13095
283	5.35623	0.00684504	0.186698	0	11	3	2	false	SMAD8 + SMAD4	9.66667	1	0	false	0	SMAD8 + SMAD4	14132
1322	4.36802	4.9e-07	0.228937	0.333333	9	3	1	false	RARRES2	37.6667	2	0	false	0	RARRES2	1
301	0	0	0	0	0	3	3	false	ROS	4.33333	0	0	false	0	ROS	0
304	1	4.89e-06	1	0	1	3	1	false	TGFbeta1	3.33333	2	0	false	0	TGFbeta1	2
2363	1.5	0.00032225	0.666667	0.166667	2	3	2	false	TGFbetaR1 + activin A+ TGFbetaR2	5.33333	1	0	false	0	TGFbetaR1 + activin A+ TGFbetaR2	335
2371	1	0	1	0.5	1	3	2	false	FSH + activin A+ FSHR	58	1	0	false	0	FSH + activin A+ FSHR	0
2380	1	2.45e-06	1	0.166667	1	3	2	false	activin A+ laminin	40.3333	1	0	false	0	activin A+ laminin	1
1357	1.4	0	0.714286	0.166667	2	3	0	false	JY-1	39.6667	3	0	false	0	JY-1	0
2385	1.8	1.223e-05	0.555556	0.166667	2	3	2	false	CNP + NPR2	5.33333	1	0	false	0	CNP + NPR2	5
2394	1	1.22e-06	1	0.5	1	3	2	false	cGMP + LH + CNP	31.3333	1	0	false	0	cGMP + LH + CNP	1
1372	1	0	1	0	1	3	0	false	TCF7L2	36	3	0	false	0	TCF7L2	0
2416	1	2.45e-06	1	0.333333	1	3	2	false	hCG+ EGF	48.3333	1	0	false	0	hCG+ EGF	2
2420	1	0	1	0.333333	1	3	2	false	PI3K + mTOR	37.3333	1	0	false	0	PI3K + mTOR	0
2424	1	1.467e-05	1	0	1	3	2	false	mTOR + PA	14.3333	1	0	false	0	mTOR + PA	6
1406	6.07634	0.00031124	0.164573	0.333333	11	3	2	false	activin A+ SMAD2	21	1	0	false	0	activin A+ SMAD2	392
2432	7.5	0	0.133333	0	14	3	0	false	SA	61.6667	3	0	false	0	SA	0
388	0	0	0	0	0	3	3	false	EREG	42	0	1	false	0	EREG	0
392	7.50891	0.00095119	0.133175	0.166667	11	3	2	false	LH + ANP	25	1	0	false	0	LH + ANP	693
400	8.4402	0.000463	0.118481	0	15	3	1	false	PGE2	21.3333	2	0	false	0	PGE2	662
1444	5.81726	0.00479998	0.171902	0	12	3	2	false	AC + ATP	9.66667	1	0	false	0	AC + ATP	6707
1456	1	2.45e-06	1	0.166667	1	3	2	false	MPF	31.6667	1	0	false	0	MPF	1
442	2	7.34e-06	0.5	0	3	3	2	false	KISS1 + ERK1	5	1	0	false	0	KISS1 + ERK1	3
1473	0	0	0	0	0	3	3	false	glycolysis	15.3333	0	0	false	0	glycolysis	0
451	1	9.78e-06	1	0.166667	1	3	2	false	activin A+ TGFbetaR1	19.3333	1	0	false	0	activin A+ TGFbetaR1	5
2520	1	1.22e-06	1	0.166667	1	3	2	false	insulin + IGF-1R	41.6667	1	0	false	0	insulin + IGF-1R	1
1498	7.35115	0.00083771	0.136033	0	12	3	2	false	IGF-1 + RTK	17.3333	1	0	false	0	IGF-1 + RTK	2069
1503	7.34606	0.00118775	0.136127	0	12	3	2	false	KL + RTK	12.6667	1	0	false	0	KL + RTK	2328
1520	1	8.2e-07	1	0.5	1	3	2	false	LIF + KL	25	1	0	false	0	LIF + KL	1
498	8	2.462e-05	0.125	0	14	3	2	false	BMPR-IB	9.5	1	1	false	0	BMPR-IB	21
505	7.20865	1.883e-05	0.138722	0.166667	13	3	2	false	SMAD5 + SMAD1 + BMP-15 + BMPR-IB	7.33333	1	0	false	0	SMAD5 + SMAD1 + BMP-15 + BMPR-IB	16
1536	1	7.743e-05	1	0.333333	1	3	1	false	FGFR-1	35.3333	2	0	false	0	FGFR-1	92
2563	1	0.0005624	1	0.166667	1	3	2	false	TGFbetaR1 + TGFbeta + TGFbetaR2	4.66667	1	0	false	0	TGFbetaR1 + TGFbeta + TGFbetaR2	496
518	7.20865	1.883e-05	0.138722	0.166667	13	3	2	false	SMAD5 + SMAD1 + BMP-15 + BMPR-II	7.33333	1	0	false	0	SMAD5 + SMAD1 + BMP-15 + BMPR-II	16
2570	5.84224	0.00151604	0.171167	0	12	3	2	false	activin A+ ACVR2A	14.6667	1	0	false	0	activin A+ ACVR2A	1593
2574	4.84987	0.00191706	0.206191	0	11	3	1	false	ALK-4	8.66667	2	0	false	0	ALK-4	2004
1565	5.85751	0.00011769	0.170721	0	12	3	2	false	CD36 + PI3K	17	1	0	false	0	CD36 + PI3K	200
2595	5.33333	0.00094348	0.1875	0.166667	11	3	2	false	TGFbeta + SMAD2 + SMAD3	7.66667	1	0	false	0	TGFbeta + SMAD2 + SMAD3	871
2601	5.58779	0.00022146	0.178962	0.166667	11	3	2	false	SMAD3 + FSH	41.3333	1	0	false	0	SMAD3 + FSH	334
561	1.33333	1.956e-05	0.75	0	2	3	1	false	FOXL2	26.3333	2	0	false	0	FOXL2	8
567	1	0.00057463	1	0	1	3	2	false	NOTCH + FOXL2	3.33333	1	0	false	0	NOTCH + FOXL2	665
2619	1	1.22e-06	1	0.333333	1	3	2	false	GH + VEGF-A + IGF-1	31.6667	1	0	false	0	GH + VEGF-A + IGF-1	1
1600	7.2112	0.00393926	0.138673	0	11	3	2	false	PI + PLCbeta1	3	1	0	false	0	PI + PLCbeta1	2929
1608	9.16031	0.00220682	0.109167	0	13	3	2	false	Ca2+ + PI	5	1	0	false	0	Ca2+ + PI	2270
585	4.65736	0	0.214714	0.5	10	3	0	false	CHRDL1	47.5	3	1	false	0	CHRDL1	0
1619	1.5	0	0.666667	0.5	2	3	1	false	PKA	12	2	1	false	0	PKA	0
601	1	2.45e-06	1	0.166667	1	3	2	false	YAP + WWTR1	30.3333	1	0	false	0	YAP + WWTR1	1
1632	4.89059	0.00018741	0.204475	0.333333	11	3	2	false	SMAD2 + SMAD3 + GDF-9	22	1	0	false	0	SMAD2 + SMAD3 + GDF-9	418
610	5.81726	0.00288537	0.171902	0	12	3	2	false	YAP + AC	9.33333	1	0	false	0	YAP + AC	4478
616	1	4.89e-06	1	0	1	3	2	false	SOX9 + CXCL12	29	1	0	false	0	SOX9 + CXCL12	2
627	1	5.01e-06	1	0	1	3	2	false	E2+ DHT	46.3333	1	0	false	0	E2+ DHT	9
650	1	7.34e-06	1	0	1	3	2	false	ERK1 + ERK2	7.66667	1	0	false	0	ERK1 + ERK2	3
1674	7.51145	0.00010969	0.13313	0.5	14	3	2	false	FSH + IGF-1	56.3333	1	0	false	0	FSH + IGF-1	350
2705	1	2.45e-06	1	0.166667	1	3	2	false	KL + IGFBP3	18.3333	1	0	false	0	KL + IGFBP3	1
1682	1	0	1	0.5	1	3	2	false	TGFbeta + FSH	38.6667	1	0	false	0	TGFbeta + FSH	0
1686	1	0	1	0.666667	1	3	2	false	TGFbeta + EGF	45	1	0	false	0	TGFbeta + EGF	0
2719	1	3.961e-05	1	0.166667	1	3	2	false	IGFBP2 + IGF-1+ IGF-1R	9.33333	1	0	false	0	IGFBP2 + IGF-1+ IGF-1R	33
2723	1	5.186e-05	1	0.166667	1	3	2	false	T + AR	9	1	0	false	0	T + AR	46
1710	5.85751	0.00163648	0.170721	0.166667	12	3	2	false	KL + PI3K	23	1	0	false	0	KL + PI3K	1478
1717	2.5	0.00111013	0.4	0	4	3	1	false	JAK	7.33333	2	0	false	0	JAK	1542
1719	1	0.00057463	1	0	1	3	2	false	LIF + STAT	6.33333	1	0	false	0	LIF + STAT	522
1721	2.36364	6.358e-05	0.423077	0	3	3	1	false	STAT	3.33333	2	0	false	0	STAT	26
2746	1	0	1	0	1	3	0	false	GADD45A	52	3	0	false	0	GADD45A	0
1727	2.125	0	0.470588	0	3	3	0	false	Zn	30	3	0	false	0	Zn	0
1729	1.8	2.445e-05	0.555556	0	2	3	2	false	Zn + MOS	5.33333	1	0	false	0	Zn + MOS	10
2757	1	0	1	0	1	3	0	false	MYC	52	3	0	false	0	MYC	0
2769	1	0	1	0	1	3	0	false	CCDC80	27.6667	3	0	false	0	CCDC80	0
721	3.86802	0	0.25853	0.166667	8	3	0	false	LEP	25.6667	3	0	false	0	LEP	0
1746	2	0.00056729	0.5	0.166667	3	3	2	false	S6K1 + PDK1 + PI3K + Akt	4	1	0	false	0	S6K1 + PDK1 + PI3K + Akt	1387
725	4.61675	0	0.216603	0.166667	9	3	0	false	T3	50	3	0	false	0	T3	0
1752	4.60902	0.00299486	0.216966	0	9	3	2	false	Tsc1 + Tsc2	7	1	0	false	0	Tsc1 + Tsc2	2505
1757	2	3.912e-05	0.5	0	3	3	2	false	mTOR + S6K1	7.66667	1	0	false	0	mTOR + S6K1	17
1761	1	0.00057952	1	0	1	3	2	false	S6K1 + rpS6	3	1	0	false	0	S6K1 + rpS6	1391
1775	8.14249	0	0.122813	0.5	12	3	1	false	JAK1	9.66667	2	0	false	0	JAK1	0
1780	3.09091	0.00060886	0.323529	0	4	3	2	false	SOCS4 + JAK	5	1	0	false	0	SOCS4 + JAK	1050
757	1.5	0	0.666667	0.5	2	3	0	false	AQP9	43	3	1	false	0	AQP9	0
1795	1	1.1e-05	1	0.166667	1	3	2	false	SOCS4 + JAK + STAT	28.6667	1	0	false	0	SOCS4 + JAK + STAT	5
1817	1	7.34e-06	1	0.166667	1	3	2	false	STAT3 + LIF + JAK1	29	1	0	false	0	STAT3 + LIF + JAK1	4
831	1.5	0.00021885	0.666667	0	2	3	2	false	FSH + FAS	32	1	0	false	0	FSH + FAS	104
833	1.75	5.869e-05	0.571429	0	3	3	1	false	FAS	24.3333	2	0	false	0	FAS	38
1881	7.2112	0.00018868	0.138673	0.166667	13	3	2	false	SMAD5 + AMH + SMAD1	7.33333	1	0	false	0	SMAD5 + AMH + SMAD1	204
862	1.5	0.000243	0.666667	0	2	3	2	false	TGFbeta2 + TGFbetaR1	6	1	0	false	0	TGFbeta2 + TGFbetaR1	290
865	1	7.74e-06	1	0	1	3	2	false	SMADs	28.6667	1	0	false	0	SMADs	5
914	1	0.00056485	1	0	1	3	2	false	VEGF-A + VEGFR-1	7.33333	1	0	false	0	VEGF-A + VEGFR-1	572
1939	5.16031	0.00034241	0.193787	0	10	3	2	false	SFRP4	15.5	1	1	false	0	SFRP4	518
926	5.85751	0.00138008	0.170721	0	12	3	2	false	VEGF-A + PI3K	21	1	0	false	0	VEGF-A + PI3K	1263
934	1	3.48e-06	1	0.333333	1	3	2	false	GJA4	48.3333	1	0	false	0	GJA4	10
952	6.56489	0.00191706	0.152326	0	11	3	2	false	SF-1+ CREB	10.6667	1	0	false	0	SF-1+ CREB	2364
965	1	8.2e-07	1	0	1	3	2	false	RPS18	20.5	1	1	false	0	RPS18	1
967	1	8.2e-07	1	0	1	3	2	false	RPLP0	20.5	1	1	false	0	RPLP0	1
1995	3.69466	0	0.270661	0.666667	9	3	2	false	activin A+ IGF-1	56.3333	1	0	false	0	activin A+ IGF-1	0
1010	4.51523	0	0.221473	0	9	2	0	false	RFRP-3	43	2	0	false	0	RFRP-3	0
1035	1	0	1	0	1	2	0	false	SDF1	73	2	1	false	0	SDF1	0
2084	8.48092	0.00142148	0.117912	0	15	2	1	false	EP2	3	1	0	false	0	EP2	1544
1066	6.18939	0	0.161567	0	10	2	0	false	PLC	3	2	0	false	0	PLC	0
2099	1.75	0	0.571429	0.5	2	2	1	false	SCARB1	57.5	1	0	false	0	SCARB1	0
1081	2.57143	1.879e-05	0.388889	0	3	2	1	false	DAG	6.5	1	0	false	0	DAG	20
2124	1	2.45e-06	1	0	1	2	1	false	EFNA3	5.5	1	0	false	0	EFNA3	1
79	0	0	0	0	0	2	2	false	GnRH	25	0	0	false	0	GnRH	0
81	5.73165	0	0.17447	0.5	9	2	0	false	HIF-1alpha	11.5	2	0	false	0	HIF-1alpha	0
2131	1	0	1	0.5	1	2	1	false	NOTCH1	45	1	0	false	0	NOTCH1	0
2136	1	0	1	0.5	1	2	1	false	Jag2	56.5	1	0	false	0	Jag2	0
1113	4.95685	0	0.201741	0.5	10	2	0	false	MEFs	17.5	2	0	false	0	MEFs	0
98	0	0	0	0	0	2	2	false	cyclin E1	20.5	0	0	false	0	cyclin E1	0
100	0	0	0	0	0	2	2	false	CDK2	39.5	0	0	false	0	CDK2	0
1140	5.01523	0	0.199393	0	11	2	0	false	TGFalpha	47	2	0	false	0	TGFalpha	0
124	7.77354	0.00095608	0.128642	0	14	2	1	false	PIP2	4	1	0	false	0	PIP2	770
1150	1.6	0	0.625	0	2	2	0	false	AGT	19	2	0	false	0	AGT	0
152	7.79135	0.00037773	0.128347	0	14	2	1	false	IGFBP5	46	1	0	false	0	IGFBP5	976
161	0	0	0	0	0	2	2	false	mTORC1	18.5	0	0	false	0	mTORC1	0
187	0	0	0	0	0	2	2	false	PDE3A	4.5	0	0	false	0	PDE3A	0
193	1.6	0	0.625	0	2	2	0	false	PPARG	26.5	2	0	false	0	PPARG	0
2259	1	0	1	0.5	1	2	0	false	FGFR-2	38	2	0	false	0	FGFR-2	0
214	0	0	0	0	0	2	2	false	MMP2	13.5	0	0	false	0	MMP2	0
1239	1	0	1	0.5	1	2	1	false	SERPINE2	71.5	1	0	false	0	SERPINE2	0
1242	1	0	1	0.5	1	2	1	false	SRGN	71.5	1	0	false	0	SRGN	0
232	6.57855	0	0.152009	0	11	2	0	false	miR-126-3p	3	2	1	false	0	miR-126-3p	0
238	1	0	1	0.5	1	2	1	false	SNAIL	10	1	0	false	0	SNAIL	0
2318	1.66667	0	0.6	0	2	2	0	false	glucose	4	2	1	false	0	glucose	0
299	0	0	0	0	0	2	2	false	AUTOPHAGY	3	0	0	false	0	AUTOPHAGY	0
1331	0	0	0	0.5	0	2	2	false	CYTOSKELETON REMODELLING	9	0	0	false	0	CYTOSKELETON REMODELLING	0
1352	5.22843	0	0.191262	0	10	2	0	false	dbcAMP	16.5	2	0	false	0	dbcAMP	0
1361	1	0	1	0	1	2	0	false	hnRNPA2B1	85	2	1	false	0	hnRNPA2B1	0
1368	1	0	1	0	1	2	0	false	HMGN1	44.5	2	0	false	0	HMGN1	0
350	0	0	0	0	0	2	2	false	RUNX2	29	0	0	false	0	RUNX2	0
355	0	0	0	0	0	2	2	false	INHB	10.5	0	0	false	0	INHB	0
2408	0	0	0	0	0	2	2	false	LIPOGENESIS	25	0	0	false	0	LIPOGENESIS	0
371	0	0	0	0	0	2	2	false	NPPC	58	0	1	false	0	NPPC	0
373	8.45939	0	0.118212	0	12	2	0	false	ANP	14.5	2	0	false	0	ANP	0
378	2.5	0.0005624	0.4	0	3	2	1	false	NPR2	30.5	1	0	false	0	NPR2	621
380	1	0	1	0.5	1	2	1	false	NPR3	71.5	1	0	false	0	NPR3	0
383	1	1.1e-05	1	0	1	2	1	false	ANGPT2	18.5	1	0	false	0	ANGPT2	5
1411	0	0	0	0.5	0	2	2	false	BDNF	55	0	0	false	0	BDNF	0
1429	1	0	1	0.5	1	2	1	false	Stra8	45.5	1	0	false	0	Stra8	0
411	0	0	0	0	0	2	2	false	cyclin B1	10.5	0	0	false	0	cyclin B1	0
444	1.5	0	0.666667	0	2	2	0	false	ERK1	3	2	0	false	0	ERK1	0
446	1.5	7.34e-06	0.666667	0	2	2	1	false	ERK2	3	1	0	false	0	ERK2	3
1476	0	0	0	0.5	0	2	2	false	cholesterol	30.5	0	0	false	0	cholesterol	0
2503	5.59645	0	0.178685	0	10	2	0	false	GHR	5	2	1	false	0	GHR	0
1492	6.56743	0	0.152267	0.5	11	2	1	false	NR4A1	43	1	0	false	0	NR4A1	0
1500	8.31218	0	0.120305	0	13	2	0	false	RTK	3	2	0	false	0	RTK	0
487	1	0	1	0.5	1	2	1	false	EGR2	71.5	1	0	false	0	EGR2	0
2539	1	0	1	0	1	2	0	false	IL-7	61	2	0	false	0	IL-7	0
529	1	2.45e-06	1	0	1	2	1	false	FFAR4	3.5	1	0	false	0	FFAR4	1
538	1.5	8.577e-05	0.666667	0	2	2	1	false	IGFBP3	46	1	0	false	0	IGFBP3	135
546	5.16031	0.00475797	0.193787	0	10	2	1	false	GSK3beta	12	1	0	false	0	GSK3beta	5346
1597	1	0	1	0	1	2	0	false	GSH	45	2	0	false	0	GSH	0
1599	8.15736	0	0.122589	0	12	2	0	false	PI	3	2	0	false	0	PI	0
597	1	0	1	0	1	2	0	false	MMP14	70	2	0	false	0	MMP14	0
636	1	0	1	0.5	1	2	1	false	AMHR2	45	1	0	false	0	AMHR2	0
638	1	0	1	0	1	2	0	false	FGF-8	41.5	2	0	false	0	FGF-8	0
648	0	0	0	0	0	2	2	false	CTGF	12	0	0	false	0	CTGF	0
680	5.59596	0	0.1787	0	11	2	0	false	Dnmt3a	1.5	2	0	false	0	Dnmt3a	0
683	4.61929	0.00096342	0.216484	0	10	2	1	false	IGF-2R	3.5	1	0	false	0	IGF-2R	718
1734	0	0	0	0	0	2	2	false	Emi2	6	0	0	false	0	Emi2	0
715	1	0	1	0	1	2	0	false	TF	70	2	0	false	0	TF	0
1771	1.5	0.00056974	0.666667	0	2	2	1	false	Akt1	5.5	1	0	false	0	Akt1	806
755	1	0	1	0	1	2	0	false	AQP3	60	2	1	false	0	AQP3	0
1786	0	0	0	0	0	2	2	false	Mdh1	9	0	1	false	0	Mdh1	0
1788	1	1.22e-06	1	0	1	2	1	false	Clc	41	1	0	false	0	Clc	1
764	1	0.0005624	1	0	1	2	1	false	Epb41l3	13.5	1	0	false	0	Epb41l3	681
777	0	0	0	0	0	2	2	false	MITOCHONDRIAL ACTIVITY	8	0	1	false	0	MITOCHONDRIAL ACTIVITY	0
780	0	0	0	0	0	2	2	false	TZP	8	0	1	false	0	TZP	0
784	0	0	0	0	0	2	2	false	CELL MIGRATION	3.5	0	0	false	0	CELL MIGRATION	0
1810	1.6	0	0.625	0	2	2	0	false	N-caderin	31.5	2	0	false	0	N-caderin	0
1838	4.95929	0.00100132	0.201642	0	10	2	1	false	Hsd17b3	7	1	0	false	0	Hsd17b3	1172
825	0	0	0	0	0	2	2	false	FLIP	73.5	0	0	false	0	FLIP	0
827	0	0	0	0	0	2	2	false	GATA	73.5	0	0	false	0	GATA	0
837	0	0	0	0	0	2	2	false	Apaf-1	73.5	0	0	false	0	Apaf-1	0
1896	0	0	0	0.5	0	2	2	false	SMAD4 + SMAD8 + SMAD1 + SMAD5	7	0	0	false	0	SMAD4 + SMAD8 + SMAD1 + SMAD5	0
898	1	2.45e-06	1	0	1	2	1	false	PDGFR-alpha	3	1	0	false	0	PDGFR-alpha	1
1944	5.16031	0.00034241	0.193787	0	10	2	1	false	sFRP5	15.5	1	0	false	0	sFRP5	518
920	0	0	0	0.5	0	2	2	false	VEGFR-2	14	0	0	false	0	VEGFR-2	0
943	0	0	0	0.5	0	2	2	false	RGS2	52	0	0	false	0	RGS2	0
945	0	0	0	0.5	0	2	2	false	VNN2	52	0	0	false	0	VNN2	0
948	7.54962	0.00027753	0.132457	0	12	2	1	false	CREB	12	1	0	false	0	CREB	361
950	7.54962	0.00027753	0.132457	0	12	2	1	false	SF-1	12	1	0	false	0	SF-1	361
963	1	8.2e-07	1	0	1	2	1	false	HPRT1	20.5	1	0	false	0	HPRT1	1
1002	1	0.00055996	1	0	1	2	1	false	LC3-II	45.5	1	0	false	0	LC3-II	488
2027	0	0	0	0	0	2	2	false	PERIOVULATORY FOLLICLES	3	0	0	false	0	PERIOVULATORY FOLLICLES	0
2031	1	0	1	0	1	1	0	false	IL-1R antagonist	60	1	0	false	0	IL-1R antagonist	0
1018	0	0	0	0	0	1	1	false	PARP-1	7	0	0	false	0	PARP-1	0
1021	0	0	0	0	0	1	1	false	GLUT-4	7	0	0	false	0	GLUT-4	0
2064	1	0	1	0	1	1	0	false	TRAIL	12	1	0	false	0	TRAIL	0
2066	1	0	1	0	1	1	0	false	CK	5	1	0	false	0	CK	0
1049	0	0	0	0	0	1	1	false	PGCs	8	0	0	false	0	PGCs	0
2076	0	0	0	0	0	1	1	false	alpha actin	89	0	0	false	0	alpha actin	0
2078	0	0	0	0	0	1	1	false	gamma actin	89	0	0	false	0	gamma actin	0
2091	0	0	0	0	0	1	1	false	HP1-BP74	89	0	0	false	0	HP1-BP74	0
2093	0	0	0	0	0	1	1	false	CCT3	89	0	0	false	0	CCT3	0
2095	0	0	0	0	0	1	1	false	ANXA5	89	0	0	false	0	ANXA5	0
2097	0	0	0	0	0	1	1	false	MMP7	89	0	0	false	0	MMP7	0
2102	0	0	0	0	0	1	1	false	GPX3	89	0	0	false	0	GPX3	0
2104	0	0	0	0	0	1	1	false	IV collagen	89	0	0	false	0	IV collagen	0
2106	1	0	1	0	1	1	0	false	ACK-2	73	1	0	false	0	ACK-2	0
2127	0	0	0	0	0	1	1	false	HRas	4	0	0	false	0	HRas	0
96	0	0	0	0	0	1	1	false	IGF-R	40	0	0	false	0	IGF-R	0
1142	1	0	1	0	1	1	0	false	tiroxina	85	1	0	false	0	tiroxina	0
130	0	0	0	0	0	1	1	false	Tap63	5	0	0	false	0	Tap63	0
1156	1	0	1	0	1	1	0	false	SOF	85	1	0	false	0	SOF	0
1172	5.0203	0	0.199191	0	11	1	0	false	IFN-gamma	14	1	0	false	0	IFN-gamma	0
155	0	0	0	0	0	1	1	false	IRS1	6	0	0	false	0	IRS1	0
1181	1.5	0	0.666667	0	2	1	0	false	activin A+ inhibin	3	1	0	false	0	activin A+ inhibin	0
158	2.4	0	0.416667	0	4	1	0	false	FGF-21	3	1	0	false	0	FGF-21	0
1191	0	0	0	0	0	1	1	false	activin receptors	89	0	0	false	0	activin receptors	0
170	0	0	0	0	0	1	1	false	PIK3CG	11	0	0	false	0	PIK3CG	0
172	0	0	0	0	0	1	1	false	PIK3C1	11	0	0	false	0	PIK3C1	0
180	0	0	0	0	0	1	1	false	BAD	11	0	0	false	0	BAD	0
182	0	0	0	0	0	1	1	false	ESR1	11	0	0	false	0	ESR1	0
186	1	0	1	0	1	1	0	false	IBMX	2	1	0	false	0	IBMX	0
200	2.5	0	0.4	0	3	1	0	false	PGF	4	1	0	false	0	PGF	0
216	0	0	0	0	0	1	1	false	MMP9	26	0	0	false	0	MMP9	0
1245	1	0	1	0	1	1	0	false	TRIB2	85	1	0	false	0	TRIB2	0
1249	1	0	1	0	1	1	0	false	MAD2	85	1	0	false	0	MAD2	0
226	0	0	0	0	0	1	1	false	RSTK type I	14	0	0	false	0	RSTK type I	0
228	0	0	0	0	0	1	1	false	RSTK type II	14	0	0	false	0	RSTK type II	0
1254	0	0	0	0	0	1	1	false	MSMO1	58	0	0	false	0	MSMO1	0
1256	0	0	0	0	0	1	1	false	ACIN1	89	0	0	false	0	ACIN1	0
240	0	0	0	0	0	1	1	false	SLUG	11	0	0	false	0	SLUG	0
2288	5.93451	0	0.168506	0	10	1	0	false	fetuin	3	1	0	false	0	fetuin	0
243	1	0	1	0	1	1	0	false	8-Bromo-cAMP	9	1	0	false	0	8-Bromo-cAMP	0
1268	3.25	0	0.307692	0	5	1	0	false	TNFalpha + TNFR1	3	1	0	false	0	TNFalpha + TNFR1	0
1272	0	0	0	0	0	1	1	false	PAQR	40	0	0	false	0	PAQR	0
1274	0	0	0	0	0	1	1	false	mPRaplha	40	0	0	false	0	mPRaplha	0
2299	0	0	0	0	0	1	1	false	CELL METABOLISM	3	0	0	false	0	CELL METABOLISM	0
1276	0	0	0	0	0	1	1	false	mPRbeta	40	0	0	false	0	mPRbeta	0
1278	0	0	0	0	0	1	1	false	mPRgamma	40	0	0	false	0	mPRgamma	0
1282	0	0	0	0	0	1	1	false	PGRMC2	40	0	0	false	0	PGRMC2	0
1324	0	0	0	0	0	1	1	false	CMKLR1	13	0	0	false	0	CMKLR1	0
313	0	0	0	0	0	1	1	false	miR-21	10	0	0	false	0	miR-21	0
1338	0	0	0	0	0	1	1	false	PARP	13	0	0	false	0	PARP	0
1346	0	0	0	0	0	1	1	false	VIM	5	0	0	false	0	VIM	0
1348	0	0	0	0	0	1	1	false	fodrin	5	0	0	false	0	fodrin	0
1350	0	0	0	0	0	1	1	false	alpha-tubulin	5	0	0	false	0	alpha-tubulin	0
2382	1.5	0	0.666667	0	2	1	0	false	laminin	3	1	0	false	0	laminin	0
1363	1	0	1	0	1	1	0	false	HDAC1	4	1	0	false	0	HDAC1	0
1366	1	0	1	0	1	1	0	false	NPM1	4	1	0	false	0	NPM1	0
1370	1	0	1	0	1	1	0	false	HDAC2	4	1	0	false	0	HDAC2	0
1373	0	0	0	0	0	1	1	false	Wnt	3	0	0	false	0	Wnt	0
2406	0	0	0	0	0	1	1	false	OXPHOS	11	0	0	false	0	OXPHOS	0
363	0	0	0	0	0	1	1	false	TGFbetaR3	12	0	0	false	0	TGFbetaR3	0
367	0	0	0	0	0	1	1	false	DNMT1A	12	0	0	false	0	DNMT1A	0
375	4.18528	0	0.238933	0	9	1	0	false	AG1478	58	1	0	false	0	AG1478	0
2426	1.5	0	0.666667	0	2	1	0	false	PA	3	1	0	false	0	PA	0
386	0	0	0	0	0	1	1	false	AGTR2	58	0	0	false	0	AGTR2	0
2437	1	0	1	0	1	1	0	false	OA	85	1	0	false	0	OA	0
1416	0	0	0	0	0	1	1	false	GFRA1	26	0	0	false	0	GFRA1	0
1418	0	0	0	0	0	1	1	false	RET	26	0	0	false	0	RET	0
398	1	0	1	0	1	1	0	false	PGF2-alpha	7	1	0	false	0	PGF2-alpha	0
406	0	0	0	0	0	1	1	false	CYP1B1	12	0	0	false	0	CYP1B1	0
409	0	0	0	0	0	1	1	false	cyclin A1	12	0	0	false	0	cyclin A1	0
1441	7.77078	0	0.128687	0	14	1	0	false	NE	4	1	0	false	0	NE	0
420	1.75	0	0.571429	0	2	1	0	false	Acc	26	1	0	false	0	Acc	0
422	1.75	0	0.571429	0	2	1	0	false	Fasn	26	1	0	false	0	Fasn	0
424	1.75	0	0.571429	0	2	1	0	false	Gapdh	26	1	0	false	0	Gapdh	0
1458	1.5	0	0.666667	0	2	1	0	false	AURKA	3	1	0	false	0	AURKA	0
435	0	0	0	0	0	1	1	false	Hsd17b1	15	0	0	false	0	Hsd17b1	0
1460	1	0	1	0	1	1	0	false	JNK	85	1	0	false	0	JNK	0
438	0	0	0	0	0	1	1	false	NR5A2	15	0	0	false	0	NR5A2	0
440	0	0	0	0	0	1	1	false	PRC1	15	0	0	false	0	PRC1	0
449	1	0	1	0	1	1	0	false	Lkb1	73	1	0	false	0	Lkb1	0
461	0	0	0	0	0	1	1	false	INFERTILITY	9	0	0	false	0	INFERTILITY	0
2513	0	0	0	0	0	1	1	false	amino acid transport	39	0	0	false	0	amino acid transport	0
2516	0	0	0	0	0	1	1	false	protein synthesis	39	0	0	false	0	protein synthesis	0
468	1	0	1	0	1	1	0	false	FOS	85	1	0	false	0	FOS	0
470	1	0	1	0	1	1	0	false	MEF2C	85	1	0	false	0	MEF2C	0
1496	1	0	1	0	1	1	0	false	RUNX1	21	1	0	false	0	RUNX1	0
473	1	0	1	0	1	1	0	false	IKZF2	85	1	0	false	0	IKZF2	0
475	1	0	1	0	1	1	0	false	IHH	85	1	0	false	0	IHH	0
477	1	0	1	0	1	1	0	false	RORA	85	1	0	false	0	RORA	0
479	1	0	1	0	1	1	0	false	MAP3K1	85	1	0	false	0	MAP3K1	0
481	1	0	1	0	1	1	0	false	NFAT5	85	1	0	false	0	NFAT5	0
483	1	0	1	0	1	1	0	false	SMARCA1	85	1	0	false	0	SMARCA1	0
485	1	0	1	0	1	1	0	false	EGR1	85	1	0	false	0	EGR1	0
489	1	0	1	0	1	1	0	false	MITF	85	1	0	false	0	MITF	0
492	1	0	1	0	1	1	0	false	APP	85	1	0	false	0	APP	0
494	1	0	1	0	1	1	0	false	NR5A1	85	1	0	false	0	NR5A1	0
2542	1	0	1	0	1	1	0	false	rutin	80	1	0	false	0	rutin	0
2558	1	0	1	0	1	1	0	false	FORKO	80	1	0	false	0	FORKO	0
1539	0	0	0	0	0	1	1	false	Cktsf1b1	30	0	0	false	0	Cktsf1b1	0
2566	0	0	0	0	0	1	1	false	MH2	3	0	0	false	0	MH2	0
1542	0	0	0	0	0	1	1	false	ITGA6	30	0	0	false	0	ITGA6	0
1547	0	0	0	0	0	1	1	false	ACVR1	30	0	0	false	0	ACVR1	0
2572	6.82741	0	0.146468	0	13	1	0	false	ACVR2A	3	1	0	false	0	ACVR2A	0
1549	0	0	0	0	0	1	1	false	NodalR2	30	0	0	false	0	NodalR2	0
1552	4.6599	0	0.214597	0	10	1	0	false	Bambi	10	1	0	false	0	Bambi	0
531	0	0	0	0	0	1	1	false	MAPK14	2	0	0	false	0	MAPK14	0
533	0	0	0	0	0	1	1	false	GPX4	6	0	0	false	0	GPX4	0
1560	0	0	0	0	0	1	1	false	integrin beta1	8	0	0	false	0	integrin beta1	0
1562	0	0	0	0	0	1	1	false	TSP-1	8	0	0	false	0	TSP-1	0
1578	1	0	1	0	1	1	0	false	NLRP5	85	1	0	false	0	NLRP5	0
1586	1	0	1	0	1	1	0	false	ATP5A1	22	1	0	false	0	ATP5A1	0
563	1.5	0	0.666667	0	2	1	0	false	NICD2	4	1	0	false	0	NICD2	0
1588	1	0	1	0	1	1	0	false	EEF1A1	22	1	0	false	0	EEF1A1	0
1590	1	0	1	0	1	1	0	false	GSTA2	5	1	0	false	0	GSTA2	0
1593	1	0	1	0	1	1	0	false	PRDX1	5	1	0	false	0	PRDX1	0
570	0	0	0	0	0	1	1	false	SOMATIC CELL DEVELOPMENT	3	0	0	false	0	SOMATIC CELL DEVELOPMENT	0
1595	1	0	1	0	1	1	0	false	PRDX2	5	1	0	false	0	PRDX2	0
576	0	0	0	0	0	1	1	false	ceramide	4	0	0	false	0	ceramide	0
583	1	0	1	0	1	1	0	false	BMP-1	85	1	0	false	0	BMP-1	0
615	1.5	0	0.666667	0	2	1	0	false	SOX9	3	1	0	false	0	SOX9	0
618	1.5	0	0.666667	0	2	1	0	false	CXCL12	3	1	0	false	0	CXCL12	0
1653	0	0	0	0	0	1	1	false	Sult1e1	21	0	0	false	0	Sult1e1	0
642	1	0	1	0	1	1	0	false	MIF	80	1	0	false	0	MIF	0
2709	1.66667	0	0.6	0	2	1	0	false	IGFBPs	4	1	0	false	0	IGFBPs	0
1690	5.81726	0	0.171902	0	12	1	0	false	PDE8	21	1	0	false	0	PDE8	0
681	0	0	0	0	0	1	1	false	BEGAIN	2	0	0	false	0	BEGAIN	0
692	0	0	0	0	0	1	1	false	CCND1	39	0	0	false	0	CCND1	0
1723	0	0	0	0	0	1	1	false	SOCs	3	0	0	false	0	SOCs	0
1731	2.5	0	0.4	0	3	1	0	false	MOS	3	1	0	false	0	MOS	0
2761	1	0	1	0	1	1	0	false	SPO11	60	1	0	false	0	SPO11	0
713	1	0	1	0	1	1	0	false	8-bromo-cGMP	37	1	0	false	0	8-bromo-cGMP	0
2763	1	0	1	0	1	1	0	false	LIFR	60	1	0	false	0	LIFR	0
1764	0	0	0	0	0	1	1	false	eIF4B	3	0	0	false	0	eIF4B	0
2802	1	0	1	0	1	1	0	false	ZP3	60	1	0	false	0	ZP3	0
1784	0	0	0	0	0	1	1	false	Pcpb1	9	0	0	false	0	Pcpb1	0
760	0	0	0	0	0	1	1	false	Pvr	26	0	0	false	0	Pvr	0
762	0	0	0	0	0	1	1	false	Oxtr	26	0	0	false	0	Oxtr	0
766	0	0	0	0	0	1	1	false	CADM1	2	0	0	false	0	CADM1	0
768	0	0	0	0	0	1	1	false	Rgs11	26	0	0	false	0	Rgs11	0
773	0	0	0	0	0	1	1	false	PDEs	8	0	0	false	0	PDEs	0
1799	1	0	1	0	1	1	0	false	TPEN	85	1	0	false	0	TPEN	0
1802	1	0	1	0	1	1	0	false	CamkIIg	85	1	0	false	0	CamkIIg	0
1806	0	0	0	0	0	1	1	false	Scp3	39	0	0	false	0	Scp3	0
783	1	0	1	0	1	1	0	false	AQPs	2	1	0	false	0	AQPs	0
786	1	0	1	0	1	1	0	false	AQP8	60	1	0	false	0	AQP8	0
1823	0	0	0	0	0	1	1	false	PCBP1	9	0	0	false	0	PCBP1	0
814	1	0	1	0	1	1	0	false	TBP2	22	1	0	false	0	TBP2	0
1844	0	0	0	0	0	1	1	false	PDIA3	4	0	0	false	0	PDIA3	0
1870	0	0	0	0	0	1	1	false	hyaluronic acid	40	0	0	false	0	hyaluronic acid	0
1873	0	0	0	0	0	1	1	false	uPA	40	0	0	false	0	uPA	0
1875	0	0	0	0	0	1	1	false	ALKs	30	0	0	false	0	ALKs	0
854	1	0	1	0	1	1	0	false	HGF	37	1	0	false	0	HGF	0
1906	4.35787	0	0.22947	0	10	1	0	false	PCs	21	1	0	false	0	PCs	0
1911	1	0	1	0	1	1	0	false	PCSK3	2	1	0	false	0	PCSK3	0
1917	0	0	0	0	0	1	1	false	PCSK5	58	0	0	false	0	PCSK5	0
900	0	0	0	0	0	1	1	false	PDGFR-beta	2	0	0	false	0	PDGFR-beta	0
1928	0	0	0	0	0	1	1	false	TGFRB1	34	0	0	false	0	TGFRB1	0
1933	6.56599	0	0.1523	0	11	1	0	false	miR-378	28	1	0	false	0	miR-378	0
1935	6.56599	0	0.1523	0	11	1	0	false	miR-106	28	1	0	false	0	miR-106	0
1937	1	0	1	0	1	1	0	false	miR-15a	2	1	0	false	0	miR-15a	0
916	1.5	0	0.666667	0	2	1	0	false	VEGFR-1	3	1	0	false	0	VEGFR-1	0
918	0	0	0	0	0	1	1	false	FLT1	3	0	0	false	0	FLT1	0
922	0	0	0	0	0	1	1	false	VEGFR-3	20	0	0	false	0	VEGFR-3	0
1947	0	0	0	0	0	1	1	false	ADAMTS-1	26	0	0	false	0	ADAMTS-1	0
1952	0	0	0	0	0	1	1	false	EPHX1	26	0	0	false	0	EPHX1	0
1954	0	0	0	0	0	1	1	false	MAGOH	26	0	0	false	0	MAGOH	0
1956	0	0	0	0	0	1	1	false	ELOVL5	26	0	0	false	0	ELOVL5	0
932	0	0	0	0	0	1	1	false	GJD2	46	0	0	false	0	GJD2	0
1966	1	0	1	0	1	1	0	false	Gp130	8	1	0	false	0	Gp130	0
961	0	0	0	0	0	1	1	false	VEGFRs	8	0	0	false	0	VEGFRs	0
969	0	0	0	0	0	1	1	false	HMBs	7	0	0	false	0	HMBs	0
976	0	0	0	0	0	1	1	false	BMPR-IA	15	0	0	false	0	BMPR-IA	0
2001	0	0	0	0	0	1	1	false	FGFR-3c	89	0	0	false	0	FGFR-3c	0
2003	0	0	0	0	0	1	1	false	FGFR-2b	89	0	0	false	0	FGFR-2b	0
981	0	0	0	0	0	1	1	false	SOHLH2	15	0	0	false	0	SOHLH2	0
2029	1	0	1	0	1	1	0	false	IL-8	2	1	0	false	0	IL-8	0
						6.4805
						14.1171
						20.5976

## Sheet: hub BN hub.BN
	Hubs	BottleNecks					Names	total	elements
155	FSH	MEIOTIC COMPETENCE	132				BottleNecks Hubs	30	APOPTOSIS
139	PREANTRAL FOLLICLE GROWTH	PRIMORDIAL TO PRIMARY FOLLICLE TRANSITION	71						MEIOTIC COMPETENCE
135	PRIMORDIAL TO PRIMARY FOLLICLE TRANSITION	PREANTRAL FOLLICLE GROWTH	56						CELL PROLIFERATION
112	MEIOTIC COMPETENCE	FSH	55						VEGF-A
93	ANTRUM DIFFERENTIATION	EGF	38						bFGF
84	activin A	LH	37						PREANTRAL FOLLICLE GROWTH
65	LH	ANTRUM DIFFERENTIATION	31						EGF
63	IGF-1	insulin	31						cAMP
60	GDF-9	activin A	28						PRIMORDIAL FOLLICLE ACTIVATION
58	E2	P4	21						Akt
58	insulin	GDF-9	20						FSH
55	KL	APOPTOSIS	19						E2
54	EGF	hCG	18						FST
46	P4	E2	18						P4
40	APOPTOSIS	cAMP	18						ANTRUM DIFFERENTIATION
40	bFGF	PRIMORDIAL FOLLICLE ACTIVATION	16						GDF-9
37	AMH	TGFbeta	16						CYP19A1
37	CELL SURVIVAL	CYP19A1	16						BMP-15
37	CELL PROLIFERATION	LIF	16						activin A
35	PI3K	IGF-1	14						IGF-1
33	Akt	BMP-15	13						LH
33	CYP19A1	bFGF	13						AMH
32	VEGF-A	STEROIDOGENESIS	12						hCG
31	PRIMORDIAL FOLLICLE ACTIVATION	CELL SURVIVAL	12						LIF
30	hCG	cumulin	12						PRIMORDIAL TO PRIMARY FOLLICLE TRANSITION
30	FSHR	AMH	11						CELL SURVIVAL
30	PREANTRAL TO ANTRAL FOLLICLE TRANSITION	mTOR	11						STEROIDOGENESIS
30	PI3K + Akt	DHT	11						TGFbeta
29	STEROIDOGENESIS	Akt	10						insulin
27	CELL DIFFERENTIATION	VEGF-A	9						PREANTRAL TO ANTRAL FOLLICLE TRANSITION
26	TGFbeta	Ca2+	9				Hubs	8	insulin + FSH
26	cAMP	SMAD4	8						CELL DIFFERENTIATION
25	BMP-15	SOMATIC CELL TO OOCYTE COMMUNICATION	8						FSHR
24	LIF	FST	8						OOCYTE GROWTH
24	insulin + FSH	PREANTRAL TO ANTRAL FOLLICLE TRANSITION	8						PI3K + Akt
23	OOCYTE GROWTH	SOCS4 + JAK + STAT	8						KL
23	BMP-4	ATRESIA	8						PI3K
23	FST	CELL PROLIFERATION	8						BMP-4
							BottleNecks	8	SOCS4 + JAK + STAT
									cumulin
									SOMATIC CELL TO OOCYTE COMMUNICATION
									mTOR
									Ca2+
									ATRESIA
									DHT
									SMAD4
