# Supplementary material for: In Vitro Folliculogenesis in Mammalian Models: A Computational Biology Study
Source: Front Mol Biosci. 2021 Nov 9;8:737912. doi: 10.3389/fmolb.2021.737912 (PMC8630647; doi:10.3389/fmolb.2021.737912)
Supplement: Supplementary file 1 [file DataSheet1.ZIP › SUPPL FILES Frontiers Mol Bio/Suppl File 11.xlsx]

## Sheet: function
Suppl. File 11 GO annotation concerning the molecular function, localization in the cell and involvement in biological processes of the new interactor genes of the STRING-MMivF network
#term ID	term description	observed gene count	background gene count	strength	false discovery rate	matching proteins in your network (IDs)	matching proteins in your network (labels)
GO:0005515	protein binding	44	6456	0.51	5.74e-19	10090.ENSMUSP00000001780,10090.ENSMUSP00000002678,10090.ENSMUSP00000004913,10090.ENSMUSP00000005671,10090.ENSMUSP00000017637,10090.ENSMUSP00000018382,10090.ENSMUSP00000020329,10090.ENSMUSP00000020704,10090.ENSMUSP00000022287,10090.ENSMUSP00000022545,10090.ENSMUSP00000024049,10090.ENSMUSP00000025914,10090.ENSMUSP00000026671,10090.ENSMUSP00000026917,10090.ENSMUSP00000027377,10090.ENSMUSP00000028533…	Akt1,Tgfb1,Pgf,Igf1r,Igfbp4,Gdf9,Egfr,Igfbp1,Fst,Fgf9,Bmp15,Vegfb,Rptor,Nrp1,Igfbp5,Fshb,Egf,Rheb,Nos3,Flt1,Kras,Eif4ebp1,Vegfc,Fgf2,Amh,Fgf1,Inhba,Ins1,Foxo3,Rictor,Foxo1,Igf1,Irs1,Lif,Lhb,Fgfr1,Hsp90aa1,Tsc2,Mtor,Sirt1,Kdr,Vegfa,Mapkap1,Rps6kb1
GO:0008083	growth factor activity	15	146	1.69	5.74e-19	10090.ENSMUSP00000002678,10090.ENSMUSP00000004913,10090.ENSMUSP00000018382,10090.ENSMUSP00000022545,10090.ENSMUSP00000024049,10090.ENSMUSP00000025914,10090.ENSMUSP00000029653,10090.ENSMUSP00000033919,10090.ENSMUSP00000037694,10090.ENSMUSP00000043153,10090.ENSMUSP00000045710,10090.ENSMUSP00000047894,10090.ENSMUSP00000056668,10090.ENSMUSP00000067066,10090.ENSMUSP00000115883	Tgfb1,Pgf,Gdf9,Fgf9,Bmp15,Vegfb,Egf,Vegfc,Fgf2,Amh,Fgf1,Inhba,Igf1,Lif,Vegfa
GO:0048018	receptor ligand activity	18	429	1.3	3.92e-17	10090.ENSMUSP00000002678,10090.ENSMUSP00000004913,10090.ENSMUSP00000018382,10090.ENSMUSP00000022545,10090.ENSMUSP00000024049,10090.ENSMUSP00000025914,10090.ENSMUSP00000028533,10090.ENSMUSP00000029653,10090.ENSMUSP00000033919,10090.ENSMUSP00000037694,10090.ENSMUSP00000043153,10090.ENSMUSP00000045710,10090.ENSMUSP00000047894,10090.ENSMUSP00000049095,10090.ENSMUSP00000056668,10090.ENSMUSP00000067066…	Tgfb1,Pgf,Gdf9,Fgf9,Bmp15,Vegfb,Fshb,Egf,Vegfc,Fgf2,Amh,Fgf1,Inhba,Ins1,Igf1,Lif,Lhb,Vegfa
GO:0098772	molecular function regulator	26	1573	0.9	1.53e-16	10090.ENSMUSP00000001780,10090.ENSMUSP00000002678,10090.ENSMUSP00000004913,10090.ENSMUSP00000018382,10090.ENSMUSP00000020329,10090.ENSMUSP00000022545,10090.ENSMUSP00000024049,10090.ENSMUSP00000025914,10090.ENSMUSP00000026671,10090.ENSMUSP00000026917,10090.ENSMUSP00000028533,10090.ENSMUSP00000029653,10090.ENSMUSP00000033919,10090.ENSMUSP00000037694,10090.ENSMUSP00000043153,10090.ENSMUSP00000045710…	Akt1,Tgfb1,Pgf,Gdf9,Egfr,Fgf9,Bmp15,Vegfb,Rptor,Nrp1,Fshb,Egf,Vegfc,Fgf2,Amh,Fgf1,Inhba,Ins1,Rictor,Igf1,Lif,Lhb,Hsp90aa1,Tsc2,Vegfa,Mlst8
GO:0005102	signaling receptor binding	25	1515	0.9	8.49e-16	10090.ENSMUSP00000002678,10090.ENSMUSP00000004913,10090.ENSMUSP00000005671,10090.ENSMUSP00000018382,10090.ENSMUSP00000020329,10090.ENSMUSP00000022545,10090.ENSMUSP00000024049,10090.ENSMUSP00000025914,10090.ENSMUSP00000028533,10090.ENSMUSP00000029653,10090.ENSMUSP00000033919,10090.ENSMUSP00000037694,10090.ENSMUSP00000043153,10090.ENSMUSP00000045710,10090.ENSMUSP00000047894,10090.ENSMUSP00000049095…	Tgfb1,Pgf,Igf1r,Gdf9,Egfr,Fgf9,Bmp15,Vegfb,Fshb,Egf,Vegfc,Fgf2,Amh,Fgf1,Inhba,Ins1,Igf1,Irs1,Lif,Lhb,Fgfr1,Hsp90aa1,Sirt1,Kdr,Vegfa
GO:0005488	binding	45	10884	0.3	1.74e-11	10090.ENSMUSP00000001780,10090.ENSMUSP00000002678,10090.ENSMUSP00000004913,10090.ENSMUSP00000005671,10090.ENSMUSP00000017637,10090.ENSMUSP00000018382,10090.ENSMUSP00000020329,10090.ENSMUSP00000020704,10090.ENSMUSP00000022287,10090.ENSMUSP00000022545,10090.ENSMUSP00000024049,10090.ENSMUSP00000025914,10090.ENSMUSP00000026671,10090.ENSMUSP00000026917,10090.ENSMUSP00000027377,10090.ENSMUSP00000028533…	Akt1,Tgfb1,Pgf,Igf1r,Igfbp4,Gdf9,Egfr,Igfbp1,Fst,Fgf9,Bmp15,Vegfb,Rptor,Nrp1,Igfbp5,Fshb,Egf,Rheb,Nos3,Flt1,Kras,Eif4ebp1,Vegfc,Cyp19a1,Fgf2,Amh,Fgf1,Inhba,Ins1,Foxo3,Rictor,Foxo1,Igf1,Irs1,Lif,Lhb,Fgfr1,Hsp90aa1,Tsc2,Mtor,Sirt1,Kdr,Vegfa,Mapkap1,Rps6kb1
GO:0019838	growth factor binding	10	138	1.54	1.74e-11	10090.ENSMUSP00000005671,10090.ENSMUSP00000017637,10090.ENSMUSP00000020329,10090.ENSMUSP00000020704,10090.ENSMUSP00000026917,10090.ENSMUSP00000027377,10090.ENSMUSP00000031653,10090.ENSMUSP00000081041,10090.ENSMUSP00000109144,10090.ENSMUSP00000115883	Igf1r,Igfbp4,Egfr,Igfbp1,Nrp1,Igfbp5,Flt1,Fgfr1,Kdr,Vegfa
GO:0005126	cytokine receptor binding	10	267	1.25	7.60e-09	10090.ENSMUSP00000002678,10090.ENSMUSP00000004913,10090.ENSMUSP00000018382,10090.ENSMUSP00000024049,10090.ENSMUSP00000025914,10090.ENSMUSP00000033919,10090.ENSMUSP00000043153,10090.ENSMUSP00000047894,10090.ENSMUSP00000067066,10090.ENSMUSP00000115883	Tgfb1,Pgf,Gdf9,Bmp15,Vegfb,Vegfc,Amh,Inhba,Lif,Vegfa
GO:0070851	growth factor receptor binding	8	141	1.43	2.28e-08	10090.ENSMUSP00000004913,10090.ENSMUSP00000022545,10090.ENSMUSP00000025914,10090.ENSMUSP00000029653,10090.ENSMUSP00000033919,10090.ENSMUSP00000037694,10090.ENSMUSP00000045710,10090.ENSMUSP00000115883	Pgf,Fgf9,Vegfb,Egf,Vegfc,Fgf2,Fgf1,Vegfa
GO:0004713	protein tyrosine kinase activity	8	143	1.43	2.30e-08	10090.ENSMUSP00000005671,10090.ENSMUSP00000020329,10090.ENSMUSP00000026917,10090.ENSMUSP00000029653,10090.ENSMUSP00000031653,10090.ENSMUSP00000081041,10090.ENSMUSP00000091921,10090.ENSMUSP00000109144	Igf1r,Egfr,Nrp1,Egf,Flt1,Fgfr1,Hsp90aa1,Kdr
GO:0044877	protein-containing complex binding	15	1094	0.82	8.86e-08	10090.ENSMUSP00000005671,10090.ENSMUSP00000020329,10090.ENSMUSP00000022287,10090.ENSMUSP00000026671,10090.ENSMUSP00000032399,10090.ENSMUSP00000037694,10090.ENSMUSP00000045710,10090.ENSMUSP00000049095,10090.ENSMUSP00000051809,10090.ENSMUSP00000056668,10090.ENSMUSP00000063795,10090.ENSMUSP00000081041,10090.ENSMUSP00000099510,10090.ENSMUSP00000101082,10090.ENSMUSP00000109144	Igf1r,Egfr,Fst,Rptor,Kras,Fgf2,Fgf1,Ins1,Rictor,Igf1,Irs1,Fgfr1,Mtor,Sirt1,Kdr
GO:0004714	transmembrane receptor protein tyrosine kinase activity	6	65	1.65	1.77e-07	10090.ENSMUSP00000005671,10090.ENSMUSP00000020329,10090.ENSMUSP00000026917,10090.ENSMUSP00000031653,10090.ENSMUSP00000081041,10090.ENSMUSP00000109144	Igf1r,Egfr,Nrp1,Flt1,Fgfr1,Kdr
GO:0019901	protein kinase binding	12	659	0.94	1.84e-07	10090.ENSMUSP00000001780,10090.ENSMUSP00000020329,10090.ENSMUSP00000026671,10090.ENSMUSP00000026917,10090.ENSMUSP00000030787,10090.ENSMUSP00000050683,10090.ENSMUSP00000051809,10090.ENSMUSP00000063795,10090.ENSMUSP00000091921,10090.ENSMUSP00000099510,10090.ENSMUSP00000101082,10090.ENSMUSP00000116494	Akt1,Egfr,Rptor,Nrp1,Rheb,Foxo3,Rictor,Irs1,Hsp90aa1,Mtor,Sirt1,Mapkap1
GO:0097367	carbohydrate derivative binding	19	2051	0.65	1.89e-07	10090.ENSMUSP00000001780,10090.ENSMUSP00000005671,10090.ENSMUSP00000020329,10090.ENSMUSP00000022287,10090.ENSMUSP00000022545,10090.ENSMUSP00000025914,10090.ENSMUSP00000026917,10090.ENSMUSP00000030787,10090.ENSMUSP00000030834,10090.ENSMUSP00000031653,10090.ENSMUSP00000032399,10090.ENSMUSP00000037694,10090.ENSMUSP00000045710,10090.ENSMUSP00000081041,10090.ENSMUSP00000091921,10090.ENSMUSP00000099510…	Akt1,Igf1r,Egfr,Fst,Fgf9,Vegfb,Nrp1,Rheb,Nos3,Flt1,Kras,Fgf2,Fgf1,Fgfr1,Hsp90aa1,Mtor,Kdr,Vegfa,Rps6kb1
GO:0043168	anion binding	21	2578	0.59	1.97e-07	10090.ENSMUSP00000001780,10090.ENSMUSP00000005671,10090.ENSMUSP00000020329,10090.ENSMUSP00000022287,10090.ENSMUSP00000022545,10090.ENSMUSP00000025914,10090.ENSMUSP00000026917,10090.ENSMUSP00000030787,10090.ENSMUSP00000030834,10090.ENSMUSP00000031653,10090.ENSMUSP00000032399,10090.ENSMUSP00000037694,10090.ENSMUSP00000045710,10090.ENSMUSP00000081041,10090.ENSMUSP00000091921,10090.ENSMUSP00000099510…	Akt1,Igf1r,Egfr,Fst,Fgf9,Vegfb,Nrp1,Rheb,Nos3,Flt1,Kras,Fgf2,Fgf1,Fgfr1,Hsp90aa1,Mtor,Sirt1,Kdr,Vegfa,Mapkap1,Rps6kb1
GO:0031994	insulin-like growth factor I binding	4	10	2.28	2.92e-07	10090.ENSMUSP00000005671,10090.ENSMUSP00000017637,10090.ENSMUSP00000020704,10090.ENSMUSP00000027377	Igf1r,Igfbp4,Igfbp1,Igfbp5
GO:0008201	heparin binding	7	139	1.38	3.49e-07	10090.ENSMUSP00000022545,10090.ENSMUSP00000025914,10090.ENSMUSP00000026917,10090.ENSMUSP00000037694,10090.ENSMUSP00000045710,10090.ENSMUSP00000081041,10090.ENSMUSP00000115883	Fgf9,Vegfb,Nrp1,Fgf2,Fgf1,Fgfr1,Vegfa
GO:1901681	sulfur compound binding	8	221	1.24	3.53e-07	10090.ENSMUSP00000022287,10090.ENSMUSP00000022545,10090.ENSMUSP00000025914,10090.ENSMUSP00000026917,10090.ENSMUSP00000037694,10090.ENSMUSP00000045710,10090.ENSMUSP00000081041,10090.ENSMUSP00000115883	Fst,Fgf9,Vegfb,Nrp1,Fgf2,Fgf1,Fgfr1,Vegfa
GO:0019899	enzyme binding	19	2175	0.62	3.68e-07	10090.ENSMUSP00000001780,10090.ENSMUSP00000002678,10090.ENSMUSP00000020329,10090.ENSMUSP00000026671,10090.ENSMUSP00000026917,10090.ENSMUSP00000030787,10090.ENSMUSP00000030834,10090.ENSMUSP00000033880,10090.ENSMUSP00000049095,10090.ENSMUSP00000050683,10090.ENSMUSP00000051809,10090.ENSMUSP00000055308,10090.ENSMUSP00000063795,10090.ENSMUSP00000091921,10090.ENSMUSP00000094986,10090.ENSMUSP00000099510…	Akt1,Tgfb1,Egfr,Rptor,Nrp1,Rheb,Nos3,Eif4ebp1,Ins1,Foxo3,Rictor,Foxo1,Irs1,Hsp90aa1,Tsc2,Mtor,Sirt1,Mapkap1,Rps6kb1
GO:0004672	protein kinase activity	11	593	0.95	4.33e-07	10090.ENSMUSP00000001780,10090.ENSMUSP00000005671,10090.ENSMUSP00000020329,10090.ENSMUSP00000026917,10090.ENSMUSP00000029653,10090.ENSMUSP00000031653,10090.ENSMUSP00000081041,10090.ENSMUSP00000091921,10090.ENSMUSP00000099510,10090.ENSMUSP00000109144,10090.ENSMUSP00000119715	Akt1,Igf1r,Egfr,Nrp1,Egf,Flt1,Fgfr1,Hsp90aa1,Mtor,Kdr,Rps6kb1
GO:0005172	vascular endothelial growth factor receptor binding	4	13	2.17	4.89e-07	10090.ENSMUSP00000004913,10090.ENSMUSP00000025914,10090.ENSMUSP00000033919,10090.ENSMUSP00000115883	Pgf,Vegfb,Vegfc,Vegfa
GO:0042802	identical protein binding	17	1798	0.66	6.99e-07	10090.ENSMUSP00000001780,10090.ENSMUSP00000002678,10090.ENSMUSP00000004913,10090.ENSMUSP00000005671,10090.ENSMUSP00000020329,10090.ENSMUSP00000025914,10090.ENSMUSP00000031653,10090.ENSMUSP00000032399,10090.ENSMUSP00000047894,10090.ENSMUSP00000081041,10090.ENSMUSP00000091921,10090.ENSMUSP00000094986,10090.ENSMUSP00000099510,10090.ENSMUSP00000101082,10090.ENSMUSP00000109144,10090.ENSMUSP00000115883…	Akt1,Tgfb1,Pgf,Igf1r,Egfr,Vegfb,Flt1,Kras,Inhba,Fgfr1,Hsp90aa1,Tsc2,Mtor,Sirt1,Kdr,Vegfa,Rps6kb1
GO:0005160	transforming growth factor beta receptor binding	5	51	1.67	1.30e-06	10090.ENSMUSP00000002678,10090.ENSMUSP00000018382,10090.ENSMUSP00000024049,10090.ENSMUSP00000043153,10090.ENSMUSP00000047894	Tgfb1,Gdf9,Bmp15,Amh,Inhba
GO:0019902	phosphatase binding	7	195	1.24	2.01e-06	10090.ENSMUSP00000001780,10090.ENSMUSP00000020329,10090.ENSMUSP00000033880,10090.ENSMUSP00000055308,10090.ENSMUSP00000091921,10090.ENSMUSP00000094986,10090.ENSMUSP00000119715	Akt1,Egfr,Eif4ebp1,Foxo1,Hsp90aa1,Tsc2,Rps6kb1
GO:0005125	cytokine activity	7	197	1.23	2.08e-06	10090.ENSMUSP00000002678,10090.ENSMUSP00000018382,10090.ENSMUSP00000024049,10090.ENSMUSP00000037694,10090.ENSMUSP00000047894,10090.ENSMUSP00000067066,10090.ENSMUSP00000115883	Tgfb1,Gdf9,Bmp15,Fgf2,Inhba,Lif,Vegfa
GO:0005179	hormone activity	6	122	1.37	2.57e-06	10090.ENSMUSP00000028533,10090.ENSMUSP00000043153,10090.ENSMUSP00000047894,10090.ENSMUSP00000049095,10090.ENSMUSP00000056668,10090.ENSMUSP00000072276	Fshb,Amh,Inhba,Ins1,Igf1,Lhb
GO:0050839	cell adhesion molecule binding	7	207	1.21	2.69e-06	10090.ENSMUSP00000020329,10090.ENSMUSP00000030834,10090.ENSMUSP00000037694,10090.ENSMUSP00000045710,10090.ENSMUSP00000056668,10090.ENSMUSP00000081041,10090.ENSMUSP00000109144	Egfr,Nos3,Fgf2,Fgf1,Igf1,Fgfr1,Kdr
GO:0005158	insulin receptor binding	4	25	1.88	3.38e-06	10090.ENSMUSP00000005671,10090.ENSMUSP00000049095,10090.ENSMUSP00000056668,10090.ENSMUSP00000063795	Igf1r,Ins1,Igf1,Irs1
GO:0042056	chemoattractant activity	4	29	1.82	5.47e-06	10090.ENSMUSP00000025914,10090.ENSMUSP00000033919,10090.ENSMUSP00000037694,10090.ENSMUSP00000115883	Vegfb,Vegfc,Fgf2,Vegfa
GO:0005021	vascular endothelial growth factor-activated receptor activity	3	6	2.38	5.82e-06	10090.ENSMUSP00000026917,10090.ENSMUSP00000031653,10090.ENSMUSP00000109144	Nrp1,Flt1,Kdr
GO:0019903	protein phosphatase binding	6	151	1.28	6.98e-06	10090.ENSMUSP00000001780,10090.ENSMUSP00000020329,10090.ENSMUSP00000033880,10090.ENSMUSP00000055308,10090.ENSMUSP00000091921,10090.ENSMUSP00000119715	Akt1,Egfr,Eif4ebp1,Foxo1,Hsp90aa1,Rps6kb1
GO:0030235	nitric-oxide synthase regulator activity	3	8	2.25	1.08e-05	10090.ENSMUSP00000001780,10090.ENSMUSP00000020329,10090.ENSMUSP00000091921	Akt1,Egfr,Hsp90aa1
GO:0031995	insulin-like growth factor II binding	3	8	2.25	1.08e-05	10090.ENSMUSP00000017637,10090.ENSMUSP00000020704,10090.ENSMUSP00000027377	Igfbp4,Igfbp1,Igfbp5
GO:0051721	protein phosphatase 2A binding	4	37	1.71	1.16e-05	10090.ENSMUSP00000001780,10090.ENSMUSP00000033880,10090.ENSMUSP00000055308,10090.ENSMUSP00000119715	Akt1,Eif4ebp1,Foxo1,Rps6kb1
GO:0005178	integrin binding	5	114	1.32	3.41e-05	10090.ENSMUSP00000020329,10090.ENSMUSP00000037694,10090.ENSMUSP00000045710,10090.ENSMUSP00000056668,10090.ENSMUSP00000109144	Egfr,Fgf2,Fgf1,Igf1,Kdr
GO:0030295	protein kinase activator activity	4	65	1.47	8.95e-05	10090.ENSMUSP00000002678,10090.ENSMUSP00000026671,10090.ENSMUSP00000056668,10090.ENSMUSP00000136287	Tgfb1,Rptor,Igf1,Mlst8
GO:0030234	enzyme regulator activity	10	894	0.73	9.07e-05	10090.ENSMUSP00000001780,10090.ENSMUSP00000002678,10090.ENSMUSP00000020329,10090.ENSMUSP00000026671,10090.ENSMUSP00000026917,10090.ENSMUSP00000051809,10090.ENSMUSP00000056668,10090.ENSMUSP00000091921,10090.ENSMUSP00000094986,10090.ENSMUSP00000136287	Akt1,Tgfb1,Egfr,Rptor,Nrp1,Rictor,Igf1,Hsp90aa1,Tsc2,Mlst8
GO:0008047	enzyme activator activity	7	415	0.91	0.00016	10090.ENSMUSP00000002678,10090.ENSMUSP00000026671,10090.ENSMUSP00000026917,10090.ENSMUSP00000051809,10090.ENSMUSP00000056668,10090.ENSMUSP00000094986,10090.ENSMUSP00000136287	Tgfb1,Rptor,Nrp1,Rictor,Igf1,Tsc2,Mlst8
GO:0043183	vascular endothelial growth factor receptor 1 binding	2	2	2.68	0.00016	10090.ENSMUSP00000025914,10090.ENSMUSP00000115883	Vegfb,Vegfa
GO:0071889	14-3-3 protein binding	3	26	1.74	0.00019	10090.ENSMUSP00000001780,10090.ENSMUSP00000026671,10090.ENSMUSP00000094986	Akt1,Rptor,Tsc2
GO:0005104	fibroblast growth factor receptor binding	3	27	1.73	0.00020	10090.ENSMUSP00000022545,10090.ENSMUSP00000037694,10090.ENSMUSP00000045710	Fgf9,Fgf2,Fgf1
GO:0043539	protein serine/threonine kinase activator activity	3	27	1.73	0.00020	10090.ENSMUSP00000002678,10090.ENSMUSP00000056668,10090.ENSMUSP00000136287	Tgfb1,Igf1,Mlst8
GO:0001156	TFIIIC-class transcription factor complex binding	2	3	2.5	0.00025	10090.ENSMUSP00000026671,10090.ENSMUSP00000099510	Rptor,Mtor
GO:0001002	RNA polymerase III type 1 promoter sequence-specific DNA binding	2	4	2.38	0.00037	10090.ENSMUSP00000026671,10090.ENSMUSP00000099510	Rptor,Mtor
GO:0001003	RNA polymerase III type 2 promoter sequence-specific DNA binding	2	4	2.38	0.00037	10090.ENSMUSP00000026671,10090.ENSMUSP00000099510	Rptor,Mtor
GO:0001006	RNA polymerase III type 3 promoter sequence-specific DNA binding	2	4	2.38	0.00037	10090.ENSMUSP00000026671,10090.ENSMUSP00000099510	Rptor,Mtor
GO:0042803	protein homodimerization activity	9	868	0.7	0.00037	10090.ENSMUSP00000001780,10090.ENSMUSP00000002678,10090.ENSMUSP00000004913,10090.ENSMUSP00000025914,10090.ENSMUSP00000031653,10090.ENSMUSP00000081041,10090.ENSMUSP00000091921,10090.ENSMUSP00000094986,10090.ENSMUSP00000115883	Akt1,Tgfb1,Pgf,Vegfb,Flt1,Fgfr1,Hsp90aa1,Tsc2,Vegfa
GO:0046983	protein dimerization activity	11	1343	0.59	0.00042	10090.ENSMUSP00000001780,10090.ENSMUSP00000002678,10090.ENSMUSP00000004913,10090.ENSMUSP00000020329,10090.ENSMUSP00000025914,10090.ENSMUSP00000031653,10090.ENSMUSP00000047894,10090.ENSMUSP00000081041,10090.ENSMUSP00000091921,10090.ENSMUSP00000094986,10090.ENSMUSP00000115883	Akt1,Tgfb1,Pgf,Egfr,Vegfb,Flt1,Inhba,Fgfr1,Hsp90aa1,Tsc2,Vegfa
GO:0038085	vascular endothelial growth factor binding	2	5	2.28	0.00045	10090.ENSMUSP00000026917,10090.ENSMUSP00000109144	Nrp1,Kdr
GO:0090722	receptor-receptor interaction	2	5	2.28	0.00045	10090.ENSMUSP00000037694,10090.ENSMUSP00000081041	Fgf2,Fgfr1
GO:0043184	vascular endothelial growth factor receptor 2 binding	2	6	2.2	0.00058	10090.ENSMUSP00000025914,10090.ENSMUSP00000115883	Vegfb,Vegfa
GO:0043167	ion binding	23	5302	0.32	0.00059	10090.ENSMUSP00000001780,10090.ENSMUSP00000005671,10090.ENSMUSP00000020329,10090.ENSMUSP00000022287,10090.ENSMUSP00000022545,10090.ENSMUSP00000025914,10090.ENSMUSP00000026917,10090.ENSMUSP00000029653,10090.ENSMUSP00000030787,10090.ENSMUSP00000030834,10090.ENSMUSP00000031653,10090.ENSMUSP00000032399,10090.ENSMUSP00000034811,10090.ENSMUSP00000037694,10090.ENSMUSP00000045710,10090.ENSMUSP00000081041…	Akt1,Igf1r,Egfr,Fst,Fgf9,Vegfb,Nrp1,Egf,Rheb,Nos3,Flt1,Kras,Cyp19a1,Fgf2,Fgf1,Fgfr1,Hsp90aa1,Mtor,Sirt1,Kdr,Vegfa,Mapkap1,Rps6kb1
GO:0000166	nucleotide binding	13	2006	0.49	0.00079	10090.ENSMUSP00000001780,10090.ENSMUSP00000005671,10090.ENSMUSP00000020329,10090.ENSMUSP00000030787,10090.ENSMUSP00000030834,10090.ENSMUSP00000031653,10090.ENSMUSP00000032399,10090.ENSMUSP00000081041,10090.ENSMUSP00000091921,10090.ENSMUSP00000099510,10090.ENSMUSP00000101082,10090.ENSMUSP00000109144,10090.ENSMUSP00000119715	Akt1,Igf1r,Egfr,Rheb,Nos3,Flt1,Kras,Fgfr1,Hsp90aa1,Mtor,Sirt1,Kdr,Rps6kb1
GO:0046982	protein heterodimerization activity	7	565	0.77	0.00079	10090.ENSMUSP00000002678,10090.ENSMUSP00000004913,10090.ENSMUSP00000020329,10090.ENSMUSP00000025914,10090.ENSMUSP00000047894,10090.ENSMUSP00000094986,10090.ENSMUSP00000115883	Tgfb1,Pgf,Egfr,Vegfb,Inhba,Tsc2,Vegfa
GO:0032553	ribonucleotide binding	12	1781	0.51	0.0010	10090.ENSMUSP00000001780,10090.ENSMUSP00000005671,10090.ENSMUSP00000020329,10090.ENSMUSP00000030787,10090.ENSMUSP00000030834,10090.ENSMUSP00000031653,10090.ENSMUSP00000032399,10090.ENSMUSP00000081041,10090.ENSMUSP00000091921,10090.ENSMUSP00000099510,10090.ENSMUSP00000109144,10090.ENSMUSP00000119715	Akt1,Igf1r,Egfr,Rheb,Nos3,Flt1,Kras,Fgfr1,Hsp90aa1,Mtor,Kdr,Rps6kb1
GO:0005159	insulin-like growth factor receptor binding	2	14	1.84	0.0022	10090.ENSMUSP00000056668,10090.ENSMUSP00000063795	Igf1,Irs1
GO:0035639	purine ribonucleoside triphosphate binding	11	1697	0.49	0.0026	10090.ENSMUSP00000001780,10090.ENSMUSP00000005671,10090.ENSMUSP00000020329,10090.ENSMUSP00000030787,10090.ENSMUSP00000031653,10090.ENSMUSP00000032399,10090.ENSMUSP00000081041,10090.ENSMUSP00000091921,10090.ENSMUSP00000099510,10090.ENSMUSP00000109144,10090.ENSMUSP00000119715	Akt1,Igf1r,Egfr,Rheb,Flt1,Kras,Fgfr1,Hsp90aa1,Mtor,Kdr,Rps6kb1
GO:0008013	beta-catenin binding	3	83	1.24	0.0031	10090.ENSMUSP00000030834,10090.ENSMUSP00000050683,10090.ENSMUSP00000055308	Nos3,Foxo3,Foxo1
GO:0140096	catalytic activity, acting on a protein	12	2028	0.45	0.0031	10090.ENSMUSP00000001780,10090.ENSMUSP00000005671,10090.ENSMUSP00000020329,10090.ENSMUSP00000026917,10090.ENSMUSP00000029653,10090.ENSMUSP00000031653,10090.ENSMUSP00000081041,10090.ENSMUSP00000091921,10090.ENSMUSP00000099510,10090.ENSMUSP00000101082,10090.ENSMUSP00000109144,10090.ENSMUSP00000119715	Akt1,Igf1r,Egfr,Nrp1,Egf,Flt1,Fgfr1,Hsp90aa1,Mtor,Sirt1,Kdr,Rps6kb1
GO:0032555	purine ribonucleotide binding	11	1766	0.48	0.0034	10090.ENSMUSP00000001780,10090.ENSMUSP00000005671,10090.ENSMUSP00000020329,10090.ENSMUSP00000030787,10090.ENSMUSP00000031653,10090.ENSMUSP00000032399,10090.ENSMUSP00000081041,10090.ENSMUSP00000091921,10090.ENSMUSP00000099510,10090.ENSMUSP00000109144,10090.ENSMUSP00000119715	Akt1,Igf1r,Egfr,Rheb,Flt1,Kras,Fgfr1,Hsp90aa1,Mtor,Kdr,Rps6kb1
GO:0042562	hormone binding	3	102	1.15	0.0053	10090.ENSMUSP00000005671,10090.ENSMUSP00000020329,10090.ENSMUSP00000047894	Igf1r,Egfr,Inhba
GO:0043325	phosphatidylinositol-3,4-bisphosphate binding	2	25	1.58	0.0055	10090.ENSMUSP00000001780,10090.ENSMUSP00000116494	Akt1,Mapkap1
GO:0008144	drug binding	10	1630	0.47	0.0064	10090.ENSMUSP00000001780,10090.ENSMUSP00000005671,10090.ENSMUSP00000020329,10090.ENSMUSP00000030834,10090.ENSMUSP00000031653,10090.ENSMUSP00000081041,10090.ENSMUSP00000091921,10090.ENSMUSP00000099510,10090.ENSMUSP00000109144,10090.ENSMUSP00000119715	Akt1,Igf1r,Egfr,Nos3,Flt1,Fgfr1,Hsp90aa1,Mtor,Kdr,Rps6kb1
GO:0001968	fibronectin binding	2	30	1.5	0.0075	10090.ENSMUSP00000027377,10090.ENSMUSP00000115883	Igfbp5,Vegfa
GO:0004888	transmembrane signaling receptor activity	7	863	0.59	0.0075	10090.ENSMUSP00000005671,10090.ENSMUSP00000020329,10090.ENSMUSP00000026917,10090.ENSMUSP00000029653,10090.ENSMUSP00000031653,10090.ENSMUSP00000081041,10090.ENSMUSP00000109144	Igf1r,Egfr,Nrp1,Egf,Flt1,Fgfr1,Kdr
GO:0005524	ATP binding	9	1389	0.49	0.0076	10090.ENSMUSP00000001780,10090.ENSMUSP00000005671,10090.ENSMUSP00000020329,10090.ENSMUSP00000031653,10090.ENSMUSP00000081041,10090.ENSMUSP00000091921,10090.ENSMUSP00000099510,10090.ENSMUSP00000109144,10090.ENSMUSP00000119715	Akt1,Igf1r,Egfr,Flt1,Fgfr1,Hsp90aa1,Mtor,Kdr,Rps6kb1
GO:0031072	heat shock protein binding	3	128	1.05	0.0092	10090.ENSMUSP00000030834,10090.ENSMUSP00000045710,10090.ENSMUSP00000094986	Nos3,Fgf1,Tsc2
GO:0005547	phosphatidylinositol-3,4,5-trisphosphate binding	2	37	1.41	0.0104	10090.ENSMUSP00000001780,10090.ENSMUSP00000116494	Akt1,Mapkap1
GO:0043548	phosphatidylinositol 3-kinase binding	2	39	1.39	0.0114	10090.ENSMUSP00000005671,10090.ENSMUSP00000063795	Igf1r,Irs1
GO:0004712	protein serine/threonine/tyrosine kinase activity	2	40	1.38	0.0118	10090.ENSMUSP00000001780,10090.ENSMUSP00000119715	Akt1,Rps6kb1
GO:0051879	Hsp90 protein binding	2	42	1.36	0.0125	10090.ENSMUSP00000030834,10090.ENSMUSP00000094986	Nos3,Tsc2
GO:0001221	transcription cofactor binding	2	45	1.33	0.0141	10090.ENSMUSP00000050683,10090.ENSMUSP00000055308	Foxo3,Foxo1
GO:0019904	protein domain specific binding	6	775	0.57	0.0171	10090.ENSMUSP00000032399,10090.ENSMUSP00000063795,10090.ENSMUSP00000091921,10090.ENSMUSP00000099510,10090.ENSMUSP00000101082,10090.ENSMUSP00000119715	Kras,Irs1,Hsp90aa1,Mtor,Sirt1,Rps6kb1
GO:0017046	peptide hormone binding	2	51	1.27	0.0172	10090.ENSMUSP00000005671,10090.ENSMUSP00000047894	Igf1r,Inhba
GO:0097159	organic cyclic compound binding	18	4818	0.25	0.0190	10090.ENSMUSP00000001780,10090.ENSMUSP00000005671,10090.ENSMUSP00000020329,10090.ENSMUSP00000026671,10090.ENSMUSP00000030787,10090.ENSMUSP00000030834,10090.ENSMUSP00000031653,10090.ENSMUSP00000032399,10090.ENSMUSP00000034811,10090.ENSMUSP00000050683,10090.ENSMUSP00000055308,10090.ENSMUSP00000056668,10090.ENSMUSP00000081041,10090.ENSMUSP00000091921,10090.ENSMUSP00000099510,10090.ENSMUSP00000101082…	Akt1,Igf1r,Egfr,Rptor,Rheb,Nos3,Flt1,Kras,Cyp19a1,Foxo3,Foxo1,Igf1,Fgfr1,Hsp90aa1,Mtor,Sirt1,Kdr,Rps6kb1
GO:0005080	protein kinase C binding	2	57	1.23	0.0206	10090.ENSMUSP00000001780,10090.ENSMUSP00000063795	Akt1,Irs1
GO:0043022	ribosome binding	2	57	1.23	0.0206	10090.ENSMUSP00000051809,10090.ENSMUSP00000099510	Rictor,Mtor
GO:0019003	GDP binding	2	62	1.19	0.0236	10090.ENSMUSP00000030787,10090.ENSMUSP00000032399	Rheb,Kras
GO:0097110	scaffold protein binding	2	70	1.14	0.0294	10090.ENSMUSP00000030834,10090.ENSMUSP00000091921	Nos3,Hsp90aa1
GO:0008134	transcription factor binding	5	644	0.57	0.0322	10090.ENSMUSP00000026671,10090.ENSMUSP00000050683,10090.ENSMUSP00000055308,10090.ENSMUSP00000099510,10090.ENSMUSP00000101082	Rptor,Foxo3,Foxo1,Mtor,Sirt1
GO:1901363	heterocyclic compound binding	17	4748	0.23	0.0359	10090.ENSMUSP00000001780,10090.ENSMUSP00000005671,10090.ENSMUSP00000020329,10090.ENSMUSP00000026671,10090.ENSMUSP00000030787,10090.ENSMUSP00000030834,10090.ENSMUSP00000031653,10090.ENSMUSP00000032399,10090.ENSMUSP00000034811,10090.ENSMUSP00000050683,10090.ENSMUSP00000055308,10090.ENSMUSP00000081041,10090.ENSMUSP00000091921,10090.ENSMUSP00000099510,10090.ENSMUSP00000101082,10090.ENSMUSP00000109144…	Akt1,Igf1r,Egfr,Rptor,Rheb,Nos3,Flt1,Kras,Cyp19a1,Foxo3,Foxo1,Fgfr1,Hsp90aa1,Mtor,Sirt1,Kdr,Rps6kb1
GO:1990782	protein tyrosine kinase binding	2	84	1.06	0.0400	10090.ENSMUSP00000063795,10090.ENSMUSP00000091921	Irs1,Hsp90aa1

## Sheet: localization
Suppl. File 11 GO annotation concerning the molecular function, localization in the cell and involvement in biological processes of the new interactor genes of the STRING-MMivF network
#term ID	term description	observed gene count	background gene count	strength	false discovery rate	matching proteins in your network (IDs)	matching proteins in your network (labels)
GO:0005615	extracellular space	21	1131	0.95	4.07e-13	10090.ENSMUSP00000002678,10090.ENSMUSP00000004913,10090.ENSMUSP00000017637,10090.ENSMUSP00000018382,10090.ENSMUSP00000020704,10090.ENSMUSP00000022545,10090.ENSMUSP00000024049,10090.ENSMUSP00000025914,10090.ENSMUSP00000027377,10090.ENSMUSP00000028533,10090.ENSMUSP00000029653,10090.ENSMUSP00000031653,10090.ENSMUSP00000033919,10090.ENSMUSP00000037694,10090.ENSMUSP00000043153,10090.ENSMUSP00000045710…	Tgfb1,Pgf,Igfbp4,Gdf9,Igfbp1,Fgf9,Bmp15,Vegfb,Igfbp5,Fshb,Egf,Flt1,Vegfc,Fgf2,Amh,Fgf1,Inhba,Ins1,Igf1,Lhb,Vegfa
GO:0005576	extracellular region	25	2044	0.77	1.77e-12	10090.ENSMUSP00000002678,10090.ENSMUSP00000004913,10090.ENSMUSP00000017637,10090.ENSMUSP00000018382,10090.ENSMUSP00000020704,10090.ENSMUSP00000022287,10090.ENSMUSP00000022545,10090.ENSMUSP00000024049,10090.ENSMUSP00000025914,10090.ENSMUSP00000027377,10090.ENSMUSP00000028533,10090.ENSMUSP00000029653,10090.ENSMUSP00000031653,10090.ENSMUSP00000033919,10090.ENSMUSP00000037694,10090.ENSMUSP00000043153…	Tgfb1,Pgf,Igfbp4,Gdf9,Igfbp1,Fst,Fgf9,Bmp15,Vegfb,Igfbp5,Fshb,Egf,Flt1,Vegfc,Fgf2,Amh,Fgf1,Inhba,Ins1,Igf1,Lif,Lhb,Hsp90aa1,Kdr,Vegfa
GO:0038201	TOR complex	5	12	2.3	1.34e-08	10090.ENSMUSP00000026671,10090.ENSMUSP00000051809,10090.ENSMUSP00000099510,10090.ENSMUSP00000116494,10090.ENSMUSP00000136287	Rptor,Rictor,Mtor,Mapkap1,Mlst8
GO:0031932	TORC2 complex	4	9	2.33	6.15e-07	10090.ENSMUSP00000051809,10090.ENSMUSP00000099510,10090.ENSMUSP00000116494,10090.ENSMUSP00000136287	Rictor,Mtor,Mapkap1,Mlst8
GO:0005622	intracellular	43	12462	0.22	1.19e-06	10090.ENSMUSP00000001780,10090.ENSMUSP00000002678,10090.ENSMUSP00000005671,10090.ENSMUSP00000018382,10090.ENSMUSP00000020329,10090.ENSMUSP00000020704,10090.ENSMUSP00000022287,10090.ENSMUSP00000022545,10090.ENSMUSP00000024049,10090.ENSMUSP00000025914,10090.ENSMUSP00000026671,10090.ENSMUSP00000026917,10090.ENSMUSP00000027377,10090.ENSMUSP00000028533,10090.ENSMUSP00000029653,10090.ENSMUSP00000030787…	Akt1,Tgfb1,Igf1r,Gdf9,Egfr,Igfbp1,Fst,Fgf9,Bmp15,Vegfb,Rptor,Nrp1,Igfbp5,Fshb,Egf,Rheb,Nos3,Flt1,Kras,Eif4ebp1,Cyp19a1,Fgf2,Amh,Fgf1,Inhba,Ins1,Foxo3,Rictor,Foxo1,Igf1,Irs1,Lif,Lhb,Fgfr1,Hsp90aa1,Tsc2,Mtor,Sirt1,Kdr,Vegfa,Mapkap1,Rps6kb1,Mlst8
GO:0005737	cytoplasm	39	9909	0.28	1.19e-06	10090.ENSMUSP00000001780,10090.ENSMUSP00000002678,10090.ENSMUSP00000005671,10090.ENSMUSP00000018382,10090.ENSMUSP00000020329,10090.ENSMUSP00000020704,10090.ENSMUSP00000022287,10090.ENSMUSP00000022545,10090.ENSMUSP00000024049,10090.ENSMUSP00000026671,10090.ENSMUSP00000026917,10090.ENSMUSP00000028533,10090.ENSMUSP00000030787,10090.ENSMUSP00000030834,10090.ENSMUSP00000031653,10090.ENSMUSP00000032399…	Akt1,Tgfb1,Igf1r,Gdf9,Egfr,Igfbp1,Fst,Fgf9,Bmp15,Rptor,Nrp1,Fshb,Rheb,Nos3,Flt1,Kras,Eif4ebp1,Cyp19a1,Fgf2,Amh,Fgf1,Inhba,Ins1,Foxo3,Foxo1,Igf1,Irs1,Lif,Lhb,Fgfr1,Hsp90aa1,Tsc2,Mtor,Sirt1,Kdr,Vegfa,Mapkap1,Rps6kb1,Mlst8
GO:0005829	cytosol	21	3326	0.48	2.57e-05	10090.ENSMUSP00000001780,10090.ENSMUSP00000026671,10090.ENSMUSP00000026917,10090.ENSMUSP00000030787,10090.ENSMUSP00000030834,10090.ENSMUSP00000033880,10090.ENSMUSP00000034811,10090.ENSMUSP00000045710,10090.ENSMUSP00000049095,10090.ENSMUSP00000050683,10090.ENSMUSP00000055308,10090.ENSMUSP00000063795,10090.ENSMUSP00000067066,10090.ENSMUSP00000081041,10090.ENSMUSP00000091921,10090.ENSMUSP00000094986…	Akt1,Rptor,Nrp1,Rheb,Nos3,Eif4ebp1,Cyp19a1,Fgf1,Ins1,Foxo3,Foxo1,Irs1,Lif,Fgfr1,Hsp90aa1,Tsc2,Mtor,Sirt1,Mapkap1,Rps6kb1,Mlst8
GO:0031931	TORC1 complex	3	7	2.31	2.66e-05	10090.ENSMUSP00000026671,10090.ENSMUSP00000099510,10090.ENSMUSP00000136287	Rptor,Mtor,Mlst8
GO:0043025	neuronal cell body	10	688	0.84	3.19e-05	10090.ENSMUSP00000002678,10090.ENSMUSP00000005671,10090.ENSMUSP00000026917,10090.ENSMUSP00000030787,10090.ENSMUSP00000034811,10090.ENSMUSP00000056668,10090.ENSMUSP00000091921,10090.ENSMUSP00000094986,10090.ENSMUSP00000099510,10090.ENSMUSP00000109144	Tgfb1,Igf1r,Nrp1,Rheb,Cyp19a1,Igf1,Hsp90aa1,Tsc2,Mtor,Kdr
GO:0031982	vesicle	15	1837	0.59	5.96e-05	10090.ENSMUSP00000001780,10090.ENSMUSP00000002678,10090.ENSMUSP00000020329,10090.ENSMUSP00000026917,10090.ENSMUSP00000029653,10090.ENSMUSP00000030834,10090.ENSMUSP00000031653,10090.ENSMUSP00000034811,10090.ENSMUSP00000049095,10090.ENSMUSP00000056668,10090.ENSMUSP00000081041,10090.ENSMUSP00000091921,10090.ENSMUSP00000109144,10090.ENSMUSP00000115883,10090.ENSMUSP00000116494	Akt1,Tgfb1,Egfr,Nrp1,Egf,Nos3,Flt1,Cyp19a1,Ins1,Igf1,Fgfr1,Hsp90aa1,Kdr,Vegfa,Mapkap1
GO:0005623	cell	43	14044	0.17	6.09e-05	10090.ENSMUSP00000001780,10090.ENSMUSP00000002678,10090.ENSMUSP00000005671,10090.ENSMUSP00000018382,10090.ENSMUSP00000020329,10090.ENSMUSP00000020704,10090.ENSMUSP00000022287,10090.ENSMUSP00000022545,10090.ENSMUSP00000024049,10090.ENSMUSP00000025914,10090.ENSMUSP00000026671,10090.ENSMUSP00000026917,10090.ENSMUSP00000027377,10090.ENSMUSP00000028533,10090.ENSMUSP00000029653,10090.ENSMUSP00000030787…	Akt1,Tgfb1,Igf1r,Gdf9,Egfr,Igfbp1,Fst,Fgf9,Bmp15,Vegfb,Rptor,Nrp1,Igfbp5,Fshb,Egf,Rheb,Nos3,Flt1,Kras,Eif4ebp1,Cyp19a1,Fgf2,Amh,Fgf1,Inhba,Ins1,Foxo3,Rictor,Foxo1,Igf1,Irs1,Lif,Lhb,Fgfr1,Hsp90aa1,Tsc2,Mtor,Sirt1,Kdr,Vegfa,Mapkap1,Rps6kb1,Mlst8
GO:0045121	membrane raft	7	374	0.95	0.00021	10090.ENSMUSP00000005671,10090.ENSMUSP00000020329,10090.ENSMUSP00000030834,10090.ENSMUSP00000032399,10090.ENSMUSP00000063795,10090.ENSMUSP00000094986,10090.ENSMUSP00000109144	Igf1r,Egfr,Nos3,Kras,Irs1,Tsc2,Kdr
GO:0031012	extracellular matrix	6	288	1.0	0.00042	10090.ENSMUSP00000002678,10090.ENSMUSP00000022545,10090.ENSMUSP00000045710,10090.ENSMUSP00000056668,10090.ENSMUSP00000091921,10090.ENSMUSP00000115883	Tgfb1,Fgf9,Fgf1,Igf1,Hsp90aa1,Vegfa
GO:0043235	receptor complex	6	302	0.98	0.00048	10090.ENSMUSP00000005671,10090.ENSMUSP00000020329,10090.ENSMUSP00000029653,10090.ENSMUSP00000031653,10090.ENSMUSP00000063795,10090.ENSMUSP00000081041	Igf1r,Egfr,Egf,Flt1,Irs1,Fgfr1
GO:0005901	caveola	4	94	1.31	0.00057	10090.ENSMUSP00000005671,10090.ENSMUSP00000030834,10090.ENSMUSP00000063795,10090.ENSMUSP00000094986	Igf1r,Nos3,Irs1,Tsc2
GO:0032991	protein-containing complex	22	4701	0.35	0.00064	10090.ENSMUSP00000001780,10090.ENSMUSP00000005671,10090.ENSMUSP00000020329,10090.ENSMUSP00000026671,10090.ENSMUSP00000027377,10090.ENSMUSP00000028533,10090.ENSMUSP00000029653,10090.ENSMUSP00000030787,10090.ENSMUSP00000031653,10090.ENSMUSP00000033880,10090.ENSMUSP00000047894,10090.ENSMUSP00000050683,10090.ENSMUSP00000051809,10090.ENSMUSP00000056668,10090.ENSMUSP00000063795,10090.ENSMUSP00000081041…	Akt1,Igf1r,Egfr,Rptor,Igfbp5,Fshb,Egf,Rheb,Flt1,Eif4ebp1,Inhba,Foxo3,Rictor,Igf1,Irs1,Fgfr1,Hsp90aa1,Tsc2,Mtor,Sirt1,Mapkap1,Mlst8
GO:0035867	alphav-beta3 integrin-IGF-1-IGF1R complex	2	4	2.38	0.00064	10090.ENSMUSP00000005671,10090.ENSMUSP00000056668	Igf1r,Igf1
GO:0042567	insulin-like growth factor ternary complex	2	4	2.38	0.00064	10090.ENSMUSP00000027377,10090.ENSMUSP00000056668	Igfbp5,Igf1
GO:0097443	sorting endosome	2	4	2.38	0.00064	10090.ENSMUSP00000026917,10090.ENSMUSP00000109144	Nrp1,Kdr
GO:0043005	neuron projection	11	1429	0.57	0.0011	10090.ENSMUSP00000002678,10090.ENSMUSP00000005671,10090.ENSMUSP00000026917,10090.ENSMUSP00000030787,10090.ENSMUSP00000034811,10090.ENSMUSP00000091921,10090.ENSMUSP00000094986,10090.ENSMUSP00000099510,10090.ENSMUSP00000101082,10090.ENSMUSP00000109144,10090.ENSMUSP00000119715	Tgfb1,Igf1r,Nrp1,Rheb,Cyp19a1,Hsp90aa1,Tsc2,Mtor,Sirt1,Kdr,Rps6kb1
GO:0031410	cytoplasmic vesicle	12	1710	0.53	0.0012	10090.ENSMUSP00000002678,10090.ENSMUSP00000020329,10090.ENSMUSP00000026917,10090.ENSMUSP00000031653,10090.ENSMUSP00000034811,10090.ENSMUSP00000049095,10090.ENSMUSP00000056668,10090.ENSMUSP00000081041,10090.ENSMUSP00000091921,10090.ENSMUSP00000109144,10090.ENSMUSP00000115883,10090.ENSMUSP00000116494	Tgfb1,Egfr,Nrp1,Flt1,Cyp19a1,Ins1,Igf1,Fgfr1,Hsp90aa1,Kdr,Vegfa,Mapkap1
GO:0098805	whole membrane	10	1300	0.57	0.0021	10090.ENSMUSP00000005671,10090.ENSMUSP00000020329,10090.ENSMUSP00000030834,10090.ENSMUSP00000032399,10090.ENSMUSP00000050683,10090.ENSMUSP00000063795,10090.ENSMUSP00000094986,10090.ENSMUSP00000099510,10090.ENSMUSP00000109144,10090.ENSMUSP00000119715	Igf1r,Egfr,Nos3,Kras,Foxo3,Irs1,Tsc2,Mtor,Kdr,Rps6kb1
GO:0005634	nucleus	24	6086	0.28	0.0025	10090.ENSMUSP00000001780,10090.ENSMUSP00000002678,10090.ENSMUSP00000005671,10090.ENSMUSP00000020329,10090.ENSMUSP00000022287,10090.ENSMUSP00000026671,10090.ENSMUSP00000030787,10090.ENSMUSP00000030834,10090.ENSMUSP00000031653,10090.ENSMUSP00000033880,10090.ENSMUSP00000037694,10090.ENSMUSP00000045710,10090.ENSMUSP00000050683,10090.ENSMUSP00000055308,10090.ENSMUSP00000063795,10090.ENSMUSP00000081041…	Akt1,Tgfb1,Igf1r,Egfr,Fst,Rptor,Rheb,Nos3,Flt1,Eif4ebp1,Fgf2,Fgf1,Foxo3,Foxo1,Irs1,Fgfr1,Hsp90aa1,Tsc2,Mtor,Sirt1,Kdr,Vegfa,Mapkap1,Rps6kb1
GO:0120025	plasma membrane bounded cell projection	13	2172	0.46	0.0025	10090.ENSMUSP00000001780,10090.ENSMUSP00000002678,10090.ENSMUSP00000005671,10090.ENSMUSP00000026917,10090.ENSMUSP00000030787,10090.ENSMUSP00000034811,10090.ENSMUSP00000063795,10090.ENSMUSP00000091921,10090.ENSMUSP00000094986,10090.ENSMUSP00000099510,10090.ENSMUSP00000101082,10090.ENSMUSP00000109144,10090.ENSMUSP00000119715	Akt1,Tgfb1,Igf1r,Nrp1,Rheb,Cyp19a1,Irs1,Hsp90aa1,Tsc2,Mtor,Sirt1,Kdr,Rps6kb1
GO:0030424	axon	7	712	0.67	0.0041	10090.ENSMUSP00000002678,10090.ENSMUSP00000005671,10090.ENSMUSP00000026917,10090.ENSMUSP00000034811,10090.ENSMUSP00000091921,10090.ENSMUSP00000094986,10090.ENSMUSP00000101082	Tgfb1,Igf1r,Nrp1,Cyp19a1,Hsp90aa1,Tsc2,Sirt1
GO:0030426	growth cone	4	209	0.96	0.0060	10090.ENSMUSP00000026917,10090.ENSMUSP00000091921,10090.ENSMUSP00000094986,10090.ENSMUSP00000101082	Nrp1,Hsp90aa1,Tsc2,Sirt1
GO:0150034	distal axon	5	378	0.8	0.0067	10090.ENSMUSP00000026917,10090.ENSMUSP00000034811,10090.ENSMUSP00000091921,10090.ENSMUSP00000094986,10090.ENSMUSP00000101082	Nrp1,Cyp19a1,Hsp90aa1,Tsc2,Sirt1
GO:0009986	cell surface	7	796	0.62	0.0071	10090.ENSMUSP00000002678,10090.ENSMUSP00000020329,10090.ENSMUSP00000026917,10090.ENSMUSP00000091921,10090.ENSMUSP00000109144,10090.ENSMUSP00000115883,10090.ENSMUSP00000119715	Tgfb1,Egfr,Nrp1,Hsp90aa1,Kdr,Vegfa,Rps6kb1
GO:0043227	membrane-bounded organelle	31	9775	0.18	0.0075	10090.ENSMUSP00000001780,10090.ENSMUSP00000002678,10090.ENSMUSP00000005671,10090.ENSMUSP00000020329,10090.ENSMUSP00000020704,10090.ENSMUSP00000022287,10090.ENSMUSP00000026671,10090.ENSMUSP00000026917,10090.ENSMUSP00000029653,10090.ENSMUSP00000030787,10090.ENSMUSP00000030834,10090.ENSMUSP00000031653,10090.ENSMUSP00000032399,10090.ENSMUSP00000033880,10090.ENSMUSP00000034811,10090.ENSMUSP00000037694…	Akt1,Tgfb1,Igf1r,Egfr,Igfbp1,Fst,Rptor,Nrp1,Egf,Rheb,Nos3,Flt1,Kras,Eif4ebp1,Cyp19a1,Fgf2,Fgf1,Ins1,Foxo3,Foxo1,Igf1,Irs1,Fgfr1,Hsp90aa1,Tsc2,Mtor,Sirt1,Kdr,Vegfa,Mapkap1,Rps6kb1
GO:0031983	vesicle lumen	2	25	1.58	0.0076	10090.ENSMUSP00000020329,10090.ENSMUSP00000049095	Egfr,Ins1
GO:0016020	membrane	25	7460	0.21	0.0175	10090.ENSMUSP00000001780,10090.ENSMUSP00000004913,10090.ENSMUSP00000005671,10090.ENSMUSP00000020329,10090.ENSMUSP00000025914,10090.ENSMUSP00000026917,10090.ENSMUSP00000029653,10090.ENSMUSP00000030787,10090.ENSMUSP00000030834,10090.ENSMUSP00000031653,10090.ENSMUSP00000032399,10090.ENSMUSP00000033919,10090.ENSMUSP00000034811,10090.ENSMUSP00000050683,10090.ENSMUSP00000056668,10090.ENSMUSP00000063795…	Akt1,Pgf,Igf1r,Egfr,Vegfb,Nrp1,Egf,Rheb,Nos3,Flt1,Kras,Vegfc,Cyp19a1,Foxo3,Igf1,Irs1,Fgfr1,Hsp90aa1,Tsc2,Mtor,Sirt1,Kdr,Vegfa,Mapkap1,Rps6kb1
GO:0062023	collagen-containing extracellular matrix	3	148	0.99	0.0193	10090.ENSMUSP00000022545,10090.ENSMUSP00000056668,10090.ENSMUSP00000115883	Fgf9,Igf1,Vegfa
GO:0048471	perinuclear region of cytoplasm	6	730	0.6	0.0199	10090.ENSMUSP00000020329,10090.ENSMUSP00000047894,10090.ENSMUSP00000081041,10090.ENSMUSP00000091921,10090.ENSMUSP00000094986,10090.ENSMUSP00000119715	Egfr,Inhba,Fgfr1,Hsp90aa1,Tsc2,Rps6kb1
GO:0099503	secretory vesicle	5	525	0.66	0.0229	10090.ENSMUSP00000002678,10090.ENSMUSP00000034811,10090.ENSMUSP00000049095,10090.ENSMUSP00000056668,10090.ENSMUSP00000115883	Tgfb1,Cyp19a1,Ins1,Igf1,Vegfa
GO:0005741	mitochondrial outer membrane	3	165	0.94	0.0243	10090.ENSMUSP00000050683,10090.ENSMUSP00000099510,10090.ENSMUSP00000119715	Foxo3,Mtor,Rps6kb1
GO:0012505	endomembrane system	15	3670	0.29	0.0279	10090.ENSMUSP00000002678,10090.ENSMUSP00000020329,10090.ENSMUSP00000020704,10090.ENSMUSP00000026917,10090.ENSMUSP00000030787,10090.ENSMUSP00000030834,10090.ENSMUSP00000031653,10090.ENSMUSP00000034811,10090.ENSMUSP00000049095,10090.ENSMUSP00000056668,10090.ENSMUSP00000099510,10090.ENSMUSP00000101082,10090.ENSMUSP00000109144,10090.ENSMUSP00000115883,10090.ENSMUSP00000116494	Tgfb1,Egfr,Igfbp1,Nrp1,Rheb,Nos3,Flt1,Cyp19a1,Ins1,Igf1,Mtor,Sirt1,Kdr,Vegfa,Mapkap1
GO:0071944	cell periphery	17	4443	0.26	0.0284	10090.ENSMUSP00000001780,10090.ENSMUSP00000005671,10090.ENSMUSP00000020329,10090.ENSMUSP00000026917,10090.ENSMUSP00000029653,10090.ENSMUSP00000030834,10090.ENSMUSP00000031653,10090.ENSMUSP00000032399,10090.ENSMUSP00000045710,10090.ENSMUSP00000056668,10090.ENSMUSP00000063795,10090.ENSMUSP00000081041,10090.ENSMUSP00000091921,10090.ENSMUSP00000094986,10090.ENSMUSP00000109144,10090.ENSMUSP00000115883…	Akt1,Igf1r,Egfr,Nrp1,Egf,Nos3,Flt1,Kras,Fgf1,Igf1,Irs1,Fgfr1,Hsp90aa1,Tsc2,Kdr,Vegfa,Mapkap1
GO:0030141	secretory granule	4	371	0.71	0.0325	10090.ENSMUSP00000002678,10090.ENSMUSP00000049095,10090.ENSMUSP00000056668,10090.ENSMUSP00000115883	Tgfb1,Ins1,Igf1,Vegfa
GO:0005886	plasma membrane	16	4328	0.25	0.0476	10090.ENSMUSP00000001780,10090.ENSMUSP00000005671,10090.ENSMUSP00000020329,10090.ENSMUSP00000026917,10090.ENSMUSP00000029653,10090.ENSMUSP00000030834,10090.ENSMUSP00000031653,10090.ENSMUSP00000032399,10090.ENSMUSP00000056668,10090.ENSMUSP00000063795,10090.ENSMUSP00000081041,10090.ENSMUSP00000091921,10090.ENSMUSP00000094986,10090.ENSMUSP00000109144,10090.ENSMUSP00000115883,10090.ENSMUSP00000116494	Akt1,Igf1r,Egfr,Nrp1,Egf,Nos3,Flt1,Kras,Igf1,Irs1,Fgfr1,Hsp90aa1,Tsc2,Kdr,Vegfa,Mapkap1

## Sheet: process
Suppl. File 11 GO annotation concerning the molecular function, localization in the cell and involvement in biological processes of the new interactor genes of the STRING-MMivF network
#term ID	term description	observed gene count	background gene count	strength	false discovery rate	matching proteins in your network (IDs)	matching proteins in your network (labels)
GO:0007167	enzyme linked receptor protein signaling pathway	29	551	1.4	1.56e-31	10090.ENSMUSP00000001780,10090.ENSMUSP00000002678,10090.ENSMUSP00000004913,10090.ENSMUSP00000005671,10090.ENSMUSP00000018382,10090.ENSMUSP00000020329,10090.ENSMUSP00000020704,10090.ENSMUSP00000022287,10090.ENSMUSP00000022545,10090.ENSMUSP00000024049,10090.ENSMUSP00000025914,10090.ENSMUSP00000026917,10090.ENSMUSP00000028533,10090.ENSMUSP00000029653,10090.ENSMUSP00000031653,10090.ENSMUSP00000033880…	Akt1,Tgfb1,Pgf,Igf1r,Gdf9,Egfr,Igfbp1,Fst,Fgf9,Bmp15,Vegfb,Nrp1,Fshb,Egf,Flt1,Eif4ebp1,Vegfc,Fgf2,Fgf1,Inhba,Foxo1,Igf1,Irs1,Lif,Fgfr1,Tsc2,Sirt1,Kdr,Vegfa
GO:0009966	regulation of signal transduction	43	2823	0.86	1.56e-31	10090.ENSMUSP00000001780,10090.ENSMUSP00000002678,10090.ENSMUSP00000004913,10090.ENSMUSP00000005671,10090.ENSMUSP00000017637,10090.ENSMUSP00000018382,10090.ENSMUSP00000020329,10090.ENSMUSP00000020704,10090.ENSMUSP00000022287,10090.ENSMUSP00000022545,10090.ENSMUSP00000024049,10090.ENSMUSP00000025914,10090.ENSMUSP00000026671,10090.ENSMUSP00000026917,10090.ENSMUSP00000027377,10090.ENSMUSP00000028533…	Akt1,Tgfb1,Pgf,Igf1r,Igfbp4,Gdf9,Egfr,Igfbp1,Fst,Fgf9,Bmp15,Vegfb,Rptor,Nrp1,Igfbp5,Fshb,Egf,Rheb,Flt1,Kras,Vegfc,Fgf2,Amh,Fgf1,Inhba,Ins1,Foxo3,Rictor,Foxo1,Igf1,Irs1,Lif,Lhb,Fgfr1,Hsp90aa1,Tsc2,Mtor,Sirt1,Kdr,Vegfa,Mapkap1,Rps6kb1,Mlst8
GO:0010646	regulation of cell communication	44	3130	0.83	1.56e-31	10090.ENSMUSP00000001780,10090.ENSMUSP00000002678,10090.ENSMUSP00000004913,10090.ENSMUSP00000005671,10090.ENSMUSP00000017637,10090.ENSMUSP00000018382,10090.ENSMUSP00000020329,10090.ENSMUSP00000020704,10090.ENSMUSP00000022287,10090.ENSMUSP00000022545,10090.ENSMUSP00000024049,10090.ENSMUSP00000025914,10090.ENSMUSP00000026671,10090.ENSMUSP00000026917,10090.ENSMUSP00000027377,10090.ENSMUSP00000028533…	Akt1,Tgfb1,Pgf,Igf1r,Igfbp4,Gdf9,Egfr,Igfbp1,Fst,Fgf9,Bmp15,Vegfb,Rptor,Nrp1,Igfbp5,Fshb,Egf,Rheb,Flt1,Kras,Vegfc,Cyp19a1,Fgf2,Amh,Fgf1,Inhba,Ins1,Foxo3,Rictor,Foxo1,Igf1,Irs1,Lif,Lhb,Fgfr1,Hsp90aa1,Tsc2,Mtor,Sirt1,Kdr,Vegfa,Mapkap1,Rps6kb1,Mlst8
GO:0023051	regulation of signaling	44	3150	0.83	1.56e-31	10090.ENSMUSP00000001780,10090.ENSMUSP00000002678,10090.ENSMUSP00000004913,10090.ENSMUSP00000005671,10090.ENSMUSP00000017637,10090.ENSMUSP00000018382,10090.ENSMUSP00000020329,10090.ENSMUSP00000020704,10090.ENSMUSP00000022287,10090.ENSMUSP00000022545,10090.ENSMUSP00000024049,10090.ENSMUSP00000025914,10090.ENSMUSP00000026671,10090.ENSMUSP00000026917,10090.ENSMUSP00000027377,10090.ENSMUSP00000028533…	Akt1,Tgfb1,Pgf,Igf1r,Igfbp4,Gdf9,Egfr,Igfbp1,Fst,Fgf9,Bmp15,Vegfb,Rptor,Nrp1,Igfbp5,Fshb,Egf,Rheb,Flt1,Kras,Vegfc,Cyp19a1,Fgf2,Amh,Fgf1,Inhba,Ins1,Foxo3,Rictor,Foxo1,Igf1,Irs1,Lif,Lhb,Fgfr1,Hsp90aa1,Tsc2,Mtor,Sirt1,Kdr,Vegfa,Mapkap1,Rps6kb1,Mlst8
GO:0048583	regulation of response to stimulus	45	3552	0.78	1.56e-31	10090.ENSMUSP00000001780,10090.ENSMUSP00000002678,10090.ENSMUSP00000004913,10090.ENSMUSP00000005671,10090.ENSMUSP00000017637,10090.ENSMUSP00000018382,10090.ENSMUSP00000020329,10090.ENSMUSP00000020704,10090.ENSMUSP00000022287,10090.ENSMUSP00000022545,10090.ENSMUSP00000024049,10090.ENSMUSP00000025914,10090.ENSMUSP00000026671,10090.ENSMUSP00000026917,10090.ENSMUSP00000027377,10090.ENSMUSP00000028533…	Akt1,Tgfb1,Pgf,Igf1r,Igfbp4,Gdf9,Egfr,Igfbp1,Fst,Fgf9,Bmp15,Vegfb,Rptor,Nrp1,Igfbp5,Fshb,Egf,Rheb,Nos3,Flt1,Kras,Vegfc,Cyp19a1,Fgf2,Amh,Fgf1,Inhba,Ins1,Foxo3,Rictor,Foxo1,Igf1,Irs1,Lif,Lhb,Fgfr1,Hsp90aa1,Tsc2,Mtor,Sirt1,Kdr,Vegfa,Mapkap1,Rps6kb1,Mlst8
GO:0023052	signaling	43	3859	0.73	1.57e-26	10090.ENSMUSP00000001780,10090.ENSMUSP00000002678,10090.ENSMUSP00000004913,10090.ENSMUSP00000005671,10090.ENSMUSP00000018382,10090.ENSMUSP00000020329,10090.ENSMUSP00000020704,10090.ENSMUSP00000022287,10090.ENSMUSP00000022545,10090.ENSMUSP00000024049,10090.ENSMUSP00000025914,10090.ENSMUSP00000026671,10090.ENSMUSP00000026917,10090.ENSMUSP00000027377,10090.ENSMUSP00000028533,10090.ENSMUSP00000029653…	Akt1,Tgfb1,Pgf,Igf1r,Gdf9,Egfr,Igfbp1,Fst,Fgf9,Bmp15,Vegfb,Rptor,Nrp1,Igfbp5,Fshb,Egf,Rheb,Nos3,Flt1,Kras,Eif4ebp1,Vegfc,Cyp19a1,Fgf2,Amh,Fgf1,Inhba,Foxo3,Rictor,Foxo1,Igf1,Irs1,Lif,Lhb,Fgfr1,Tsc2,Mtor,Sirt1,Kdr,Vegfa,Mapkap1,Rps6kb1,Mlst8
GO:0007165	signal transduction	42	3594	0.75	3.67e-26	10090.ENSMUSP00000001780,10090.ENSMUSP00000002678,10090.ENSMUSP00000004913,10090.ENSMUSP00000005671,10090.ENSMUSP00000018382,10090.ENSMUSP00000020329,10090.ENSMUSP00000020704,10090.ENSMUSP00000022287,10090.ENSMUSP00000022545,10090.ENSMUSP00000024049,10090.ENSMUSP00000025914,10090.ENSMUSP00000026671,10090.ENSMUSP00000026917,10090.ENSMUSP00000027377,10090.ENSMUSP00000028533,10090.ENSMUSP00000029653…	Akt1,Tgfb1,Pgf,Igf1r,Gdf9,Egfr,Igfbp1,Fst,Fgf9,Bmp15,Vegfb,Rptor,Nrp1,Igfbp5,Fshb,Egf,Rheb,Nos3,Flt1,Kras,Eif4ebp1,Vegfc,Cyp19a1,Fgf2,Fgf1,Inhba,Foxo3,Rictor,Foxo1,Igf1,Irs1,Lif,Lhb,Fgfr1,Tsc2,Mtor,Sirt1,Kdr,Vegfa,Mapkap1,Rps6kb1,Mlst8
GO:0007154	cell communication	43	3984	0.71	4.50e-26	10090.ENSMUSP00000001780,10090.ENSMUSP00000002678,10090.ENSMUSP00000004913,10090.ENSMUSP00000005671,10090.ENSMUSP00000018382,10090.ENSMUSP00000020329,10090.ENSMUSP00000020704,10090.ENSMUSP00000022287,10090.ENSMUSP00000022545,10090.ENSMUSP00000024049,10090.ENSMUSP00000025914,10090.ENSMUSP00000026671,10090.ENSMUSP00000026917,10090.ENSMUSP00000027377,10090.ENSMUSP00000028533,10090.ENSMUSP00000029653…	Akt1,Tgfb1,Pgf,Igf1r,Gdf9,Egfr,Igfbp1,Fst,Fgf9,Bmp15,Vegfb,Rptor,Nrp1,Igfbp5,Fshb,Egf,Rheb,Nos3,Flt1,Kras,Eif4ebp1,Vegfc,Cyp19a1,Fgf2,Amh,Fgf1,Inhba,Foxo3,Rictor,Foxo1,Igf1,Irs1,Lif,Lhb,Fgfr1,Tsc2,Mtor,Sirt1,Kdr,Vegfa,Mapkap1,Rps6kb1,Mlst8
GO:0045937	positive regulation of phosphate metabolic process	30	1051	1.14	5.37e-26	10090.ENSMUSP00000001780,10090.ENSMUSP00000002678,10090.ENSMUSP00000005671,10090.ENSMUSP00000017637,10090.ENSMUSP00000018382,10090.ENSMUSP00000020329,10090.ENSMUSP00000022545,10090.ENSMUSP00000024049,10090.ENSMUSP00000025914,10090.ENSMUSP00000026671,10090.ENSMUSP00000026917,10090.ENSMUSP00000029653,10090.ENSMUSP00000030834,10090.ENSMUSP00000031653,10090.ENSMUSP00000032399,10090.ENSMUSP00000033919…	Akt1,Tgfb1,Igf1r,Igfbp4,Gdf9,Egfr,Fgf9,Bmp15,Vegfb,Rptor,Nrp1,Egf,Nos3,Flt1,Kras,Vegfc,Fgf2,Fgf1,Inhba,Rictor,Igf1,Irs1,Lif,Fgfr1,Hsp90aa1,Mtor,Sirt1,Kdr,Vegfa,Mlst8
GO:0042327	positive regulation of phosphorylation	29	983	1.15	2.36e-25	10090.ENSMUSP00000001780,10090.ENSMUSP00000002678,10090.ENSMUSP00000005671,10090.ENSMUSP00000017637,10090.ENSMUSP00000018382,10090.ENSMUSP00000020329,10090.ENSMUSP00000022545,10090.ENSMUSP00000024049,10090.ENSMUSP00000025914,10090.ENSMUSP00000026671,10090.ENSMUSP00000026917,10090.ENSMUSP00000029653,10090.ENSMUSP00000031653,10090.ENSMUSP00000032399,10090.ENSMUSP00000033919,10090.ENSMUSP00000037694…	Akt1,Tgfb1,Igf1r,Igfbp4,Gdf9,Egfr,Fgf9,Bmp15,Vegfb,Rptor,Nrp1,Egf,Flt1,Kras,Vegfc,Fgf2,Fgf1,Inhba,Rictor,Igf1,Irs1,Lif,Fgfr1,Hsp90aa1,Mtor,Sirt1,Kdr,Vegfa,Mlst8
GO:0030335	positive regulation of cell migration	24	500	1.36	7.58e-25	10090.ENSMUSP00000001780,10090.ENSMUSP00000002678,10090.ENSMUSP00000004913,10090.ENSMUSP00000005671,10090.ENSMUSP00000020329,10090.ENSMUSP00000022545,10090.ENSMUSP00000025914,10090.ENSMUSP00000026917,10090.ENSMUSP00000027377,10090.ENSMUSP00000029653,10090.ENSMUSP00000030834,10090.ENSMUSP00000031653,10090.ENSMUSP00000033919,10090.ENSMUSP00000037694,10090.ENSMUSP00000045710,10090.ENSMUSP00000056668…	Akt1,Tgfb1,Pgf,Igf1r,Egfr,Fgf9,Vegfb,Nrp1,Igfbp5,Egf,Nos3,Flt1,Vegfc,Fgf2,Fgf1,Igf1,Irs1,Fgfr1,Tsc2,Mtor,Sirt1,Kdr,Vegfa,Rps6kb1
GO:0007169	transmembrane receptor protein tyrosine kinase signaling pathway	22	360	1.47	1.22e-24	10090.ENSMUSP00000001780,10090.ENSMUSP00000002678,10090.ENSMUSP00000004913,10090.ENSMUSP00000005671,10090.ENSMUSP00000020329,10090.ENSMUSP00000020704,10090.ENSMUSP00000022545,10090.ENSMUSP00000025914,10090.ENSMUSP00000026917,10090.ENSMUSP00000029653,10090.ENSMUSP00000031653,10090.ENSMUSP00000033880,10090.ENSMUSP00000033919,10090.ENSMUSP00000037694,10090.ENSMUSP00000045710,10090.ENSMUSP00000055308…	Akt1,Tgfb1,Pgf,Igf1r,Egfr,Igfbp1,Fgf9,Vegfb,Nrp1,Egf,Flt1,Eif4ebp1,Vegfc,Fgf2,Fgf1,Foxo1,Igf1,Irs1,Fgfr1,Tsc2,Kdr,Vegfa
GO:0071310	cellular response to organic substance	34	1858	0.94	1.22e-24	10090.ENSMUSP00000001780,10090.ENSMUSP00000002678,10090.ENSMUSP00000004913,10090.ENSMUSP00000005671,10090.ENSMUSP00000018382,10090.ENSMUSP00000020329,10090.ENSMUSP00000020704,10090.ENSMUSP00000022287,10090.ENSMUSP00000022545,10090.ENSMUSP00000024049,10090.ENSMUSP00000026671,10090.ENSMUSP00000026917,10090.ENSMUSP00000027377,10090.ENSMUSP00000028533,10090.ENSMUSP00000030834,10090.ENSMUSP00000031653…	Akt1,Tgfb1,Pgf,Igf1r,Gdf9,Egfr,Igfbp1,Fst,Fgf9,Bmp15,Rptor,Nrp1,Igfbp5,Fshb,Nos3,Flt1,Kras,Eif4ebp1,Vegfc,Fgf2,Fgf1,Inhba,Foxo3,Foxo1,Igf1,Irs1,Lhb,Fgfr1,Tsc2,Mtor,Sirt1,Kdr,Vegfa,Rps6kb1
GO:0001934	positive regulation of protein phosphorylation	28	937	1.16	1.51e-24	10090.ENSMUSP00000001780,10090.ENSMUSP00000002678,10090.ENSMUSP00000005671,10090.ENSMUSP00000017637,10090.ENSMUSP00000018382,10090.ENSMUSP00000020329,10090.ENSMUSP00000022545,10090.ENSMUSP00000024049,10090.ENSMUSP00000025914,10090.ENSMUSP00000026671,10090.ENSMUSP00000026917,10090.ENSMUSP00000029653,10090.ENSMUSP00000031653,10090.ENSMUSP00000032399,10090.ENSMUSP00000033919,10090.ENSMUSP00000037694…	Akt1,Tgfb1,Igf1r,Igfbp4,Gdf9,Egfr,Fgf9,Bmp15,Vegfb,Rptor,Nrp1,Egf,Flt1,Kras,Vegfc,Fgf2,Fgf1,Inhba,Rictor,Igf1,Lif,Fgfr1,Hsp90aa1,Mtor,Sirt1,Kdr,Vegfa,Mlst8
GO:0071495	cellular response to endogenous stimulus	28	997	1.13	6.52e-24	10090.ENSMUSP00000001780,10090.ENSMUSP00000002678,10090.ENSMUSP00000004913,10090.ENSMUSP00000005671,10090.ENSMUSP00000018382,10090.ENSMUSP00000020329,10090.ENSMUSP00000020704,10090.ENSMUSP00000022287,10090.ENSMUSP00000022545,10090.ENSMUSP00000024049,10090.ENSMUSP00000026671,10090.ENSMUSP00000027377,10090.ENSMUSP00000028533,10090.ENSMUSP00000030834,10090.ENSMUSP00000033880,10090.ENSMUSP00000037694…	Akt1,Tgfb1,Pgf,Igf1r,Gdf9,Egfr,Igfbp1,Fst,Fgf9,Bmp15,Rptor,Igfbp5,Fshb,Nos3,Eif4ebp1,Fgf2,Fgf1,Inhba,Foxo3,Foxo1,Igf1,Irs1,Lhb,Fgfr1,Tsc2,Mtor,Sirt1,Rps6kb1
GO:1902531	regulation of intracellular signal transduction	32	1599	0.98	6.52e-24	10090.ENSMUSP00000001780,10090.ENSMUSP00000002678,10090.ENSMUSP00000005671,10090.ENSMUSP00000017637,10090.ENSMUSP00000018382,10090.ENSMUSP00000020329,10090.ENSMUSP00000022545,10090.ENSMUSP00000024049,10090.ENSMUSP00000025914,10090.ENSMUSP00000026671,10090.ENSMUSP00000026917,10090.ENSMUSP00000027377,10090.ENSMUSP00000029653,10090.ENSMUSP00000030787,10090.ENSMUSP00000031653,10090.ENSMUSP00000032399…	Akt1,Tgfb1,Igf1r,Igfbp4,Gdf9,Egfr,Fgf9,Bmp15,Vegfb,Rptor,Nrp1,Igfbp5,Egf,Rheb,Flt1,Kras,Fgf2,Fgf1,Inhba,Rictor,Foxo1,Igf1,Lif,Fgfr1,Hsp90aa1,Tsc2,Mtor,Sirt1,Kdr,Vegfa,Mapkap1,Mlst8
GO:0009719	response to endogenous stimulus	30	1289	1.05	8.14e-24	10090.ENSMUSP00000001780,10090.ENSMUSP00000002678,10090.ENSMUSP00000004913,10090.ENSMUSP00000005671,10090.ENSMUSP00000018382,10090.ENSMUSP00000020329,10090.ENSMUSP00000020704,10090.ENSMUSP00000022287,10090.ENSMUSP00000022545,10090.ENSMUSP00000024049,10090.ENSMUSP00000026671,10090.ENSMUSP00000027377,10090.ENSMUSP00000028533,10090.ENSMUSP00000030834,10090.ENSMUSP00000032399,10090.ENSMUSP00000033880…	Akt1,Tgfb1,Pgf,Igf1r,Gdf9,Egfr,Igfbp1,Fst,Fgf9,Bmp15,Rptor,Igfbp5,Fshb,Nos3,Kras,Eif4ebp1,Fgf2,Fgf1,Inhba,Ins1,Foxo3,Foxo1,Igf1,Irs1,Lhb,Fgfr1,Tsc2,Mtor,Sirt1,Rps6kb1
GO:0042325	regulation of phosphorylation	31	1466	1.01	1.16e-23	10090.ENSMUSP00000001780,10090.ENSMUSP00000002678,10090.ENSMUSP00000005671,10090.ENSMUSP00000017637,10090.ENSMUSP00000018382,10090.ENSMUSP00000020329,10090.ENSMUSP00000022545,10090.ENSMUSP00000024049,10090.ENSMUSP00000025914,10090.ENSMUSP00000026671,10090.ENSMUSP00000026917,10090.ENSMUSP00000029653,10090.ENSMUSP00000031653,10090.ENSMUSP00000032399,10090.ENSMUSP00000033919,10090.ENSMUSP00000037694…	Akt1,Tgfb1,Igf1r,Igfbp4,Gdf9,Egfr,Fgf9,Bmp15,Vegfb,Rptor,Nrp1,Egf,Flt1,Kras,Vegfc,Fgf2,Fgf1,Inhba,Rictor,Foxo1,Igf1,Irs1,Lif,Fgfr1,Hsp90aa1,Tsc2,Mtor,Sirt1,Kdr,Vegfa,Mlst8
GO:0019220	regulation of phosphate metabolic process	32	1650	0.97	1.41e-23	10090.ENSMUSP00000001780,10090.ENSMUSP00000002678,10090.ENSMUSP00000005671,10090.ENSMUSP00000017637,10090.ENSMUSP00000018382,10090.ENSMUSP00000020329,10090.ENSMUSP00000022545,10090.ENSMUSP00000024049,10090.ENSMUSP00000025914,10090.ENSMUSP00000026671,10090.ENSMUSP00000026917,10090.ENSMUSP00000029653,10090.ENSMUSP00000030834,10090.ENSMUSP00000031653,10090.ENSMUSP00000032399,10090.ENSMUSP00000033919…	Akt1,Tgfb1,Igf1r,Igfbp4,Gdf9,Egfr,Fgf9,Bmp15,Vegfb,Rptor,Nrp1,Egf,Nos3,Flt1,Kras,Vegfc,Fgf2,Fgf1,Inhba,Rictor,Foxo1,Igf1,Irs1,Lif,Fgfr1,Hsp90aa1,Tsc2,Mtor,Sirt1,Kdr,Vegfa,Mlst8
GO:0007166	cell surface receptor signaling pathway	32	1683	0.96	2.37e-23	10090.ENSMUSP00000001780,10090.ENSMUSP00000002678,10090.ENSMUSP00000004913,10090.ENSMUSP00000005671,10090.ENSMUSP00000018382,10090.ENSMUSP00000020329,10090.ENSMUSP00000020704,10090.ENSMUSP00000022287,10090.ENSMUSP00000022545,10090.ENSMUSP00000024049,10090.ENSMUSP00000025914,10090.ENSMUSP00000026917,10090.ENSMUSP00000028533,10090.ENSMUSP00000029653,10090.ENSMUSP00000030834,10090.ENSMUSP00000031653…	Akt1,Tgfb1,Pgf,Igf1r,Gdf9,Egfr,Igfbp1,Fst,Fgf9,Bmp15,Vegfb,Nrp1,Fshb,Egf,Nos3,Flt1,Kras,Eif4ebp1,Vegfc,Fgf2,Fgf1,Inhba,Foxo3,Foxo1,Igf1,Irs1,Lif,Fgfr1,Tsc2,Sirt1,Kdr,Vegfa
GO:0001932	regulation of protein phosphorylation	30	1362	1.02	3.19e-23	10090.ENSMUSP00000001780,10090.ENSMUSP00000002678,10090.ENSMUSP00000005671,10090.ENSMUSP00000017637,10090.ENSMUSP00000018382,10090.ENSMUSP00000020329,10090.ENSMUSP00000022545,10090.ENSMUSP00000024049,10090.ENSMUSP00000025914,10090.ENSMUSP00000026671,10090.ENSMUSP00000026917,10090.ENSMUSP00000029653,10090.ENSMUSP00000031653,10090.ENSMUSP00000032399,10090.ENSMUSP00000033919,10090.ENSMUSP00000037694…	Akt1,Tgfb1,Igf1r,Igfbp4,Gdf9,Egfr,Fgf9,Bmp15,Vegfb,Rptor,Nrp1,Egf,Flt1,Kras,Vegfc,Fgf2,Fgf1,Inhba,Rictor,Foxo1,Igf1,Lif,Fgfr1,Hsp90aa1,Tsc2,Mtor,Sirt1,Kdr,Vegfa,Mlst8
GO:0010033	response to organic substance	36	2553	0.83	3.49e-23	10090.ENSMUSP00000001780,10090.ENSMUSP00000002678,10090.ENSMUSP00000004913,10090.ENSMUSP00000005671,10090.ENSMUSP00000018382,10090.ENSMUSP00000020329,10090.ENSMUSP00000020704,10090.ENSMUSP00000022287,10090.ENSMUSP00000022545,10090.ENSMUSP00000024049,10090.ENSMUSP00000026671,10090.ENSMUSP00000026917,10090.ENSMUSP00000027377,10090.ENSMUSP00000028533,10090.ENSMUSP00000030834,10090.ENSMUSP00000031653…	Akt1,Tgfb1,Pgf,Igf1r,Gdf9,Egfr,Igfbp1,Fst,Fgf9,Bmp15,Rptor,Nrp1,Igfbp5,Fshb,Nos3,Flt1,Kras,Eif4ebp1,Vegfc,Fgf2,Fgf1,Inhba,Ins1,Foxo3,Foxo1,Igf1,Irs1,Lhb,Fgfr1,Hsp90aa1,Tsc2,Mtor,Sirt1,Kdr,Vegfa,Rps6kb1
GO:0048584	positive regulation of response to stimulus	33	1922	0.92	4.99e-23	10090.ENSMUSP00000001780,10090.ENSMUSP00000002678,10090.ENSMUSP00000004913,10090.ENSMUSP00000005671,10090.ENSMUSP00000017637,10090.ENSMUSP00000018382,10090.ENSMUSP00000020329,10090.ENSMUSP00000022545,10090.ENSMUSP00000024049,10090.ENSMUSP00000025914,10090.ENSMUSP00000026671,10090.ENSMUSP00000026917,10090.ENSMUSP00000027377,10090.ENSMUSP00000029653,10090.ENSMUSP00000030787,10090.ENSMUSP00000031653…	Akt1,Tgfb1,Pgf,Igf1r,Igfbp4,Gdf9,Egfr,Fgf9,Bmp15,Vegfb,Rptor,Nrp1,Igfbp5,Egf,Rheb,Flt1,Kras,Vegfc,Fgf2,Fgf1,Inhba,Foxo3,Rictor,Igf1,Irs1,Lif,Fgfr1,Hsp90aa1,Mtor,Sirt1,Kdr,Vegfa,Mlst8
GO:0042127	regulation of cell population proliferation	31	1594	0.97	1.05e-22	10090.ENSMUSP00000001780,10090.ENSMUSP00000002678,10090.ENSMUSP00000004913,10090.ENSMUSP00000005671,10090.ENSMUSP00000018382,10090.ENSMUSP00000020329,10090.ENSMUSP00000022545,10090.ENSMUSP00000025914,10090.ENSMUSP00000026671,10090.ENSMUSP00000027377,10090.ENSMUSP00000029653,10090.ENSMUSP00000030834,10090.ENSMUSP00000031653,10090.ENSMUSP00000032399,10090.ENSMUSP00000033919,10090.ENSMUSP00000037694…	Akt1,Tgfb1,Pgf,Igf1r,Gdf9,Egfr,Fgf9,Vegfb,Rptor,Igfbp5,Egf,Nos3,Flt1,Kras,Vegfc,Fgf2,Fgf1,Inhba,Foxo3,Rictor,Foxo1,Igf1,Irs1,Lif,Fgfr1,Tsc2,Mtor,Sirt1,Kdr,Vegfa,Rps6kb1
GO:0009967	positive regulation of signal transduction	30	1433	1.0	1.18e-22	10090.ENSMUSP00000001780,10090.ENSMUSP00000002678,10090.ENSMUSP00000005671,10090.ENSMUSP00000017637,10090.ENSMUSP00000018382,10090.ENSMUSP00000020329,10090.ENSMUSP00000022545,10090.ENSMUSP00000024049,10090.ENSMUSP00000025914,10090.ENSMUSP00000026671,10090.ENSMUSP00000026917,10090.ENSMUSP00000027377,10090.ENSMUSP00000029653,10090.ENSMUSP00000030787,10090.ENSMUSP00000031653,10090.ENSMUSP00000032399…	Akt1,Tgfb1,Igf1r,Igfbp4,Gdf9,Egfr,Fgf9,Bmp15,Vegfb,Rptor,Nrp1,Igfbp5,Egf,Rheb,Flt1,Kras,Fgf2,Fgf1,Inhba,Rictor,Igf1,Irs1,Lif,Fgfr1,Hsp90aa1,Mtor,Sirt1,Kdr,Vegfa,Mlst8
GO:0010647	positive regulation of cell communication	31	1608	0.97	1.27e-22	10090.ENSMUSP00000001780,10090.ENSMUSP00000002678,10090.ENSMUSP00000005671,10090.ENSMUSP00000017637,10090.ENSMUSP00000018382,10090.ENSMUSP00000020329,10090.ENSMUSP00000022545,10090.ENSMUSP00000024049,10090.ENSMUSP00000025914,10090.ENSMUSP00000026671,10090.ENSMUSP00000026917,10090.ENSMUSP00000027377,10090.ENSMUSP00000029653,10090.ENSMUSP00000030787,10090.ENSMUSP00000031653,10090.ENSMUSP00000032399…	Akt1,Tgfb1,Igf1r,Igfbp4,Gdf9,Egfr,Fgf9,Bmp15,Vegfb,Rptor,Nrp1,Igfbp5,Egf,Rheb,Flt1,Kras,Cyp19a1,Fgf2,Fgf1,Inhba,Rictor,Igf1,Irs1,Lif,Fgfr1,Hsp90aa1,Mtor,Sirt1,Kdr,Vegfa,Mlst8
GO:0023056	positive regulation of signaling	31	1615	0.96	1.40e-22	10090.ENSMUSP00000001780,10090.ENSMUSP00000002678,10090.ENSMUSP00000005671,10090.ENSMUSP00000017637,10090.ENSMUSP00000018382,10090.ENSMUSP00000020329,10090.ENSMUSP00000022545,10090.ENSMUSP00000024049,10090.ENSMUSP00000025914,10090.ENSMUSP00000026671,10090.ENSMUSP00000026917,10090.ENSMUSP00000027377,10090.ENSMUSP00000029653,10090.ENSMUSP00000030787,10090.ENSMUSP00000031653,10090.ENSMUSP00000032399…	Akt1,Tgfb1,Igf1r,Igfbp4,Gdf9,Egfr,Fgf9,Bmp15,Vegfb,Rptor,Nrp1,Igfbp5,Egf,Rheb,Flt1,Kras,Cyp19a1,Fgf2,Fgf1,Inhba,Rictor,Igf1,Irs1,Lif,Fgfr1,Hsp90aa1,Mtor,Sirt1,Kdr,Vegfa,Mlst8
GO:0030334	regulation of cell migration	25	805	1.17	4.86e-22	10090.ENSMUSP00000001780,10090.ENSMUSP00000002678,10090.ENSMUSP00000004913,10090.ENSMUSP00000005671,10090.ENSMUSP00000020329,10090.ENSMUSP00000022545,10090.ENSMUSP00000025914,10090.ENSMUSP00000026917,10090.ENSMUSP00000027377,10090.ENSMUSP00000029653,10090.ENSMUSP00000030834,10090.ENSMUSP00000031653,10090.ENSMUSP00000033919,10090.ENSMUSP00000034811,10090.ENSMUSP00000037694,10090.ENSMUSP00000045710…	Akt1,Tgfb1,Pgf,Igf1r,Egfr,Fgf9,Vegfb,Nrp1,Igfbp5,Egf,Nos3,Flt1,Vegfc,Cyp19a1,Fgf2,Fgf1,Igf1,Irs1,Fgfr1,Tsc2,Mtor,Sirt1,Kdr,Vegfa,Rps6kb1
GO:1902533	positive regulation of intracellular signal transduction	26	927	1.13	4.94e-22	10090.ENSMUSP00000001780,10090.ENSMUSP00000002678,10090.ENSMUSP00000005671,10090.ENSMUSP00000017637,10090.ENSMUSP00000020329,10090.ENSMUSP00000022545,10090.ENSMUSP00000025914,10090.ENSMUSP00000026671,10090.ENSMUSP00000026917,10090.ENSMUSP00000027377,10090.ENSMUSP00000029653,10090.ENSMUSP00000030787,10090.ENSMUSP00000031653,10090.ENSMUSP00000032399,10090.ENSMUSP00000037694,10090.ENSMUSP00000045710…	Akt1,Tgfb1,Igf1r,Igfbp4,Egfr,Fgf9,Vegfb,Rptor,Nrp1,Igfbp5,Egf,Rheb,Flt1,Kras,Fgf2,Fgf1,Rictor,Igf1,Lif,Fgfr1,Hsp90aa1,Mtor,Sirt1,Kdr,Vegfa,Mlst8
GO:0051247	positive regulation of protein metabolic process	30	1556	0.97	1.01e-21	10090.ENSMUSP00000001780,10090.ENSMUSP00000002678,10090.ENSMUSP00000005671,10090.ENSMUSP00000017637,10090.ENSMUSP00000018382,10090.ENSMUSP00000020329,10090.ENSMUSP00000022545,10090.ENSMUSP00000024049,10090.ENSMUSP00000025914,10090.ENSMUSP00000026671,10090.ENSMUSP00000026917,10090.ENSMUSP00000029653,10090.ENSMUSP00000031653,10090.ENSMUSP00000032399,10090.ENSMUSP00000033919,10090.ENSMUSP00000037694…	Akt1,Tgfb1,Igf1r,Igfbp4,Gdf9,Egfr,Fgf9,Bmp15,Vegfb,Rptor,Nrp1,Egf,Flt1,Kras,Vegfc,Fgf2,Fgf1,Inhba,Rictor,Foxo1,Igf1,Lif,Fgfr1,Hsp90aa1,Mtor,Sirt1,Kdr,Vegfa,Rps6kb1,Mlst8
GO:0048518	positive regulation of biological process	43	5340	0.59	2.05e-21	10090.ENSMUSP00000001780,10090.ENSMUSP00000002678,10090.ENSMUSP00000004913,10090.ENSMUSP00000005671,10090.ENSMUSP00000017637,10090.ENSMUSP00000018382,10090.ENSMUSP00000020329,10090.ENSMUSP00000020704,10090.ENSMUSP00000022287,10090.ENSMUSP00000022545,10090.ENSMUSP00000024049,10090.ENSMUSP00000025914,10090.ENSMUSP00000026671,10090.ENSMUSP00000026917,10090.ENSMUSP00000027377,10090.ENSMUSP00000028533…	Akt1,Tgfb1,Pgf,Igf1r,Igfbp4,Gdf9,Egfr,Igfbp1,Fst,Fgf9,Bmp15,Vegfb,Rptor,Nrp1,Igfbp5,Fshb,Egf,Rheb,Nos3,Flt1,Kras,Eif4ebp1,Vegfc,Cyp19a1,Fgf2,Amh,Fgf1,Inhba,Foxo3,Rictor,Foxo1,Igf1,Irs1,Lif,Fgfr1,Hsp90aa1,Tsc2,Mtor,Sirt1,Kdr,Vegfa,Rps6kb1,Mlst8
GO:0050679	positive regulation of epithelial cell proliferation	17	193	1.63	2.36e-21	10090.ENSMUSP00000001780,10090.ENSMUSP00000002678,10090.ENSMUSP00000004913,10090.ENSMUSP00000020329,10090.ENSMUSP00000022545,10090.ENSMUSP00000025914,10090.ENSMUSP00000026671,10090.ENSMUSP00000033919,10090.ENSMUSP00000037694,10090.ENSMUSP00000045710,10090.ENSMUSP00000051809,10090.ENSMUSP00000056668,10090.ENSMUSP00000081041,10090.ENSMUSP00000099510,10090.ENSMUSP00000101082,10090.ENSMUSP00000109144…	Akt1,Tgfb1,Pgf,Egfr,Fgf9,Vegfb,Rptor,Vegfc,Fgf2,Fgf1,Rictor,Igf1,Fgfr1,Mtor,Sirt1,Kdr,Vegfa
GO:0032268	regulation of cellular protein metabolic process	34	2443	0.82	3.04e-21	10090.ENSMUSP00000001780,10090.ENSMUSP00000002678,10090.ENSMUSP00000005671,10090.ENSMUSP00000017637,10090.ENSMUSP00000018382,10090.ENSMUSP00000020329,10090.ENSMUSP00000022545,10090.ENSMUSP00000024049,10090.ENSMUSP00000025914,10090.ENSMUSP00000026671,10090.ENSMUSP00000026917,10090.ENSMUSP00000027377,10090.ENSMUSP00000029653,10090.ENSMUSP00000031653,10090.ENSMUSP00000032399,10090.ENSMUSP00000033880…	Akt1,Tgfb1,Igf1r,Igfbp4,Gdf9,Egfr,Fgf9,Bmp15,Vegfb,Rptor,Nrp1,Igfbp5,Egf,Flt1,Kras,Eif4ebp1,Vegfc,Fgf2,Fgf1,Inhba,Foxo3,Rictor,Foxo1,Igf1,Lif,Fgfr1,Hsp90aa1,Tsc2,Mtor,Sirt1,Kdr,Vegfa,Rps6kb1,Mlst8
GO:0032270	positive regulation of cellular protein metabolic process	29	1462	0.98	3.67e-21	10090.ENSMUSP00000001780,10090.ENSMUSP00000002678,10090.ENSMUSP00000005671,10090.ENSMUSP00000017637,10090.ENSMUSP00000018382,10090.ENSMUSP00000020329,10090.ENSMUSP00000022545,10090.ENSMUSP00000024049,10090.ENSMUSP00000025914,10090.ENSMUSP00000026671,10090.ENSMUSP00000026917,10090.ENSMUSP00000029653,10090.ENSMUSP00000031653,10090.ENSMUSP00000032399,10090.ENSMUSP00000033919,10090.ENSMUSP00000037694…	Akt1,Tgfb1,Igf1r,Igfbp4,Gdf9,Egfr,Fgf9,Bmp15,Vegfb,Rptor,Nrp1,Egf,Flt1,Kras,Vegfc,Fgf2,Fgf1,Inhba,Rictor,Igf1,Lif,Fgfr1,Hsp90aa1,Mtor,Sirt1,Kdr,Vegfa,Rps6kb1,Mlst8
GO:0050793	regulation of developmental process	34	2475	0.82	4.41e-21	10090.ENSMUSP00000001780,10090.ENSMUSP00000002678,10090.ENSMUSP00000004913,10090.ENSMUSP00000005671,10090.ENSMUSP00000018382,10090.ENSMUSP00000020329,10090.ENSMUSP00000022287,10090.ENSMUSP00000022545,10090.ENSMUSP00000025914,10090.ENSMUSP00000026917,10090.ENSMUSP00000027377,10090.ENSMUSP00000028533,10090.ENSMUSP00000029653,10090.ENSMUSP00000030787,10090.ENSMUSP00000030834,10090.ENSMUSP00000031653…	Akt1,Tgfb1,Pgf,Igf1r,Gdf9,Egfr,Fst,Fgf9,Vegfb,Nrp1,Igfbp5,Fshb,Egf,Rheb,Nos3,Flt1,Kras,Vegfc,Fgf2,Amh,Fgf1,Inhba,Foxo3,Foxo1,Igf1,Lif,Fgfr1,Hsp90aa1,Tsc2,Mtor,Sirt1,Kdr,Vegfa,Rps6kb1
GO:0010604	positive regulation of macromolecule metabolic process	36	3004	0.76	5.74e-21	10090.ENSMUSP00000001780,10090.ENSMUSP00000002678,10090.ENSMUSP00000005671,10090.ENSMUSP00000017637,10090.ENSMUSP00000018382,10090.ENSMUSP00000020329,10090.ENSMUSP00000022545,10090.ENSMUSP00000024049,10090.ENSMUSP00000025914,10090.ENSMUSP00000026671,10090.ENSMUSP00000026917,10090.ENSMUSP00000028533,10090.ENSMUSP00000029653,10090.ENSMUSP00000030834,10090.ENSMUSP00000031653,10090.ENSMUSP00000032399…	Akt1,Tgfb1,Igf1r,Igfbp4,Gdf9,Egfr,Fgf9,Bmp15,Vegfb,Rptor,Nrp1,Fshb,Egf,Nos3,Flt1,Kras,Vegfc,Fgf2,Amh,Fgf1,Inhba,Foxo3,Rictor,Foxo1,Igf1,Irs1,Lif,Fgfr1,Hsp90aa1,Tsc2,Mtor,Sirt1,Kdr,Vegfa,Rps6kb1,Mlst8
GO:0008284	positive regulation of cell population proliferation	25	913	1.12	7.55e-21	10090.ENSMUSP00000001780,10090.ENSMUSP00000002678,10090.ENSMUSP00000004913,10090.ENSMUSP00000005671,10090.ENSMUSP00000018382,10090.ENSMUSP00000020329,10090.ENSMUSP00000022545,10090.ENSMUSP00000025914,10090.ENSMUSP00000026671,10090.ENSMUSP00000027377,10090.ENSMUSP00000029653,10090.ENSMUSP00000032399,10090.ENSMUSP00000033919,10090.ENSMUSP00000037694,10090.ENSMUSP00000045710,10090.ENSMUSP00000051809…	Akt1,Tgfb1,Pgf,Igf1r,Gdf9,Egfr,Fgf9,Vegfb,Rptor,Igfbp5,Egf,Kras,Vegfc,Fgf2,Fgf1,Rictor,Igf1,Irs1,Lif,Fgfr1,Mtor,Sirt1,Kdr,Vegfa,Rps6kb1
GO:0050896	response to stimulus	45	6616	0.51	7.55e-21	10090.ENSMUSP00000001780,10090.ENSMUSP00000002678,10090.ENSMUSP00000004913,10090.ENSMUSP00000005671,10090.ENSMUSP00000017637,10090.ENSMUSP00000018382,10090.ENSMUSP00000020329,10090.ENSMUSP00000020704,10090.ENSMUSP00000022287,10090.ENSMUSP00000022545,10090.ENSMUSP00000024049,10090.ENSMUSP00000025914,10090.ENSMUSP00000026671,10090.ENSMUSP00000026917,10090.ENSMUSP00000027377,10090.ENSMUSP00000028533…	Akt1,Tgfb1,Pgf,Igf1r,Igfbp4,Gdf9,Egfr,Igfbp1,Fst,Fgf9,Bmp15,Vegfb,Rptor,Nrp1,Igfbp5,Fshb,Egf,Rheb,Nos3,Flt1,Kras,Eif4ebp1,Vegfc,Cyp19a1,Fgf2,Fgf1,Inhba,Ins1,Foxo3,Rictor,Foxo1,Igf1,Irs1,Lif,Lhb,Fgfr1,Hsp90aa1,Tsc2,Mtor,Sirt1,Kdr,Vegfa,Mapkap1,Rps6kb1,Mlst8
GO:0050678	regulation of epithelial cell proliferation	19	340	1.43	1.13e-20	10090.ENSMUSP00000001780,10090.ENSMUSP00000002678,10090.ENSMUSP00000004913,10090.ENSMUSP00000020329,10090.ENSMUSP00000022545,10090.ENSMUSP00000025914,10090.ENSMUSP00000026671,10090.ENSMUSP00000031653,10090.ENSMUSP00000033919,10090.ENSMUSP00000037694,10090.ENSMUSP00000045710,10090.ENSMUSP00000051809,10090.ENSMUSP00000056668,10090.ENSMUSP00000081041,10090.ENSMUSP00000094986,10090.ENSMUSP00000099510…	Akt1,Tgfb1,Pgf,Egfr,Fgf9,Vegfb,Rptor,Flt1,Vegfc,Fgf2,Fgf1,Rictor,Igf1,Fgfr1,Tsc2,Mtor,Sirt1,Kdr,Vegfa
GO:0001936	regulation of endothelial cell proliferation	15	125	1.76	1.32e-20	10090.ENSMUSP00000001780,10090.ENSMUSP00000004913,10090.ENSMUSP00000025914,10090.ENSMUSP00000026671,10090.ENSMUSP00000031653,10090.ENSMUSP00000033919,10090.ENSMUSP00000037694,10090.ENSMUSP00000051809,10090.ENSMUSP00000056668,10090.ENSMUSP00000081041,10090.ENSMUSP00000094986,10090.ENSMUSP00000099510,10090.ENSMUSP00000101082,10090.ENSMUSP00000109144,10090.ENSMUSP00000115883	Akt1,Pgf,Vegfb,Rptor,Flt1,Vegfc,Fgf2,Rictor,Igf1,Fgfr1,Tsc2,Mtor,Sirt1,Kdr,Vegfa
GO:0043408	regulation of MAPK cascade	23	709	1.19	1.57e-20	10090.ENSMUSP00000001780,10090.ENSMUSP00000002678,10090.ENSMUSP00000005671,10090.ENSMUSP00000017637,10090.ENSMUSP00000018382,10090.ENSMUSP00000020329,10090.ENSMUSP00000022545,10090.ENSMUSP00000024049,10090.ENSMUSP00000025914,10090.ENSMUSP00000026917,10090.ENSMUSP00000029653,10090.ENSMUSP00000031653,10090.ENSMUSP00000032399,10090.ENSMUSP00000037694,10090.ENSMUSP00000045710,10090.ENSMUSP00000047894…	Akt1,Tgfb1,Igf1r,Igfbp4,Gdf9,Egfr,Fgf9,Bmp15,Vegfb,Nrp1,Egf,Flt1,Kras,Fgf2,Fgf1,Inhba,Foxo1,Igf1,Lif,Fgfr1,Tsc2,Kdr,Vegfa
GO:2000026	regulation of multicellular organismal development	31	1961	0.88	2.47e-20	10090.ENSMUSP00000001780,10090.ENSMUSP00000002678,10090.ENSMUSP00000004913,10090.ENSMUSP00000005671,10090.ENSMUSP00000018382,10090.ENSMUSP00000020329,10090.ENSMUSP00000022287,10090.ENSMUSP00000022545,10090.ENSMUSP00000025914,10090.ENSMUSP00000026917,10090.ENSMUSP00000028533,10090.ENSMUSP00000029653,10090.ENSMUSP00000030787,10090.ENSMUSP00000030834,10090.ENSMUSP00000031653,10090.ENSMUSP00000033919…	Akt1,Tgfb1,Pgf,Igf1r,Gdf9,Egfr,Fst,Fgf9,Vegfb,Nrp1,Fshb,Egf,Rheb,Nos3,Flt1,Vegfc,Fgf2,Amh,Fgf1,Inhba,Foxo3,Igf1,Lif,Fgfr1,Hsp90aa1,Tsc2,Mtor,Sirt1,Kdr,Vegfa,Rps6kb1
GO:0071363	cellular response to growth factor stimulus	20	437	1.34	2.61e-20	10090.ENSMUSP00000001780,10090.ENSMUSP00000002678,10090.ENSMUSP00000005671,10090.ENSMUSP00000018382,10090.ENSMUSP00000020329,10090.ENSMUSP00000022287,10090.ENSMUSP00000022545,10090.ENSMUSP00000024049,10090.ENSMUSP00000026917,10090.ENSMUSP00000028533,10090.ENSMUSP00000030834,10090.ENSMUSP00000031653,10090.ENSMUSP00000037694,10090.ENSMUSP00000045710,10090.ENSMUSP00000050683,10090.ENSMUSP00000081041…	Akt1,Tgfb1,Igf1r,Gdf9,Egfr,Fst,Fgf9,Bmp15,Nrp1,Fshb,Nos3,Flt1,Fgf2,Fgf1,Foxo3,Fgfr1,Sirt1,Kdr,Vegfa,Rps6kb1
GO:0051094	positive regulation of developmental process	28	1423	0.97	2.95e-20	10090.ENSMUSP00000001780,10090.ENSMUSP00000002678,10090.ENSMUSP00000004913,10090.ENSMUSP00000005671,10090.ENSMUSP00000022287,10090.ENSMUSP00000022545,10090.ENSMUSP00000025914,10090.ENSMUSP00000026917,10090.ENSMUSP00000029653,10090.ENSMUSP00000030787,10090.ENSMUSP00000030834,10090.ENSMUSP00000031653,10090.ENSMUSP00000032399,10090.ENSMUSP00000033919,10090.ENSMUSP00000037694,10090.ENSMUSP00000045710…	Akt1,Tgfb1,Pgf,Igf1r,Fst,Fgf9,Vegfb,Nrp1,Egf,Rheb,Nos3,Flt1,Kras,Vegfc,Fgf2,Fgf1,Inhba,Foxo3,Igf1,Lif,Fgfr1,Hsp90aa1,Tsc2,Mtor,Sirt1,Kdr,Vegfa,Rps6kb1
GO:0048856	anatomical structure development	41	4912	0.6	4.46e-20	10090.ENSMUSP00000001780,10090.ENSMUSP00000002678,10090.ENSMUSP00000004913,10090.ENSMUSP00000005671,10090.ENSMUSP00000018382,10090.ENSMUSP00000020329,10090.ENSMUSP00000020704,10090.ENSMUSP00000022287,10090.ENSMUSP00000022545,10090.ENSMUSP00000024049,10090.ENSMUSP00000025914,10090.ENSMUSP00000026917,10090.ENSMUSP00000027377,10090.ENSMUSP00000028533,10090.ENSMUSP00000029653,10090.ENSMUSP00000030787…	Akt1,Tgfb1,Pgf,Igf1r,Gdf9,Egfr,Igfbp1,Fst,Fgf9,Bmp15,Vegfb,Nrp1,Igfbp5,Fshb,Egf,Rheb,Nos3,Flt1,Kras,Eif4ebp1,Vegfc,Cyp19a1,Fgf2,Amh,Fgf1,Inhba,Ins1,Foxo3,Rictor,Foxo1,Igf1,Irs1,Lif,Fgfr1,Hsp90aa1,Tsc2,Mtor,Sirt1,Kdr,Vegfa,Rps6kb1
GO:0042221	response to chemical	37	3532	0.7	5.46e-20	10090.ENSMUSP00000001780,10090.ENSMUSP00000002678,10090.ENSMUSP00000004913,10090.ENSMUSP00000005671,10090.ENSMUSP00000018382,10090.ENSMUSP00000020329,10090.ENSMUSP00000020704,10090.ENSMUSP00000022287,10090.ENSMUSP00000022545,10090.ENSMUSP00000024049,10090.ENSMUSP00000025914,10090.ENSMUSP00000026671,10090.ENSMUSP00000026917,10090.ENSMUSP00000027377,10090.ENSMUSP00000028533,10090.ENSMUSP00000030834…	Akt1,Tgfb1,Pgf,Igf1r,Gdf9,Egfr,Igfbp1,Fst,Fgf9,Bmp15,Vegfb,Rptor,Nrp1,Igfbp5,Fshb,Nos3,Flt1,Kras,Eif4ebp1,Vegfc,Fgf2,Fgf1,Inhba,Ins1,Foxo3,Foxo1,Igf1,Irs1,Lhb,Fgfr1,Hsp90aa1,Tsc2,Mtor,Sirt1,Kdr,Vegfa,Rps6kb1
GO:0048513	animal organ development	35	3012	0.75	9.18e-20	10090.ENSMUSP00000001780,10090.ENSMUSP00000002678,10090.ENSMUSP00000004913,10090.ENSMUSP00000005671,10090.ENSMUSP00000020329,10090.ENSMUSP00000022287,10090.ENSMUSP00000022545,10090.ENSMUSP00000024049,10090.ENSMUSP00000025914,10090.ENSMUSP00000026917,10090.ENSMUSP00000027377,10090.ENSMUSP00000028533,10090.ENSMUSP00000029653,10090.ENSMUSP00000030834,10090.ENSMUSP00000031653,10090.ENSMUSP00000032399…	Akt1,Tgfb1,Pgf,Igf1r,Egfr,Fst,Fgf9,Bmp15,Vegfb,Nrp1,Igfbp5,Fshb,Egf,Nos3,Flt1,Kras,Eif4ebp1,Vegfc,Cyp19a1,Fgf2,Amh,Fgf1,Inhba,Ins1,Foxo3,Foxo1,Igf1,Irs1,Lif,Fgfr1,Tsc2,Mtor,Sirt1,Kdr,Vegfa
GO:0051240	positive regulation of multicellular organismal process	29	1695	0.91	1.42e-19	10090.ENSMUSP00000001780,10090.ENSMUSP00000002678,10090.ENSMUSP00000004913,10090.ENSMUSP00000005671,10090.ENSMUSP00000020329,10090.ENSMUSP00000022287,10090.ENSMUSP00000022545,10090.ENSMUSP00000025914,10090.ENSMUSP00000026917,10090.ENSMUSP00000028533,10090.ENSMUSP00000029653,10090.ENSMUSP00000030787,10090.ENSMUSP00000030834,10090.ENSMUSP00000031653,10090.ENSMUSP00000033919,10090.ENSMUSP00000037694…	Akt1,Tgfb1,Pgf,Igf1r,Egfr,Fst,Fgf9,Vegfb,Nrp1,Fshb,Egf,Rheb,Nos3,Flt1,Vegfc,Fgf2,Fgf1,Inhba,Foxo3,Igf1,Lif,Fgfr1,Hsp90aa1,Tsc2,Mtor,Sirt1,Kdr,Vegfa,Rps6kb1
GO:0051239	regulation of multicellular organismal process	34	2858	0.76	3.04e-19	10090.ENSMUSP00000001780,10090.ENSMUSP00000002678,10090.ENSMUSP00000004913,10090.ENSMUSP00000005671,10090.ENSMUSP00000018382,10090.ENSMUSP00000020329,10090.ENSMUSP00000022287,10090.ENSMUSP00000022545,10090.ENSMUSP00000025914,10090.ENSMUSP00000026917,10090.ENSMUSP00000027377,10090.ENSMUSP00000028533,10090.ENSMUSP00000029653,10090.ENSMUSP00000030787,10090.ENSMUSP00000030834,10090.ENSMUSP00000031653…	Akt1,Tgfb1,Pgf,Igf1r,Gdf9,Egfr,Fst,Fgf9,Vegfb,Nrp1,Igfbp5,Fshb,Egf,Rheb,Nos3,Flt1,Vegfc,Cyp19a1,Fgf2,Amh,Fgf1,Inhba,Foxo3,Foxo1,Igf1,Lif,Fgfr1,Hsp90aa1,Tsc2,Mtor,Sirt1,Kdr,Vegfa,Rps6kb1
GO:0009887	animal organ morphogenesis	24	956	1.08	3.85e-19	10090.ENSMUSP00000002678,10090.ENSMUSP00000004913,10090.ENSMUSP00000005671,10090.ENSMUSP00000020329,10090.ENSMUSP00000022287,10090.ENSMUSP00000022545,10090.ENSMUSP00000026917,10090.ENSMUSP00000027377,10090.ENSMUSP00000029653,10090.ENSMUSP00000030834,10090.ENSMUSP00000031653,10090.ENSMUSP00000032399,10090.ENSMUSP00000033919,10090.ENSMUSP00000037694,10090.ENSMUSP00000045710,10090.ENSMUSP00000047894…	Tgfb1,Pgf,Igf1r,Egfr,Fst,Fgf9,Nrp1,Igfbp5,Egf,Nos3,Flt1,Kras,Vegfc,Fgf2,Fgf1,Inhba,Foxo3,Foxo1,Igf1,Lif,Fgfr1,Mtor,Kdr,Vegfa
GO:0048522	positive regulation of cellular process	40	4827	0.6	4.81e-19	10090.ENSMUSP00000001780,10090.ENSMUSP00000002678,10090.ENSMUSP00000004913,10090.ENSMUSP00000005671,10090.ENSMUSP00000017637,10090.ENSMUSP00000018382,10090.ENSMUSP00000020329,10090.ENSMUSP00000020704,10090.ENSMUSP00000022545,10090.ENSMUSP00000024049,10090.ENSMUSP00000025914,10090.ENSMUSP00000026671,10090.ENSMUSP00000026917,10090.ENSMUSP00000027377,10090.ENSMUSP00000029653,10090.ENSMUSP00000030787…	Akt1,Tgfb1,Pgf,Igf1r,Igfbp4,Gdf9,Egfr,Igfbp1,Fgf9,Bmp15,Vegfb,Rptor,Nrp1,Igfbp5,Egf,Rheb,Nos3,Flt1,Kras,Eif4ebp1,Vegfc,Cyp19a1,Fgf2,Fgf1,Inhba,Foxo3,Rictor,Foxo1,Igf1,Irs1,Lif,Fgfr1,Hsp90aa1,Tsc2,Mtor,Sirt1,Kdr,Vegfa,Rps6kb1,Mlst8
GO:0009888	tissue development	28	1599	0.92	5.41e-19	10090.ENSMUSP00000001780,10090.ENSMUSP00000002678,10090.ENSMUSP00000004913,10090.ENSMUSP00000005671,10090.ENSMUSP00000020329,10090.ENSMUSP00000020704,10090.ENSMUSP00000022287,10090.ENSMUSP00000022545,10090.ENSMUSP00000024049,10090.ENSMUSP00000026917,10090.ENSMUSP00000027377,10090.ENSMUSP00000029653,10090.ENSMUSP00000030834,10090.ENSMUSP00000031653,10090.ENSMUSP00000032399,10090.ENSMUSP00000033919…	Akt1,Tgfb1,Pgf,Igf1r,Egfr,Igfbp1,Fst,Fgf9,Bmp15,Nrp1,Igfbp5,Egf,Nos3,Flt1,Kras,Vegfc,Fgf2,Amh,Fgf1,Inhba,Foxo1,Igf1,Lif,Fgfr1,Tsc2,Mtor,Kdr,Vegfa
GO:0001938	positive regulation of endothelial cell proliferation	13	88	1.85	7.00e-19	10090.ENSMUSP00000001780,10090.ENSMUSP00000004913,10090.ENSMUSP00000025914,10090.ENSMUSP00000026671,10090.ENSMUSP00000033919,10090.ENSMUSP00000037694,10090.ENSMUSP00000051809,10090.ENSMUSP00000056668,10090.ENSMUSP00000081041,10090.ENSMUSP00000099510,10090.ENSMUSP00000101082,10090.ENSMUSP00000109144,10090.ENSMUSP00000115883	Akt1,Pgf,Vegfb,Rptor,Vegfc,Fgf2,Rictor,Igf1,Fgfr1,Mtor,Sirt1,Kdr,Vegfa
GO:0031325	positive regulation of cellular metabolic process	34	3004	0.73	1.37e-18	10090.ENSMUSP00000001780,10090.ENSMUSP00000002678,10090.ENSMUSP00000005671,10090.ENSMUSP00000017637,10090.ENSMUSP00000018382,10090.ENSMUSP00000020329,10090.ENSMUSP00000022545,10090.ENSMUSP00000024049,10090.ENSMUSP00000025914,10090.ENSMUSP00000026671,10090.ENSMUSP00000026917,10090.ENSMUSP00000029653,10090.ENSMUSP00000030834,10090.ENSMUSP00000031653,10090.ENSMUSP00000032399,10090.ENSMUSP00000033919…	Akt1,Tgfb1,Igf1r,Igfbp4,Gdf9,Egfr,Fgf9,Bmp15,Vegfb,Rptor,Nrp1,Egf,Nos3,Flt1,Kras,Vegfc,Fgf2,Fgf1,Inhba,Foxo3,Rictor,Foxo1,Igf1,Irs1,Lif,Fgfr1,Hsp90aa1,Tsc2,Mtor,Sirt1,Kdr,Vegfa,Rps6kb1,Mlst8
GO:0065009	regulation of molecular function	34	3081	0.72	3.03e-18	10090.ENSMUSP00000001780,10090.ENSMUSP00000002678,10090.ENSMUSP00000004913,10090.ENSMUSP00000005671,10090.ENSMUSP00000018382,10090.ENSMUSP00000020329,10090.ENSMUSP00000022545,10090.ENSMUSP00000024049,10090.ENSMUSP00000025914,10090.ENSMUSP00000026671,10090.ENSMUSP00000026917,10090.ENSMUSP00000028533,10090.ENSMUSP00000029653,10090.ENSMUSP00000030834,10090.ENSMUSP00000031653,10090.ENSMUSP00000032399…	Akt1,Tgfb1,Pgf,Igf1r,Gdf9,Egfr,Fgf9,Bmp15,Vegfb,Rptor,Nrp1,Fshb,Egf,Nos3,Flt1,Kras,Vegfc,Fgf2,Amh,Fgf1,Inhba,Ins1,Rictor,Igf1,Irs1,Lif,Lhb,Fgfr1,Hsp90aa1,Tsc2,Mtor,Sirt1,Vegfa,Mlst8
GO:0051173	positive regulation of nitrogen compound metabolic process	33	2866	0.74	5.14e-18	10090.ENSMUSP00000001780,10090.ENSMUSP00000002678,10090.ENSMUSP00000005671,10090.ENSMUSP00000017637,10090.ENSMUSP00000018382,10090.ENSMUSP00000020329,10090.ENSMUSP00000022545,10090.ENSMUSP00000024049,10090.ENSMUSP00000025914,10090.ENSMUSP00000026671,10090.ENSMUSP00000026917,10090.ENSMUSP00000029653,10090.ENSMUSP00000030834,10090.ENSMUSP00000031653,10090.ENSMUSP00000032399,10090.ENSMUSP00000033919…	Akt1,Tgfb1,Igf1r,Igfbp4,Gdf9,Egfr,Fgf9,Bmp15,Vegfb,Rptor,Nrp1,Egf,Nos3,Flt1,Kras,Vegfc,Fgf2,Fgf1,Inhba,Foxo3,Rictor,Foxo1,Igf1,Lif,Fgfr1,Hsp90aa1,Tsc2,Mtor,Sirt1,Kdr,Vegfa,Rps6kb1,Mlst8
GO:0003006	developmental process involved in reproduction	21	699	1.16	6.21e-18	10090.ENSMUSP00000001780,10090.ENSMUSP00000002678,10090.ENSMUSP00000005671,10090.ENSMUSP00000018382,10090.ENSMUSP00000020329,10090.ENSMUSP00000022287,10090.ENSMUSP00000022545,10090.ENSMUSP00000024049,10090.ENSMUSP00000028533,10090.ENSMUSP00000030834,10090.ENSMUSP00000034811,10090.ENSMUSP00000043153,10090.ENSMUSP00000047894,10090.ENSMUSP00000050683,10090.ENSMUSP00000056668,10090.ENSMUSP00000067066…	Akt1,Tgfb1,Igf1r,Gdf9,Egfr,Fst,Fgf9,Bmp15,Fshb,Nos3,Cyp19a1,Amh,Inhba,Foxo3,Igf1,Lif,Mtor,Sirt1,Kdr,Vegfa,Rps6kb1
GO:0048731	system development	37	4072	0.64	6.44e-18	10090.ENSMUSP00000001780,10090.ENSMUSP00000002678,10090.ENSMUSP00000004913,10090.ENSMUSP00000005671,10090.ENSMUSP00000020329,10090.ENSMUSP00000022287,10090.ENSMUSP00000022545,10090.ENSMUSP00000024049,10090.ENSMUSP00000025914,10090.ENSMUSP00000026917,10090.ENSMUSP00000027377,10090.ENSMUSP00000028533,10090.ENSMUSP00000029653,10090.ENSMUSP00000030787,10090.ENSMUSP00000030834,10090.ENSMUSP00000031653…	Akt1,Tgfb1,Pgf,Igf1r,Egfr,Fst,Fgf9,Bmp15,Vegfb,Nrp1,Igfbp5,Fshb,Egf,Rheb,Nos3,Flt1,Kras,Eif4ebp1,Vegfc,Cyp19a1,Fgf2,Amh,Fgf1,Inhba,Ins1,Foxo3,Foxo1,Igf1,Irs1,Lif,Fgfr1,Hsp90aa1,Tsc2,Mtor,Sirt1,Kdr,Vegfa
GO:0009725	response to hormone	22	829	1.1	8.10e-18	10090.ENSMUSP00000001780,10090.ENSMUSP00000002678,10090.ENSMUSP00000004913,10090.ENSMUSP00000005671,10090.ENSMUSP00000020329,10090.ENSMUSP00000020704,10090.ENSMUSP00000027377,10090.ENSMUSP00000028533,10090.ENSMUSP00000030834,10090.ENSMUSP00000032399,10090.ENSMUSP00000033880,10090.ENSMUSP00000047894,10090.ENSMUSP00000049095,10090.ENSMUSP00000050683,10090.ENSMUSP00000055308,10090.ENSMUSP00000056668…	Akt1,Tgfb1,Pgf,Igf1r,Egfr,Igfbp1,Igfbp5,Fshb,Nos3,Kras,Eif4ebp1,Inhba,Ins1,Foxo3,Foxo1,Igf1,Irs1,Lhb,Tsc2,Mtor,Sirt1,Rps6kb1
GO:0048729	tissue morphogenesis	20	614	1.19	1.23e-17	10090.ENSMUSP00000002678,10090.ENSMUSP00000004913,10090.ENSMUSP00000005671,10090.ENSMUSP00000020329,10090.ENSMUSP00000022287,10090.ENSMUSP00000026917,10090.ENSMUSP00000027377,10090.ENSMUSP00000029653,10090.ENSMUSP00000030834,10090.ENSMUSP00000031653,10090.ENSMUSP00000032399,10090.ENSMUSP00000033919,10090.ENSMUSP00000037694,10090.ENSMUSP00000045710,10090.ENSMUSP00000047894,10090.ENSMUSP00000056668…	Tgfb1,Pgf,Igf1r,Egfr,Fst,Nrp1,Igfbp5,Egf,Nos3,Flt1,Kras,Vegfc,Fgf2,Fgf1,Inhba,Igf1,Fgfr1,Tsc2,Kdr,Vegfa
GO:0001944	vasculature development	19	533	1.23	2.40e-17	10090.ENSMUSP00000001780,10090.ENSMUSP00000002678,10090.ENSMUSP00000004913,10090.ENSMUSP00000022545,10090.ENSMUSP00000025914,10090.ENSMUSP00000026917,10090.ENSMUSP00000029653,10090.ENSMUSP00000030834,10090.ENSMUSP00000031653,10090.ENSMUSP00000033919,10090.ENSMUSP00000037694,10090.ENSMUSP00000045710,10090.ENSMUSP00000055308,10090.ENSMUSP00000056668,10090.ENSMUSP00000067066,10090.ENSMUSP00000081041…	Akt1,Tgfb1,Pgf,Fgf9,Vegfb,Nrp1,Egf,Nos3,Flt1,Vegfc,Fgf2,Fgf1,Foxo1,Igf1,Lif,Fgfr1,Sirt1,Kdr,Vegfa
GO:0007275	multicellular organism development	38	4603	0.6	2.69e-17	10090.ENSMUSP00000001780,10090.ENSMUSP00000002678,10090.ENSMUSP00000004913,10090.ENSMUSP00000005671,10090.ENSMUSP00000020329,10090.ENSMUSP00000022287,10090.ENSMUSP00000022545,10090.ENSMUSP00000024049,10090.ENSMUSP00000025914,10090.ENSMUSP00000026917,10090.ENSMUSP00000027377,10090.ENSMUSP00000028533,10090.ENSMUSP00000029653,10090.ENSMUSP00000030787,10090.ENSMUSP00000030834,10090.ENSMUSP00000031653…	Akt1,Tgfb1,Pgf,Igf1r,Egfr,Fst,Fgf9,Bmp15,Vegfb,Nrp1,Igfbp5,Fshb,Egf,Rheb,Nos3,Flt1,Kras,Eif4ebp1,Vegfc,Cyp19a1,Fgf2,Amh,Fgf1,Inhba,Ins1,Foxo3,Rictor,Foxo1,Igf1,Irs1,Lif,Fgfr1,Hsp90aa1,Tsc2,Mtor,Sirt1,Kdr,Vegfa
GO:0009653	anatomical structure morphogenesis	29	2089	0.82	3.36e-17	10090.ENSMUSP00000002678,10090.ENSMUSP00000004913,10090.ENSMUSP00000005671,10090.ENSMUSP00000020329,10090.ENSMUSP00000022287,10090.ENSMUSP00000022545,10090.ENSMUSP00000025914,10090.ENSMUSP00000026917,10090.ENSMUSP00000027377,10090.ENSMUSP00000029653,10090.ENSMUSP00000030834,10090.ENSMUSP00000031653,10090.ENSMUSP00000032399,10090.ENSMUSP00000033919,10090.ENSMUSP00000037694,10090.ENSMUSP00000043153…	Tgfb1,Pgf,Igf1r,Egfr,Fst,Fgf9,Vegfb,Nrp1,Igfbp5,Egf,Nos3,Flt1,Kras,Vegfc,Fgf2,Amh,Fgf1,Inhba,Foxo3,Foxo1,Igf1,Lif,Fgfr1,Hsp90aa1,Tsc2,Mtor,Sirt1,Kdr,Vegfa
GO:0032501	multicellular organismal process	41	5888	0.52	4.01e-17	10090.ENSMUSP00000001780,10090.ENSMUSP00000002678,10090.ENSMUSP00000004913,10090.ENSMUSP00000005671,10090.ENSMUSP00000018382,10090.ENSMUSP00000020329,10090.ENSMUSP00000022287,10090.ENSMUSP00000022545,10090.ENSMUSP00000024049,10090.ENSMUSP00000025914,10090.ENSMUSP00000026917,10090.ENSMUSP00000027377,10090.ENSMUSP00000028533,10090.ENSMUSP00000029653,10090.ENSMUSP00000030787,10090.ENSMUSP00000030834…	Akt1,Tgfb1,Pgf,Igf1r,Gdf9,Egfr,Fst,Fgf9,Bmp15,Vegfb,Nrp1,Igfbp5,Fshb,Egf,Rheb,Nos3,Flt1,Kras,Eif4ebp1,Vegfc,Cyp19a1,Fgf2,Amh,Fgf1,Inhba,Ins1,Foxo3,Rictor,Foxo1,Igf1,Irs1,Lif,Lhb,Fgfr1,Hsp90aa1,Tsc2,Mtor,Sirt1,Kdr,Vegfa,Rps6kb1
GO:0043536	positive regulation of blood vessel endothelial cell migration	11	56	1.97	4.01e-17	10090.ENSMUSP00000001780,10090.ENSMUSP00000002678,10090.ENSMUSP00000026917,10090.ENSMUSP00000030834,10090.ENSMUSP00000033919,10090.ENSMUSP00000037694,10090.ENSMUSP00000056668,10090.ENSMUSP00000081041,10090.ENSMUSP00000101082,10090.ENSMUSP00000109144,10090.ENSMUSP00000115883	Akt1,Tgfb1,Nrp1,Nos3,Vegfc,Fgf2,Igf1,Fgfr1,Sirt1,Kdr,Vegfa
GO:0035295	tube development	22	912	1.06	5.31e-17	10090.ENSMUSP00000002678,10090.ENSMUSP00000004913,10090.ENSMUSP00000020329,10090.ENSMUSP00000022545,10090.ENSMUSP00000025914,10090.ENSMUSP00000026917,10090.ENSMUSP00000027377,10090.ENSMUSP00000029653,10090.ENSMUSP00000030834,10090.ENSMUSP00000031653,10090.ENSMUSP00000032399,10090.ENSMUSP00000033880,10090.ENSMUSP00000033919,10090.ENSMUSP00000037694,10090.ENSMUSP00000045710,10090.ENSMUSP00000056668…	Tgfb1,Pgf,Egfr,Fgf9,Vegfb,Nrp1,Igfbp5,Egf,Nos3,Flt1,Kras,Eif4ebp1,Vegfc,Fgf2,Fgf1,Igf1,Lif,Fgfr1,Tsc2,Sirt1,Kdr,Vegfa
GO:0050794	regulation of cellular process	46	9045	0.39	6.36e-17	10090.ENSMUSP00000001780,10090.ENSMUSP00000002678,10090.ENSMUSP00000004913,10090.ENSMUSP00000005671,10090.ENSMUSP00000017637,10090.ENSMUSP00000018382,10090.ENSMUSP00000020329,10090.ENSMUSP00000020704,10090.ENSMUSP00000022287,10090.ENSMUSP00000022545,10090.ENSMUSP00000024049,10090.ENSMUSP00000025914,10090.ENSMUSP00000026671,10090.ENSMUSP00000026917,10090.ENSMUSP00000027377,10090.ENSMUSP00000028533…	Akt1,Tgfb1,Pgf,Igf1r,Igfbp4,Gdf9,Egfr,Igfbp1,Fst,Fgf9,Bmp15,Vegfb,Rptor,Nrp1,Igfbp5,Fshb,Egf,Rheb,Nos3,Flt1,Kras,Eif4ebp1,Vegfc,Cyp19a1,Fgf2,Amh,Fgf1,Inhba,Ins1,Foxo3,Rictor,Foxo1,Igf1,Irs1,Lif,Lhb,Fgfr1,Hsp90aa1,Tsc2,Mtor,Sirt1,Kdr,Vegfa,Mapkap1,Rps6kb1,Mlst8
GO:0022414	reproductive process	25	1383	0.94	7.31e-17	10090.ENSMUSP00000001780,10090.ENSMUSP00000002678,10090.ENSMUSP00000004913,10090.ENSMUSP00000005671,10090.ENSMUSP00000018382,10090.ENSMUSP00000020329,10090.ENSMUSP00000022287,10090.ENSMUSP00000022545,10090.ENSMUSP00000024049,10090.ENSMUSP00000027377,10090.ENSMUSP00000028533,10090.ENSMUSP00000030834,10090.ENSMUSP00000032399,10090.ENSMUSP00000034811,10090.ENSMUSP00000043153,10090.ENSMUSP00000047894…	Akt1,Tgfb1,Pgf,Igf1r,Gdf9,Egfr,Fst,Fgf9,Bmp15,Igfbp5,Fshb,Nos3,Kras,Cyp19a1,Amh,Inhba,Foxo3,Igf1,Lif,Lhb,Mtor,Sirt1,Kdr,Vegfa,Rps6kb1
GO:0080090	regulation of primary metabolic process	39	5184	0.56	1.05e-16	10090.ENSMUSP00000001780,10090.ENSMUSP00000002678,10090.ENSMUSP00000005671,10090.ENSMUSP00000017637,10090.ENSMUSP00000018382,10090.ENSMUSP00000020329,10090.ENSMUSP00000022287,10090.ENSMUSP00000022545,10090.ENSMUSP00000024049,10090.ENSMUSP00000025914,10090.ENSMUSP00000026671,10090.ENSMUSP00000026917,10090.ENSMUSP00000027377,10090.ENSMUSP00000028533,10090.ENSMUSP00000029653,10090.ENSMUSP00000030834…	Akt1,Tgfb1,Igf1r,Igfbp4,Gdf9,Egfr,Fst,Fgf9,Bmp15,Vegfb,Rptor,Nrp1,Igfbp5,Fshb,Egf,Nos3,Flt1,Kras,Eif4ebp1,Vegfc,Fgf2,Amh,Fgf1,Inhba,Foxo3,Rictor,Foxo1,Igf1,Irs1,Lif,Fgfr1,Hsp90aa1,Tsc2,Mtor,Sirt1,Kdr,Vegfa,Rps6kb1,Mlst8
GO:0010595	positive regulation of endothelial cell migration	12	96	1.78	1.20e-16	10090.ENSMUSP00000001780,10090.ENSMUSP00000002678,10090.ENSMUSP00000026917,10090.ENSMUSP00000030834,10090.ENSMUSP00000033919,10090.ENSMUSP00000037694,10090.ENSMUSP00000045710,10090.ENSMUSP00000056668,10090.ENSMUSP00000081041,10090.ENSMUSP00000101082,10090.ENSMUSP00000109144,10090.ENSMUSP00000115883	Akt1,Tgfb1,Nrp1,Nos3,Vegfc,Fgf2,Fgf1,Igf1,Fgfr1,Sirt1,Kdr,Vegfa
GO:0010634	positive regulation of epithelial cell migration	13	138	1.65	1.24e-16	10090.ENSMUSP00000001780,10090.ENSMUSP00000002678,10090.ENSMUSP00000026917,10090.ENSMUSP00000030834,10090.ENSMUSP00000033919,10090.ENSMUSP00000037694,10090.ENSMUSP00000045710,10090.ENSMUSP00000056668,10090.ENSMUSP00000081041,10090.ENSMUSP00000099510,10090.ENSMUSP00000101082,10090.ENSMUSP00000109144,10090.ENSMUSP00000115883	Akt1,Tgfb1,Nrp1,Nos3,Vegfc,Fgf2,Fgf1,Igf1,Fgfr1,Mtor,Sirt1,Kdr,Vegfa
GO:0060255	regulation of macromolecule metabolic process	39	5246	0.55	1.57e-16	10090.ENSMUSP00000001780,10090.ENSMUSP00000002678,10090.ENSMUSP00000005671,10090.ENSMUSP00000017637,10090.ENSMUSP00000018382,10090.ENSMUSP00000020329,10090.ENSMUSP00000022287,10090.ENSMUSP00000022545,10090.ENSMUSP00000024049,10090.ENSMUSP00000025914,10090.ENSMUSP00000026671,10090.ENSMUSP00000026917,10090.ENSMUSP00000027377,10090.ENSMUSP00000028533,10090.ENSMUSP00000029653,10090.ENSMUSP00000030834…	Akt1,Tgfb1,Igf1r,Igfbp4,Gdf9,Egfr,Fst,Fgf9,Bmp15,Vegfb,Rptor,Nrp1,Igfbp5,Fshb,Egf,Nos3,Flt1,Kras,Eif4ebp1,Vegfc,Fgf2,Amh,Fgf1,Inhba,Foxo3,Rictor,Foxo1,Igf1,Irs1,Lif,Fgfr1,Hsp90aa1,Tsc2,Mtor,Sirt1,Kdr,Vegfa,Rps6kb1,Mlst8
GO:0035556	intracellular signal transduction	24	1274	0.96	1.82e-16	10090.ENSMUSP00000001780,10090.ENSMUSP00000002678,10090.ENSMUSP00000005671,10090.ENSMUSP00000020329,10090.ENSMUSP00000026671,10090.ENSMUSP00000027377,10090.ENSMUSP00000029653,10090.ENSMUSP00000030787,10090.ENSMUSP00000030834,10090.ENSMUSP00000032399,10090.ENSMUSP00000033880,10090.ENSMUSP00000034811,10090.ENSMUSP00000050683,10090.ENSMUSP00000051809,10090.ENSMUSP00000056668,10090.ENSMUSP00000063795…	Akt1,Tgfb1,Igf1r,Egfr,Rptor,Igfbp5,Egf,Rheb,Nos3,Kras,Eif4ebp1,Cyp19a1,Foxo3,Rictor,Igf1,Irs1,Lif,Tsc2,Mtor,Sirt1,Kdr,Mapkap1,Rps6kb1,Mlst8
GO:0002009	morphogenesis of an epithelium	18	503	1.23	1.99e-16	10090.ENSMUSP00000002678,10090.ENSMUSP00000004913,10090.ENSMUSP00000005671,10090.ENSMUSP00000020329,10090.ENSMUSP00000022287,10090.ENSMUSP00000026917,10090.ENSMUSP00000027377,10090.ENSMUSP00000029653,10090.ENSMUSP00000031653,10090.ENSMUSP00000032399,10090.ENSMUSP00000033919,10090.ENSMUSP00000037694,10090.ENSMUSP00000045710,10090.ENSMUSP00000056668,10090.ENSMUSP00000081041,10090.ENSMUSP00000094986…	Tgfb1,Pgf,Igf1r,Egfr,Fst,Nrp1,Igfbp5,Egf,Flt1,Kras,Vegfc,Fgf2,Fgf1,Igf1,Fgfr1,Tsc2,Kdr,Vegfa
GO:0051896	regulation of protein kinase B signaling	13	153	1.61	4.19e-16	10090.ENSMUSP00000002678,10090.ENSMUSP00000005671,10090.ENSMUSP00000020329,10090.ENSMUSP00000025914,10090.ENSMUSP00000027377,10090.ENSMUSP00000037694,10090.ENSMUSP00000051809,10090.ENSMUSP00000056668,10090.ENSMUSP00000091921,10090.ENSMUSP00000094986,10090.ENSMUSP00000099510,10090.ENSMUSP00000101082,10090.ENSMUSP00000115883	Tgfb1,Igf1r,Egfr,Vegfb,Igfbp5,Fgf2,Rictor,Igf1,Hsp90aa1,Tsc2,Mtor,Sirt1,Vegfa
GO:0072359	circulatory system development	21	889	1.05	5.67e-16	10090.ENSMUSP00000001780,10090.ENSMUSP00000002678,10090.ENSMUSP00000004913,10090.ENSMUSP00000022545,10090.ENSMUSP00000025914,10090.ENSMUSP00000026917,10090.ENSMUSP00000029653,10090.ENSMUSP00000030834,10090.ENSMUSP00000031653,10090.ENSMUSP00000033919,10090.ENSMUSP00000037694,10090.ENSMUSP00000045710,10090.ENSMUSP00000055308,10090.ENSMUSP00000056668,10090.ENSMUSP00000067066,10090.ENSMUSP00000081041…	Akt1,Tgfb1,Pgf,Fgf9,Vegfb,Nrp1,Egf,Nos3,Flt1,Vegfc,Fgf2,Fgf1,Foxo1,Igf1,Lif,Fgfr1,Tsc2,Mtor,Sirt1,Kdr,Vegfa
GO:0032879	regulation of localization	30	2579	0.75	6.09e-16	10090.ENSMUSP00000001780,10090.ENSMUSP00000002678,10090.ENSMUSP00000004913,10090.ENSMUSP00000005671,10090.ENSMUSP00000018382,10090.ENSMUSP00000020329,10090.ENSMUSP00000022545,10090.ENSMUSP00000025914,10090.ENSMUSP00000026671,10090.ENSMUSP00000026917,10090.ENSMUSP00000027377,10090.ENSMUSP00000029653,10090.ENSMUSP00000030834,10090.ENSMUSP00000031653,10090.ENSMUSP00000033919,10090.ENSMUSP00000034811…	Akt1,Tgfb1,Pgf,Igf1r,Gdf9,Egfr,Fgf9,Vegfb,Rptor,Nrp1,Igfbp5,Egf,Nos3,Flt1,Vegfc,Cyp19a1,Fgf2,Fgf1,Inhba,Igf1,Irs1,Lif,Fgfr1,Hsp90aa1,Tsc2,Mtor,Sirt1,Kdr,Vegfa,Rps6kb1
GO:0010469	regulation of signaling receptor activity	18	550	1.2	8.64e-16	10090.ENSMUSP00000002678,10090.ENSMUSP00000004913,10090.ENSMUSP00000018382,10090.ENSMUSP00000022545,10090.ENSMUSP00000024049,10090.ENSMUSP00000025914,10090.ENSMUSP00000028533,10090.ENSMUSP00000029653,10090.ENSMUSP00000033919,10090.ENSMUSP00000037694,10090.ENSMUSP00000043153,10090.ENSMUSP00000045710,10090.ENSMUSP00000047894,10090.ENSMUSP00000049095,10090.ENSMUSP00000056668,10090.ENSMUSP00000067066…	Tgfb1,Pgf,Gdf9,Fgf9,Bmp15,Vegfb,Fshb,Egf,Vegfc,Fgf2,Amh,Fgf1,Inhba,Ins1,Igf1,Lif,Lhb,Vegfa
GO:0045595	regulation of cell differentiation	26	1751	0.85	1.08e-15	10090.ENSMUSP00000001780,10090.ENSMUSP00000002678,10090.ENSMUSP00000005671,10090.ENSMUSP00000020329,10090.ENSMUSP00000022287,10090.ENSMUSP00000022545,10090.ENSMUSP00000026917,10090.ENSMUSP00000027377,10090.ENSMUSP00000028533,10090.ENSMUSP00000030787,10090.ENSMUSP00000031653,10090.ENSMUSP00000032399,10090.ENSMUSP00000033919,10090.ENSMUSP00000037694,10090.ENSMUSP00000047894,10090.ENSMUSP00000050683…	Akt1,Tgfb1,Igf1r,Egfr,Fst,Fgf9,Nrp1,Igfbp5,Fshb,Rheb,Flt1,Kras,Vegfc,Fgf2,Inhba,Foxo3,Foxo1,Igf1,Lif,Fgfr1,Hsp90aa1,Tsc2,Mtor,Sirt1,Kdr,Vegfa
GO:0048608	reproductive structure development	17	463	1.25	1.26e-15	10090.ENSMUSP00000001780,10090.ENSMUSP00000005671,10090.ENSMUSP00000020329,10090.ENSMUSP00000022287,10090.ENSMUSP00000022545,10090.ENSMUSP00000024049,10090.ENSMUSP00000028533,10090.ENSMUSP00000030834,10090.ENSMUSP00000034811,10090.ENSMUSP00000043153,10090.ENSMUSP00000047894,10090.ENSMUSP00000050683,10090.ENSMUSP00000056668,10090.ENSMUSP00000067066,10090.ENSMUSP00000101082,10090.ENSMUSP00000109144…	Akt1,Igf1r,Egfr,Fst,Fgf9,Bmp15,Fshb,Nos3,Cyp19a1,Amh,Inhba,Foxo3,Igf1,Lif,Sirt1,Kdr,Vegfa
GO:0035239	tube morphogenesis	19	690	1.12	1.87e-15	10090.ENSMUSP00000002678,10090.ENSMUSP00000004913,10090.ENSMUSP00000020329,10090.ENSMUSP00000022545,10090.ENSMUSP00000025914,10090.ENSMUSP00000026917,10090.ENSMUSP00000029653,10090.ENSMUSP00000030834,10090.ENSMUSP00000031653,10090.ENSMUSP00000032399,10090.ENSMUSP00000033919,10090.ENSMUSP00000037694,10090.ENSMUSP00000045710,10090.ENSMUSP00000056668,10090.ENSMUSP00000081041,10090.ENSMUSP00000094986…	Tgfb1,Pgf,Egfr,Fgf9,Vegfb,Nrp1,Egf,Nos3,Flt1,Kras,Vegfc,Fgf2,Fgf1,Igf1,Fgfr1,Tsc2,Sirt1,Kdr,Vegfa
GO:0031323	regulation of cellular metabolic process	38	5293	0.54	2.95e-15	10090.ENSMUSP00000001780,10090.ENSMUSP00000002678,10090.ENSMUSP00000005671,10090.ENSMUSP00000017637,10090.ENSMUSP00000018382,10090.ENSMUSP00000020329,10090.ENSMUSP00000022287,10090.ENSMUSP00000022545,10090.ENSMUSP00000024049,10090.ENSMUSP00000025914,10090.ENSMUSP00000026671,10090.ENSMUSP00000026917,10090.ENSMUSP00000027377,10090.ENSMUSP00000029653,10090.ENSMUSP00000030834,10090.ENSMUSP00000031653…	Akt1,Tgfb1,Igf1r,Igfbp4,Gdf9,Egfr,Fst,Fgf9,Bmp15,Vegfb,Rptor,Nrp1,Igfbp5,Egf,Nos3,Flt1,Kras,Eif4ebp1,Vegfc,Fgf2,Amh,Fgf1,Inhba,Foxo3,Rictor,Foxo1,Igf1,Irs1,Lif,Fgfr1,Hsp90aa1,Tsc2,Mtor,Sirt1,Kdr,Vegfa,Rps6kb1,Mlst8
GO:0009891	positive regulation of biosynthetic process	26	1847	0.83	3.67e-15	10090.ENSMUSP00000001780,10090.ENSMUSP00000002678,10090.ENSMUSP00000005671,10090.ENSMUSP00000020329,10090.ENSMUSP00000022545,10090.ENSMUSP00000024049,10090.ENSMUSP00000026671,10090.ENSMUSP00000028533,10090.ENSMUSP00000029653,10090.ENSMUSP00000030834,10090.ENSMUSP00000037694,10090.ENSMUSP00000045710,10090.ENSMUSP00000047894,10090.ENSMUSP00000050683,10090.ENSMUSP00000055308,10090.ENSMUSP00000056668…	Akt1,Tgfb1,Igf1r,Egfr,Fgf9,Bmp15,Rptor,Fshb,Egf,Nos3,Fgf2,Fgf1,Inhba,Foxo3,Foxo1,Igf1,Irs1,Lif,Fgfr1,Hsp90aa1,Tsc2,Mtor,Sirt1,Kdr,Vegfa,Rps6kb1
GO:0043410	positive regulation of MAPK cascade	17	500	1.21	4.04e-15	10090.ENSMUSP00000002678,10090.ENSMUSP00000005671,10090.ENSMUSP00000017637,10090.ENSMUSP00000020329,10090.ENSMUSP00000022545,10090.ENSMUSP00000025914,10090.ENSMUSP00000026917,10090.ENSMUSP00000029653,10090.ENSMUSP00000031653,10090.ENSMUSP00000032399,10090.ENSMUSP00000037694,10090.ENSMUSP00000045710,10090.ENSMUSP00000056668,10090.ENSMUSP00000067066,10090.ENSMUSP00000081041,10090.ENSMUSP00000109144…	Tgfb1,Igf1r,Igfbp4,Egfr,Fgf9,Vegfb,Nrp1,Egf,Flt1,Kras,Fgf2,Fgf1,Igf1,Lif,Fgfr1,Kdr,Vegfa
GO:0001568	blood vessel development	17	504	1.21	4.55e-15	10090.ENSMUSP00000001780,10090.ENSMUSP00000002678,10090.ENSMUSP00000004913,10090.ENSMUSP00000022545,10090.ENSMUSP00000025914,10090.ENSMUSP00000026917,10090.ENSMUSP00000029653,10090.ENSMUSP00000030834,10090.ENSMUSP00000031653,10090.ENSMUSP00000033919,10090.ENSMUSP00000037694,10090.ENSMUSP00000045710,10090.ENSMUSP00000055308,10090.ENSMUSP00000081041,10090.ENSMUSP00000101082,10090.ENSMUSP00000109144…	Akt1,Tgfb1,Pgf,Fgf9,Vegfb,Nrp1,Egf,Nos3,Flt1,Vegfc,Fgf2,Fgf1,Foxo1,Fgfr1,Sirt1,Kdr,Vegfa
GO:0032870	cellular response to hormone stimulus	17	513	1.2	5.99e-15	10090.ENSMUSP00000001780,10090.ENSMUSP00000002678,10090.ENSMUSP00000004913,10090.ENSMUSP00000005671,10090.ENSMUSP00000020329,10090.ENSMUSP00000020704,10090.ENSMUSP00000028533,10090.ENSMUSP00000033880,10090.ENSMUSP00000047894,10090.ENSMUSP00000050683,10090.ENSMUSP00000055308,10090.ENSMUSP00000056668,10090.ENSMUSP00000063795,10090.ENSMUSP00000072276,10090.ENSMUSP00000094986,10090.ENSMUSP00000101082…	Akt1,Tgfb1,Pgf,Igf1r,Egfr,Igfbp1,Fshb,Eif4ebp1,Inhba,Foxo3,Foxo1,Igf1,Irs1,Lhb,Tsc2,Sirt1,Rps6kb1
GO:0051171	regulation of nitrogen compound metabolic process	37	5052	0.55	7.58e-15	10090.ENSMUSP00000001780,10090.ENSMUSP00000002678,10090.ENSMUSP00000005671,10090.ENSMUSP00000017637,10090.ENSMUSP00000018382,10090.ENSMUSP00000020329,10090.ENSMUSP00000022287,10090.ENSMUSP00000022545,10090.ENSMUSP00000024049,10090.ENSMUSP00000025914,10090.ENSMUSP00000026671,10090.ENSMUSP00000026917,10090.ENSMUSP00000027377,10090.ENSMUSP00000029653,10090.ENSMUSP00000030834,10090.ENSMUSP00000031653…	Akt1,Tgfb1,Igf1r,Igfbp4,Gdf9,Egfr,Fst,Fgf9,Bmp15,Vegfb,Rptor,Nrp1,Igfbp5,Egf,Nos3,Flt1,Kras,Eif4ebp1,Vegfc,Fgf2,Amh,Fgf1,Inhba,Foxo3,Rictor,Foxo1,Igf1,Lif,Fgfr1,Hsp90aa1,Tsc2,Mtor,Sirt1,Kdr,Vegfa,Rps6kb1,Mlst8
GO:0010468	regulation of gene expression	33	3720	0.63	9.96e-15	10090.ENSMUSP00000001780,10090.ENSMUSP00000002678,10090.ENSMUSP00000005671,10090.ENSMUSP00000018382,10090.ENSMUSP00000020329,10090.ENSMUSP00000022287,10090.ENSMUSP00000022545,10090.ENSMUSP00000024049,10090.ENSMUSP00000025914,10090.ENSMUSP00000026671,10090.ENSMUSP00000027377,10090.ENSMUSP00000028533,10090.ENSMUSP00000029653,10090.ENSMUSP00000030834,10090.ENSMUSP00000032399,10090.ENSMUSP00000033880…	Akt1,Tgfb1,Igf1r,Gdf9,Egfr,Fst,Fgf9,Bmp15,Vegfb,Rptor,Igfbp5,Fshb,Egf,Nos3,Kras,Eif4ebp1,Fgf2,Amh,Fgf1,Inhba,Foxo3,Rictor,Foxo1,Igf1,Irs1,Lif,Fgfr1,Tsc2,Mtor,Sirt1,Kdr,Vegfa,Rps6kb1
GO:0071900	regulation of protein serine/threonine kinase activity	16	435	1.25	1.11e-14	10090.ENSMUSP00000001780,10090.ENSMUSP00000002678,10090.ENSMUSP00000005671,10090.ENSMUSP00000020329,10090.ENSMUSP00000026671,10090.ENSMUSP00000029653,10090.ENSMUSP00000031653,10090.ENSMUSP00000032399,10090.ENSMUSP00000037694,10090.ENSMUSP00000045710,10090.ENSMUSP00000056668,10090.ENSMUSP00000081041,10090.ENSMUSP00000094986,10090.ENSMUSP00000101082,10090.ENSMUSP00000115883,10090.ENSMUSP00000136287	Akt1,Tgfb1,Igf1r,Egfr,Rptor,Egf,Flt1,Kras,Fgf2,Fgf1,Igf1,Fgfr1,Tsc2,Sirt1,Vegfa,Mlst8
GO:0030324	lung development	13	204	1.48	1.17e-14	10090.ENSMUSP00000020329,10090.ENSMUSP00000022545,10090.ENSMUSP00000027377,10090.ENSMUSP00000030834,10090.ENSMUSP00000032399,10090.ENSMUSP00000033880,10090.ENSMUSP00000037694,10090.ENSMUSP00000045710,10090.ENSMUSP00000056668,10090.ENSMUSP00000067066,10090.ENSMUSP00000081041,10090.ENSMUSP00000109144,10090.ENSMUSP00000115883	Egfr,Fgf9,Igfbp5,Nos3,Kras,Eif4ebp1,Fgf2,Fgf1,Igf1,Lif,Fgfr1,Kdr,Vegfa
GO:0051781	positive regulation of cell division	11	103	1.71	1.33e-14	10090.ENSMUSP00000002678,10090.ENSMUSP00000004913,10090.ENSMUSP00000005671,10090.ENSMUSP00000022545,10090.ENSMUSP00000025914,10090.ENSMUSP00000029653,10090.ENSMUSP00000033919,10090.ENSMUSP00000037694,10090.ENSMUSP00000045710,10090.ENSMUSP00000056668,10090.ENSMUSP00000115883	Tgfb1,Pgf,Igf1r,Fgf9,Vegfb,Egf,Vegfc,Fgf2,Fgf1,Igf1,Vegfa
GO:0030154	cell differentiation	32	3462	0.65	1.35e-14	10090.ENSMUSP00000001780,10090.ENSMUSP00000002678,10090.ENSMUSP00000004913,10090.ENSMUSP00000005671,10090.ENSMUSP00000018382,10090.ENSMUSP00000020329,10090.ENSMUSP00000022287,10090.ENSMUSP00000022545,10090.ENSMUSP00000024049,10090.ENSMUSP00000025914,10090.ENSMUSP00000026917,10090.ENSMUSP00000027377,10090.ENSMUSP00000030787,10090.ENSMUSP00000031653,10090.ENSMUSP00000032399,10090.ENSMUSP00000033919…	Akt1,Tgfb1,Pgf,Igf1r,Gdf9,Egfr,Fst,Fgf9,Bmp15,Vegfb,Nrp1,Igfbp5,Rheb,Flt1,Kras,Vegfc,Fgf2,Amh,Fgf1,Inhba,Foxo3,Foxo1,Igf1,Lif,Fgfr1,Hsp90aa1,Tsc2,Mtor,Sirt1,Kdr,Vegfa,Rps6kb1
GO:0008585	female gonad development	11	104	1.7	1.43e-14	10090.ENSMUSP00000022287,10090.ENSMUSP00000024049,10090.ENSMUSP00000028533,10090.ENSMUSP00000030834,10090.ENSMUSP00000034811,10090.ENSMUSP00000043153,10090.ENSMUSP00000047894,10090.ENSMUSP00000050683,10090.ENSMUSP00000101082,10090.ENSMUSP00000109144,10090.ENSMUSP00000115883	Fst,Bmp15,Fshb,Nos3,Cyp19a1,Amh,Inhba,Foxo3,Sirt1,Kdr,Vegfa
GO:0043549	regulation of kinase activity	19	780	1.07	1.44e-14	10090.ENSMUSP00000001780,10090.ENSMUSP00000002678,10090.ENSMUSP00000005671,10090.ENSMUSP00000020329,10090.ENSMUSP00000026671,10090.ENSMUSP00000029653,10090.ENSMUSP00000031653,10090.ENSMUSP00000032399,10090.ENSMUSP00000037694,10090.ENSMUSP00000045710,10090.ENSMUSP00000056668,10090.ENSMUSP00000063795,10090.ENSMUSP00000081041,10090.ENSMUSP00000091921,10090.ENSMUSP00000094986,10090.ENSMUSP00000099510…	Akt1,Tgfb1,Igf1r,Egfr,Rptor,Egf,Flt1,Kras,Fgf2,Fgf1,Igf1,Irs1,Fgfr1,Hsp90aa1,Tsc2,Mtor,Sirt1,Vegfa,Mlst8
GO:0009628	response to abiotic stimulus	21	1063	0.98	1.49e-14	10090.ENSMUSP00000001780,10090.ENSMUSP00000002678,10090.ENSMUSP00000004913,10090.ENSMUSP00000020329,10090.ENSMUSP00000025914,10090.ENSMUSP00000030834,10090.ENSMUSP00000031653,10090.ENSMUSP00000032399,10090.ENSMUSP00000033880,10090.ENSMUSP00000033919,10090.ENSMUSP00000045710,10090.ENSMUSP00000050683,10090.ENSMUSP00000055308,10090.ENSMUSP00000056668,10090.ENSMUSP00000091921,10090.ENSMUSP00000094986…	Akt1,Tgfb1,Pgf,Egfr,Vegfb,Nos3,Flt1,Kras,Eif4ebp1,Vegfc,Fgf1,Foxo3,Foxo1,Igf1,Hsp90aa1,Tsc2,Mtor,Sirt1,Kdr,Vegfa,Rps6kb1
GO:0051897	positive regulation of protein kinase B signaling	11	106	1.7	1.68e-14	10090.ENSMUSP00000002678,10090.ENSMUSP00000005671,10090.ENSMUSP00000020329,10090.ENSMUSP00000025914,10090.ENSMUSP00000027377,10090.ENSMUSP00000037694,10090.ENSMUSP00000051809,10090.ENSMUSP00000056668,10090.ENSMUSP00000091921,10090.ENSMUSP00000099510,10090.ENSMUSP00000115883	Tgfb1,Igf1r,Egfr,Vegfb,Igfbp5,Fgf2,Rictor,Igf1,Hsp90aa1,Mtor,Vegfa
GO:0010628	positive regulation of gene expression	25	1811	0.82	2.62e-14	10090.ENSMUSP00000001780,10090.ENSMUSP00000002678,10090.ENSMUSP00000005671,10090.ENSMUSP00000020329,10090.ENSMUSP00000022545,10090.ENSMUSP00000024049,10090.ENSMUSP00000026671,10090.ENSMUSP00000028533,10090.ENSMUSP00000029653,10090.ENSMUSP00000030834,10090.ENSMUSP00000032399,10090.ENSMUSP00000037694,10090.ENSMUSP00000043153,10090.ENSMUSP00000045710,10090.ENSMUSP00000047894,10090.ENSMUSP00000050683…	Akt1,Tgfb1,Igf1r,Egfr,Fgf9,Bmp15,Rptor,Fshb,Egf,Nos3,Kras,Fgf2,Amh,Fgf1,Inhba,Foxo3,Foxo1,Igf1,Lif,Fgfr1,Tsc2,Mtor,Sirt1,Vegfa,Rps6kb1
GO:0040008	regulation of growth	18	686	1.1	2.83e-14	10090.ENSMUSP00000001780,10090.ENSMUSP00000002678,10090.ENSMUSP00000017637,10090.ENSMUSP00000018382,10090.ENSMUSP00000020329,10090.ENSMUSP00000020704,10090.ENSMUSP00000022545,10090.ENSMUSP00000026671,10090.ENSMUSP00000026917,10090.ENSMUSP00000027377,10090.ENSMUSP00000037694,10090.ENSMUSP00000047894,10090.ENSMUSP00000056668,10090.ENSMUSP00000081041,10090.ENSMUSP00000099510,10090.ENSMUSP00000101082…	Akt1,Tgfb1,Igfbp4,Gdf9,Egfr,Igfbp1,Fgf9,Rptor,Nrp1,Igfbp5,Fgf2,Inhba,Igf1,Fgfr1,Mtor,Sirt1,Vegfa,Rps6kb1
GO:0009889	regulation of biosynthetic process	32	3613	0.63	4.28e-14	10090.ENSMUSP00000001780,10090.ENSMUSP00000002678,10090.ENSMUSP00000005671,10090.ENSMUSP00000018382,10090.ENSMUSP00000020329,10090.ENSMUSP00000022287,10090.ENSMUSP00000022545,10090.ENSMUSP00000024049,10090.ENSMUSP00000026671,10090.ENSMUSP00000027377,10090.ENSMUSP00000028533,10090.ENSMUSP00000029653,10090.ENSMUSP00000030834,10090.ENSMUSP00000032399,10090.ENSMUSP00000033880,10090.ENSMUSP00000037694…	Akt1,Tgfb1,Igf1r,Gdf9,Egfr,Fst,Fgf9,Bmp15,Rptor,Igfbp5,Fshb,Egf,Nos3,Kras,Eif4ebp1,Fgf2,Amh,Fgf1,Inhba,Foxo3,Foxo1,Igf1,Irs1,Lif,Fgfr1,Hsp90aa1,Tsc2,Mtor,Sirt1,Kdr,Vegfa,Rps6kb1
GO:0001525	angiogenesis	14	303	1.35	4.59e-14	10090.ENSMUSP00000004913,10090.ENSMUSP00000022545,10090.ENSMUSP00000025914,10090.ENSMUSP00000026917,10090.ENSMUSP00000029653,10090.ENSMUSP00000030834,10090.ENSMUSP00000031653,10090.ENSMUSP00000033919,10090.ENSMUSP00000037694,10090.ENSMUSP00000045710,10090.ENSMUSP00000081041,10090.ENSMUSP00000101082,10090.ENSMUSP00000109144,10090.ENSMUSP00000115883	Pgf,Fgf9,Vegfb,Nrp1,Egf,Nos3,Flt1,Vegfc,Fgf2,Fgf1,Fgfr1,Sirt1,Kdr,Vegfa
GO:0070482	response to oxygen levels	14	307	1.34	5.41e-14	10090.ENSMUSP00000001780,10090.ENSMUSP00000002678,10090.ENSMUSP00000004913,10090.ENSMUSP00000025914,10090.ENSMUSP00000031653,10090.ENSMUSP00000033880,10090.ENSMUSP00000033919,10090.ENSMUSP00000050683,10090.ENSMUSP00000055308,10090.ENSMUSP00000094986,10090.ENSMUSP00000099510,10090.ENSMUSP00000101082,10090.ENSMUSP00000109144,10090.ENSMUSP00000115883	Akt1,Tgfb1,Pgf,Vegfb,Flt1,Eif4ebp1,Vegfc,Foxo3,Foxo1,Tsc2,Mtor,Sirt1,Kdr,Vegfa
GO:0045859	regulation of protein kinase activity	18	717	1.08	5.78e-14	10090.ENSMUSP00000001780,10090.ENSMUSP00000002678,10090.ENSMUSP00000005671,10090.ENSMUSP00000020329,10090.ENSMUSP00000026671,10090.ENSMUSP00000029653,10090.ENSMUSP00000031653,10090.ENSMUSP00000032399,10090.ENSMUSP00000037694,10090.ENSMUSP00000045710,10090.ENSMUSP00000056668,10090.ENSMUSP00000081041,10090.ENSMUSP00000091921,10090.ENSMUSP00000094986,10090.ENSMUSP00000099510,10090.ENSMUSP00000101082…	Akt1,Tgfb1,Igf1r,Egfr,Rptor,Egf,Flt1,Kras,Fgf2,Fgf1,Igf1,Fgfr1,Hsp90aa1,Tsc2,Mtor,Sirt1,Vegfa,Mlst8
GO:0071902	positive regulation of protein serine/threonine kinase activity	14	309	1.34	5.81e-14	10090.ENSMUSP00000001780,10090.ENSMUSP00000002678,10090.ENSMUSP00000020329,10090.ENSMUSP00000026671,10090.ENSMUSP00000029653,10090.ENSMUSP00000031653,10090.ENSMUSP00000032399,10090.ENSMUSP00000037694,10090.ENSMUSP00000045710,10090.ENSMUSP00000056668,10090.ENSMUSP00000081041,10090.ENSMUSP00000101082,10090.ENSMUSP00000115883,10090.ENSMUSP00000136287	Akt1,Tgfb1,Egfr,Rptor,Egf,Flt1,Kras,Fgf2,Fgf1,Igf1,Fgfr1,Sirt1,Vegfa,Mlst8
GO:0033674	positive regulation of kinase activity	16	499	1.19	7.42e-14	10090.ENSMUSP00000001780,10090.ENSMUSP00000002678,10090.ENSMUSP00000020329,10090.ENSMUSP00000026671,10090.ENSMUSP00000029653,10090.ENSMUSP00000031653,10090.ENSMUSP00000032399,10090.ENSMUSP00000037694,10090.ENSMUSP00000045710,10090.ENSMUSP00000056668,10090.ENSMUSP00000063795,10090.ENSMUSP00000081041,10090.ENSMUSP00000091921,10090.ENSMUSP00000101082,10090.ENSMUSP00000115883,10090.ENSMUSP00000136287	Akt1,Tgfb1,Egfr,Rptor,Egf,Flt1,Kras,Fgf2,Fgf1,Igf1,Irs1,Fgfr1,Hsp90aa1,Sirt1,Vegfa,Mlst8
GO:0048514	blood vessel morphogenesis	15	406	1.25	8.61e-14	10090.ENSMUSP00000002678,10090.ENSMUSP00000004913,10090.ENSMUSP00000022545,10090.ENSMUSP00000025914,10090.ENSMUSP00000026917,10090.ENSMUSP00000029653,10090.ENSMUSP00000030834,10090.ENSMUSP00000031653,10090.ENSMUSP00000033919,10090.ENSMUSP00000037694,10090.ENSMUSP00000045710,10090.ENSMUSP00000081041,10090.ENSMUSP00000101082,10090.ENSMUSP00000109144,10090.ENSMUSP00000115883	Tgfb1,Pgf,Fgf9,Vegfb,Nrp1,Egf,Nos3,Flt1,Vegfc,Fgf2,Fgf1,Fgfr1,Sirt1,Kdr,Vegfa
GO:0010557	positive regulation of macromolecule biosynthetic process	24	1717	0.83	9.33e-14	10090.ENSMUSP00000001780,10090.ENSMUSP00000002678,10090.ENSMUSP00000005671,10090.ENSMUSP00000020329,10090.ENSMUSP00000022545,10090.ENSMUSP00000024049,10090.ENSMUSP00000026671,10090.ENSMUSP00000029653,10090.ENSMUSP00000037694,10090.ENSMUSP00000045710,10090.ENSMUSP00000047894,10090.ENSMUSP00000050683,10090.ENSMUSP00000055308,10090.ENSMUSP00000056668,10090.ENSMUSP00000063795,10090.ENSMUSP00000067066…	Akt1,Tgfb1,Igf1r,Egfr,Fgf9,Bmp15,Rptor,Egf,Fgf2,Fgf1,Inhba,Foxo3,Foxo1,Igf1,Irs1,Lif,Fgfr1,Hsp90aa1,Tsc2,Mtor,Sirt1,Kdr,Vegfa,Rps6kb1
GO:0060429	epithelium development	20	1020	0.97	9.50e-14	10090.ENSMUSP00000002678,10090.ENSMUSP00000004913,10090.ENSMUSP00000005671,10090.ENSMUSP00000020329,10090.ENSMUSP00000022287,10090.ENSMUSP00000024049,10090.ENSMUSP00000026917,10090.ENSMUSP00000027377,10090.ENSMUSP00000029653,10090.ENSMUSP00000031653,10090.ENSMUSP00000032399,10090.ENSMUSP00000033919,10090.ENSMUSP00000037694,10090.ENSMUSP00000045710,10090.ENSMUSP00000047894,10090.ENSMUSP00000056668…	Tgfb1,Pgf,Igf1r,Egfr,Fst,Bmp15,Nrp1,Igfbp5,Egf,Flt1,Kras,Vegfc,Fgf2,Fgf1,Inhba,Igf1,Fgfr1,Tsc2,Kdr,Vegfa
GO:1901652	response to peptide	15	418	1.24	1.26e-13	10090.ENSMUSP00000001780,10090.ENSMUSP00000002678,10090.ENSMUSP00000005671,10090.ENSMUSP00000020704,10090.ENSMUSP00000027377,10090.ENSMUSP00000033880,10090.ENSMUSP00000049095,10090.ENSMUSP00000050683,10090.ENSMUSP00000055308,10090.ENSMUSP00000056668,10090.ENSMUSP00000063795,10090.ENSMUSP00000094986,10090.ENSMUSP00000099510,10090.ENSMUSP00000101082,10090.ENSMUSP00000119715	Akt1,Tgfb1,Igf1r,Igfbp1,Igfbp5,Eif4ebp1,Ins1,Foxo3,Foxo1,Igf1,Irs1,Tsc2,Mtor,Sirt1,Rps6kb1
GO:0061138	morphogenesis of a branching epithelium	12	194	1.47	2.07e-13	10090.ENSMUSP00000002678,10090.ENSMUSP00000004913,10090.ENSMUSP00000026917,10090.ENSMUSP00000029653,10090.ENSMUSP00000031653,10090.ENSMUSP00000032399,10090.ENSMUSP00000037694,10090.ENSMUSP00000045710,10090.ENSMUSP00000056668,10090.ENSMUSP00000081041,10090.ENSMUSP00000109144,10090.ENSMUSP00000115883	Tgfb1,Pgf,Nrp1,Egf,Flt1,Kras,Fgf2,Fgf1,Igf1,Fgfr1,Kdr,Vegfa
GO:0031326	regulation of cellular biosynthetic process	31	3549	0.62	2.54e-13	10090.ENSMUSP00000001780,10090.ENSMUSP00000002678,10090.ENSMUSP00000005671,10090.ENSMUSP00000018382,10090.ENSMUSP00000020329,10090.ENSMUSP00000022287,10090.ENSMUSP00000022545,10090.ENSMUSP00000024049,10090.ENSMUSP00000026671,10090.ENSMUSP00000027377,10090.ENSMUSP00000029653,10090.ENSMUSP00000030834,10090.ENSMUSP00000032399,10090.ENSMUSP00000033880,10090.ENSMUSP00000037694,10090.ENSMUSP00000043153…	Akt1,Tgfb1,Igf1r,Gdf9,Egfr,Fst,Fgf9,Bmp15,Rptor,Igfbp5,Egf,Nos3,Kras,Eif4ebp1,Fgf2,Amh,Fgf1,Inhba,Foxo3,Foxo1,Igf1,Irs1,Lif,Fgfr1,Hsp90aa1,Tsc2,Mtor,Sirt1,Kdr,Vegfa,Rps6kb1
GO:0031328	positive regulation of cellular biosynthetic process	24	1807	0.8	2.77e-13	10090.ENSMUSP00000001780,10090.ENSMUSP00000002678,10090.ENSMUSP00000005671,10090.ENSMUSP00000020329,10090.ENSMUSP00000022545,10090.ENSMUSP00000024049,10090.ENSMUSP00000026671,10090.ENSMUSP00000029653,10090.ENSMUSP00000030834,10090.ENSMUSP00000037694,10090.ENSMUSP00000045710,10090.ENSMUSP00000047894,10090.ENSMUSP00000050683,10090.ENSMUSP00000055308,10090.ENSMUSP00000056668,10090.ENSMUSP00000063795…	Akt1,Tgfb1,Igf1r,Egfr,Fgf9,Bmp15,Rptor,Egf,Nos3,Fgf2,Fgf1,Inhba,Foxo3,Foxo1,Igf1,Irs1,Lif,Fgfr1,Hsp90aa1,Tsc2,Mtor,Sirt1,Vegfa,Rps6kb1
GO:0043434	response to peptide hormone	14	352	1.28	2.99e-13	10090.ENSMUSP00000001780,10090.ENSMUSP00000002678,10090.ENSMUSP00000005671,10090.ENSMUSP00000020704,10090.ENSMUSP00000027377,10090.ENSMUSP00000033880,10090.ENSMUSP00000049095,10090.ENSMUSP00000055308,10090.ENSMUSP00000056668,10090.ENSMUSP00000063795,10090.ENSMUSP00000094986,10090.ENSMUSP00000099510,10090.ENSMUSP00000101082,10090.ENSMUSP00000119715	Akt1,Tgfb1,Igf1r,Igfbp1,Igfbp5,Eif4ebp1,Ins1,Foxo1,Igf1,Irs1,Tsc2,Mtor,Sirt1,Rps6kb1
GO:0071417	cellular response to organonitrogen compound	15	448	1.21	3.25e-13	10090.ENSMUSP00000001780,10090.ENSMUSP00000002678,10090.ENSMUSP00000005671,10090.ENSMUSP00000020329,10090.ENSMUSP00000020704,10090.ENSMUSP00000026671,10090.ENSMUSP00000027377,10090.ENSMUSP00000033880,10090.ENSMUSP00000050683,10090.ENSMUSP00000055308,10090.ENSMUSP00000056668,10090.ENSMUSP00000063795,10090.ENSMUSP00000094986,10090.ENSMUSP00000099510,10090.ENSMUSP00000119715	Akt1,Tgfb1,Igf1r,Egfr,Igfbp1,Rptor,Igfbp5,Eif4ebp1,Foxo3,Foxo1,Igf1,Irs1,Tsc2,Mtor,Rps6kb1
GO:0001666	response to hypoxia	13	278	1.35	4.08e-13	10090.ENSMUSP00000001780,10090.ENSMUSP00000002678,10090.ENSMUSP00000004913,10090.ENSMUSP00000025914,10090.ENSMUSP00000031653,10090.ENSMUSP00000033880,10090.ENSMUSP00000033919,10090.ENSMUSP00000050683,10090.ENSMUSP00000094986,10090.ENSMUSP00000099510,10090.ENSMUSP00000101082,10090.ENSMUSP00000109144,10090.ENSMUSP00000115883	Akt1,Tgfb1,Pgf,Vegfb,Flt1,Eif4ebp1,Vegfc,Foxo3,Tsc2,Mtor,Sirt1,Kdr,Vegfa
GO:2000112	regulation of cellular macromolecule biosynthetic process	30	3324	0.64	4.20e-13	10090.ENSMUSP00000001780,10090.ENSMUSP00000002678,10090.ENSMUSP00000005671,10090.ENSMUSP00000018382,10090.ENSMUSP00000020329,10090.ENSMUSP00000022287,10090.ENSMUSP00000022545,10090.ENSMUSP00000024049,10090.ENSMUSP00000026671,10090.ENSMUSP00000027377,10090.ENSMUSP00000029653,10090.ENSMUSP00000032399,10090.ENSMUSP00000033880,10090.ENSMUSP00000037694,10090.ENSMUSP00000043153,10090.ENSMUSP00000045710…	Akt1,Tgfb1,Igf1r,Gdf9,Egfr,Fst,Fgf9,Bmp15,Rptor,Igfbp5,Egf,Kras,Eif4ebp1,Fgf2,Amh,Fgf1,Inhba,Foxo3,Foxo1,Igf1,Irs1,Lif,Fgfr1,Hsp90aa1,Tsc2,Mtor,Sirt1,Kdr,Vegfa,Rps6kb1
GO:0045860	positive regulation of protein kinase activity	15	462	1.19	4.85e-13	10090.ENSMUSP00000001780,10090.ENSMUSP00000002678,10090.ENSMUSP00000020329,10090.ENSMUSP00000026671,10090.ENSMUSP00000029653,10090.ENSMUSP00000031653,10090.ENSMUSP00000032399,10090.ENSMUSP00000037694,10090.ENSMUSP00000045710,10090.ENSMUSP00000056668,10090.ENSMUSP00000081041,10090.ENSMUSP00000091921,10090.ENSMUSP00000101082,10090.ENSMUSP00000115883,10090.ENSMUSP00000136287	Akt1,Tgfb1,Egfr,Rptor,Egf,Flt1,Kras,Fgf2,Fgf1,Igf1,Fgfr1,Hsp90aa1,Sirt1,Vegfa,Mlst8
GO:0045927	positive regulation of growth	13	286	1.34	5.63e-13	10090.ENSMUSP00000001780,10090.ENSMUSP00000020329,10090.ENSMUSP00000020704,10090.ENSMUSP00000022545,10090.ENSMUSP00000026671,10090.ENSMUSP00000026917,10090.ENSMUSP00000037694,10090.ENSMUSP00000056668,10090.ENSMUSP00000081041,10090.ENSMUSP00000099510,10090.ENSMUSP00000101082,10090.ENSMUSP00000115883,10090.ENSMUSP00000119715	Akt1,Egfr,Igfbp1,Fgf9,Rptor,Nrp1,Fgf2,Igf1,Fgfr1,Mtor,Sirt1,Vegfa,Rps6kb1
GO:0048661	positive regulation of smooth muscle cell proliferation	10	105	1.66	7.05e-13	10090.ENSMUSP00000001780,10090.ENSMUSP00000005671,10090.ENSMUSP00000020329,10090.ENSMUSP00000022545,10090.ENSMUSP00000027377,10090.ENSMUSP00000037694,10090.ENSMUSP00000056668,10090.ENSMUSP00000099510,10090.ENSMUSP00000115883,10090.ENSMUSP00000119715	Akt1,Igf1r,Egfr,Fgf9,Igfbp5,Fgf2,Igf1,Mtor,Vegfa,Rps6kb1
GO:0008406	gonad development	12	222	1.41	8.68e-13	10090.ENSMUSP00000022287,10090.ENSMUSP00000022545,10090.ENSMUSP00000024049,10090.ENSMUSP00000028533,10090.ENSMUSP00000030834,10090.ENSMUSP00000034811,10090.ENSMUSP00000043153,10090.ENSMUSP00000047894,10090.ENSMUSP00000050683,10090.ENSMUSP00000101082,10090.ENSMUSP00000109144,10090.ENSMUSP00000115883	Fst,Fgf9,Bmp15,Fshb,Nos3,Cyp19a1,Amh,Inhba,Foxo3,Sirt1,Kdr,Vegfa
GO:0048660	regulation of smooth muscle cell proliferation	11	161	1.52	9.85e-13	10090.ENSMUSP00000001780,10090.ENSMUSP00000005671,10090.ENSMUSP00000020329,10090.ENSMUSP00000022545,10090.ENSMUSP00000027377,10090.ENSMUSP00000030834,10090.ENSMUSP00000037694,10090.ENSMUSP00000056668,10090.ENSMUSP00000099510,10090.ENSMUSP00000115883,10090.ENSMUSP00000119715	Akt1,Igf1r,Egfr,Fgf9,Igfbp5,Nos3,Fgf2,Igf1,Mtor,Vegfa,Rps6kb1
GO:0048754	branching morphogenesis of an epithelial tube	11	163	1.51	1.11e-12	10090.ENSMUSP00000002678,10090.ENSMUSP00000004913,10090.ENSMUSP00000026917,10090.ENSMUSP00000029653,10090.ENSMUSP00000031653,10090.ENSMUSP00000032399,10090.ENSMUSP00000037694,10090.ENSMUSP00000045710,10090.ENSMUSP00000056668,10090.ENSMUSP00000109144,10090.ENSMUSP00000115883	Tgfb1,Pgf,Nrp1,Egf,Flt1,Kras,Fgf2,Fgf1,Igf1,Kdr,Vegfa
GO:0048519	negative regulation of biological process	34	4771	0.53	1.23e-12	10090.ENSMUSP00000001780,10090.ENSMUSP00000002678,10090.ENSMUSP00000005671,10090.ENSMUSP00000018382,10090.ENSMUSP00000020329,10090.ENSMUSP00000022287,10090.ENSMUSP00000022545,10090.ENSMUSP00000025914,10090.ENSMUSP00000026671,10090.ENSMUSP00000026917,10090.ENSMUSP00000027377,10090.ENSMUSP00000029653,10090.ENSMUSP00000030834,10090.ENSMUSP00000031653,10090.ENSMUSP00000032399,10090.ENSMUSP00000033880…	Akt1,Tgfb1,Igf1r,Gdf9,Egfr,Fst,Fgf9,Vegfb,Rptor,Nrp1,Igfbp5,Egf,Nos3,Flt1,Kras,Eif4ebp1,Vegfc,Cyp19a1,Fgf2,Amh,Inhba,Foxo3,Foxo1,Igf1,Irs1,Lif,Fgfr1,Tsc2,Mtor,Sirt1,Kdr,Vegfa,Mapkap1,Rps6kb1
GO:1901701	cellular response to oxygen-containing compound	18	870	1.0	1.23e-12	10090.ENSMUSP00000001780,10090.ENSMUSP00000002678,10090.ENSMUSP00000005671,10090.ENSMUSP00000020329,10090.ENSMUSP00000020704,10090.ENSMUSP00000026671,10090.ENSMUSP00000027377,10090.ENSMUSP00000030834,10090.ENSMUSP00000033880,10090.ENSMUSP00000047894,10090.ENSMUSP00000050683,10090.ENSMUSP00000055308,10090.ENSMUSP00000056668,10090.ENSMUSP00000063795,10090.ENSMUSP00000094986,10090.ENSMUSP00000099510…	Akt1,Tgfb1,Igf1r,Egfr,Igfbp1,Rptor,Igfbp5,Nos3,Eif4ebp1,Inhba,Foxo3,Foxo1,Igf1,Irs1,Tsc2,Mtor,Sirt1,Rps6kb1
GO:0001558	regulation of cell growth	14	401	1.22	1.48e-12	10090.ENSMUSP00000001780,10090.ENSMUSP00000002678,10090.ENSMUSP00000017637,10090.ENSMUSP00000018382,10090.ENSMUSP00000020329,10090.ENSMUSP00000020704,10090.ENSMUSP00000026671,10090.ENSMUSP00000026917,10090.ENSMUSP00000027377,10090.ENSMUSP00000047894,10090.ENSMUSP00000056668,10090.ENSMUSP00000099510,10090.ENSMUSP00000101082,10090.ENSMUSP00000115883	Akt1,Tgfb1,Igfbp4,Gdf9,Egfr,Igfbp1,Rptor,Nrp1,Igfbp5,Inhba,Igf1,Mtor,Sirt1,Vegfa
GO:0045766	positive regulation of angiogenesis	11	168	1.5	1.48e-12	10090.ENSMUSP00000004913,10090.ENSMUSP00000025914,10090.ENSMUSP00000026917,10090.ENSMUSP00000030834,10090.ENSMUSP00000031653,10090.ENSMUSP00000033919,10090.ENSMUSP00000037694,10090.ENSMUSP00000045710,10090.ENSMUSP00000101082,10090.ENSMUSP00000109144,10090.ENSMUSP00000115883	Pgf,Vegfb,Nrp1,Nos3,Flt1,Vegfc,Fgf2,Fgf1,Sirt1,Kdr,Vegfa
GO:0045597	positive regulation of cell differentiation	19	1033	0.95	1.52e-12	10090.ENSMUSP00000001780,10090.ENSMUSP00000002678,10090.ENSMUSP00000005671,10090.ENSMUSP00000026917,10090.ENSMUSP00000030787,10090.ENSMUSP00000031653,10090.ENSMUSP00000033919,10090.ENSMUSP00000037694,10090.ENSMUSP00000047894,10090.ENSMUSP00000050683,10090.ENSMUSP00000056668,10090.ENSMUSP00000067066,10090.ENSMUSP00000081041,10090.ENSMUSP00000091921,10090.ENSMUSP00000094986,10090.ENSMUSP00000099510…	Akt1,Tgfb1,Igf1r,Nrp1,Rheb,Flt1,Vegfc,Fgf2,Inhba,Foxo3,Igf1,Lif,Fgfr1,Hsp90aa1,Tsc2,Mtor,Sirt1,Kdr,Vegfa
GO:0048646	anatomical structure formation involved in morphogenesis	18	890	0.99	1.74e-12	10090.ENSMUSP00000002678,10090.ENSMUSP00000004913,10090.ENSMUSP00000022545,10090.ENSMUSP00000025914,10090.ENSMUSP00000026917,10090.ENSMUSP00000029653,10090.ENSMUSP00000030834,10090.ENSMUSP00000031653,10090.ENSMUSP00000033919,10090.ENSMUSP00000037694,10090.ENSMUSP00000045710,10090.ENSMUSP00000047894,10090.ENSMUSP00000055308,10090.ENSMUSP00000081041,10090.ENSMUSP00000094986,10090.ENSMUSP00000101082…	Tgfb1,Pgf,Fgf9,Vegfb,Nrp1,Egf,Nos3,Flt1,Vegfc,Fgf2,Fgf1,Inhba,Foxo1,Fgfr1,Tsc2,Sirt1,Kdr,Vegfa
GO:1901342	regulation of vasculature development	13	319	1.29	1.97e-12	10090.ENSMUSP00000004913,10090.ENSMUSP00000022545,10090.ENSMUSP00000025914,10090.ENSMUSP00000026917,10090.ENSMUSP00000030834,10090.ENSMUSP00000031653,10090.ENSMUSP00000033919,10090.ENSMUSP00000037694,10090.ENSMUSP00000045710,10090.ENSMUSP00000067066,10090.ENSMUSP00000101082,10090.ENSMUSP00000109144,10090.ENSMUSP00000115883	Pgf,Fgf9,Vegfb,Nrp1,Nos3,Flt1,Vegfc,Fgf2,Fgf1,Lif,Sirt1,Kdr,Vegfa
GO:0043085	positive regulation of catalytic activity	20	1239	0.89	2.88e-12	10090.ENSMUSP00000001780,10090.ENSMUSP00000002678,10090.ENSMUSP00000020329,10090.ENSMUSP00000026671,10090.ENSMUSP00000026917,10090.ENSMUSP00000029653,10090.ENSMUSP00000030834,10090.ENSMUSP00000031653,10090.ENSMUSP00000032399,10090.ENSMUSP00000037694,10090.ENSMUSP00000045710,10090.ENSMUSP00000051809,10090.ENSMUSP00000056668,10090.ENSMUSP00000063795,10090.ENSMUSP00000081041,10090.ENSMUSP00000091921…	Akt1,Tgfb1,Egfr,Rptor,Nrp1,Egf,Nos3,Flt1,Kras,Fgf2,Fgf1,Rictor,Igf1,Irs1,Fgfr1,Hsp90aa1,Tsc2,Sirt1,Vegfa,Mlst8
GO:0050730	regulation of peptidyl-tyrosine phosphorylation	12	253	1.36	3.50e-12	10090.ENSMUSP00000002678,10090.ENSMUSP00000020329,10090.ENSMUSP00000025914,10090.ENSMUSP00000026917,10090.ENSMUSP00000029653,10090.ENSMUSP00000033919,10090.ENSMUSP00000051809,10090.ENSMUSP00000056668,10090.ENSMUSP00000067066,10090.ENSMUSP00000099510,10090.ENSMUSP00000115883,10090.ENSMUSP00000136287	Tgfb1,Egfr,Vegfb,Nrp1,Egf,Vegfc,Rictor,Igf1,Lif,Mtor,Vegfa,Mlst8
GO:0050731	positive regulation of peptidyl-tyrosine phosphorylation	11	184	1.46	3.61e-12	10090.ENSMUSP00000002678,10090.ENSMUSP00000025914,10090.ENSMUSP00000026917,10090.ENSMUSP00000029653,10090.ENSMUSP00000033919,10090.ENSMUSP00000051809,10090.ENSMUSP00000056668,10090.ENSMUSP00000067066,10090.ENSMUSP00000099510,10090.ENSMUSP00000115883,10090.ENSMUSP00000136287	Tgfb1,Vegfb,Nrp1,Egf,Vegfc,Rictor,Igf1,Lif,Mtor,Vegfa,Mlst8
GO:0048010	vascular endothelial growth factor receptor signaling pathway	7	24	2.15	4.89e-12	10090.ENSMUSP00000004913,10090.ENSMUSP00000025914,10090.ENSMUSP00000026917,10090.ENSMUSP00000031653,10090.ENSMUSP00000033919,10090.ENSMUSP00000109144,10090.ENSMUSP00000115883	Pgf,Vegfb,Nrp1,Flt1,Vegfc,Kdr,Vegfa
GO:0031929	TOR signaling	7	25	2.13	6.18e-12	10090.ENSMUSP00000026671,10090.ENSMUSP00000033880,10090.ENSMUSP00000051809,10090.ENSMUSP00000099510,10090.ENSMUSP00000116494,10090.ENSMUSP00000119715,10090.ENSMUSP00000136287	Rptor,Eif4ebp1,Rictor,Mtor,Mapkap1,Rps6kb1,Mlst8
GO:0048523	negative regulation of cellular process	32	4336	0.55	6.18e-12	10090.ENSMUSP00000001780,10090.ENSMUSP00000002678,10090.ENSMUSP00000005671,10090.ENSMUSP00000018382,10090.ENSMUSP00000020329,10090.ENSMUSP00000022287,10090.ENSMUSP00000022545,10090.ENSMUSP00000025914,10090.ENSMUSP00000026671,10090.ENSMUSP00000026917,10090.ENSMUSP00000027377,10090.ENSMUSP00000030834,10090.ENSMUSP00000031653,10090.ENSMUSP00000032399,10090.ENSMUSP00000033880,10090.ENSMUSP00000033919…	Akt1,Tgfb1,Igf1r,Gdf9,Egfr,Fst,Fgf9,Vegfb,Rptor,Nrp1,Igfbp5,Nos3,Flt1,Kras,Eif4ebp1,Vegfc,Cyp19a1,Fgf2,Inhba,Foxo3,Foxo1,Igf1,Irs1,Lif,Fgfr1,Tsc2,Mtor,Sirt1,Kdr,Vegfa,Mapkap1,Rps6kb1
GO:0050920	regulation of chemotaxis	11	195	1.43	6.42e-12	10090.ENSMUSP00000002678,10090.ENSMUSP00000004913,10090.ENSMUSP00000025914,10090.ENSMUSP00000026917,10090.ENSMUSP00000033919,10090.ENSMUSP00000034811,10090.ENSMUSP00000037694,10090.ENSMUSP00000045710,10090.ENSMUSP00000081041,10090.ENSMUSP00000109144,10090.ENSMUSP00000115883	Tgfb1,Pgf,Vegfb,Nrp1,Vegfc,Cyp19a1,Fgf2,Fgf1,Fgfr1,Kdr,Vegfa
GO:0065008	regulation of biological quality	29	3420	0.61	7.35e-12	10090.ENSMUSP00000001780,10090.ENSMUSP00000002678,10090.ENSMUSP00000005671,10090.ENSMUSP00000018382,10090.ENSMUSP00000020329,10090.ENSMUSP00000026671,10090.ENSMUSP00000026917,10090.ENSMUSP00000027377,10090.ENSMUSP00000028533,10090.ENSMUSP00000030834,10090.ENSMUSP00000032399,10090.ENSMUSP00000033919,10090.ENSMUSP00000034811,10090.ENSMUSP00000037694,10090.ENSMUSP00000047894,10090.ENSMUSP00000050683…	Akt1,Tgfb1,Igf1r,Gdf9,Egfr,Rptor,Nrp1,Igfbp5,Fshb,Nos3,Kras,Vegfc,Cyp19a1,Fgf2,Inhba,Foxo3,Rictor,Foxo1,Igf1,Irs1,Lif,Fgfr1,Hsp90aa1,Tsc2,Mtor,Sirt1,Kdr,Vegfa,Mlst8
GO:0043067	regulation of programmed cell death	21	1495	0.83	7.54e-12	10090.ENSMUSP00000001780,10090.ENSMUSP00000002678,10090.ENSMUSP00000005671,10090.ENSMUSP00000018382,10090.ENSMUSP00000020329,10090.ENSMUSP00000024049,10090.ENSMUSP00000025914,10090.ENSMUSP00000026917,10090.ENSMUSP00000030834,10090.ENSMUSP00000032399,10090.ENSMUSP00000037694,10090.ENSMUSP00000047894,10090.ENSMUSP00000050683,10090.ENSMUSP00000055308,10090.ENSMUSP00000056668,10090.ENSMUSP00000081041…	Akt1,Tgfb1,Igf1r,Gdf9,Egfr,Bmp15,Vegfb,Nrp1,Nos3,Kras,Fgf2,Inhba,Foxo3,Foxo1,Igf1,Fgfr1,Mtor,Sirt1,Kdr,Vegfa,Rps6kb1
GO:0048585	negative regulation of response to stimulus	21	1496	0.83	7.60e-12	10090.ENSMUSP00000001780,10090.ENSMUSP00000002678,10090.ENSMUSP00000005671,10090.ENSMUSP00000022287,10090.ENSMUSP00000022545,10090.ENSMUSP00000026917,10090.ENSMUSP00000027377,10090.ENSMUSP00000030834,10090.ENSMUSP00000034811,10090.ENSMUSP00000037694,10090.ENSMUSP00000050683,10090.ENSMUSP00000055308,10090.ENSMUSP00000056668,10090.ENSMUSP00000063795,10090.ENSMUSP00000067066,10090.ENSMUSP00000094986…	Akt1,Tgfb1,Igf1r,Fst,Fgf9,Nrp1,Igfbp5,Nos3,Cyp19a1,Fgf2,Foxo3,Foxo1,Igf1,Irs1,Lif,Tsc2,Mtor,Sirt1,Vegfa,Mapkap1,Rps6kb1
GO:0051093	negative regulation of developmental process	18	979	0.95	7.79e-12	10090.ENSMUSP00000002678,10090.ENSMUSP00000020329,10090.ENSMUSP00000022287,10090.ENSMUSP00000022545,10090.ENSMUSP00000026917,10090.ENSMUSP00000027377,10090.ENSMUSP00000030834,10090.ENSMUSP00000032399,10090.ENSMUSP00000043153,10090.ENSMUSP00000047894,10090.ENSMUSP00000050683,10090.ENSMUSP00000055308,10090.ENSMUSP00000056668,10090.ENSMUSP00000067066,10090.ENSMUSP00000081041,10090.ENSMUSP00000094986…	Tgfb1,Egfr,Fst,Fgf9,Nrp1,Igfbp5,Nos3,Kras,Amh,Inhba,Foxo3,Foxo1,Igf1,Lif,Fgfr1,Tsc2,Sirt1,Vegfa
GO:0006950	response to stress	27	2899	0.65	9.85e-12	10090.ENSMUSP00000001780,10090.ENSMUSP00000002678,10090.ENSMUSP00000004913,10090.ENSMUSP00000017637,10090.ENSMUSP00000020329,10090.ENSMUSP00000020704,10090.ENSMUSP00000025914,10090.ENSMUSP00000026671,10090.ENSMUSP00000026917,10090.ENSMUSP00000030834,10090.ENSMUSP00000031653,10090.ENSMUSP00000032399,10090.ENSMUSP00000033880,10090.ENSMUSP00000033919,10090.ENSMUSP00000037694,10090.ENSMUSP00000045710…	Akt1,Tgfb1,Pgf,Igfbp4,Egfr,Igfbp1,Vegfb,Rptor,Nrp1,Nos3,Flt1,Kras,Eif4ebp1,Vegfc,Fgf2,Fgf1,Foxo3,Foxo1,Igf1,Hsp90aa1,Tsc2,Mtor,Sirt1,Kdr,Vegfa,Mapkap1,Rps6kb1
GO:0045935	positive regulation of nucleobase-containing compound metabolic process	22	1732	0.78	1.17e-11	10090.ENSMUSP00000001780,10090.ENSMUSP00000002678,10090.ENSMUSP00000005671,10090.ENSMUSP00000020329,10090.ENSMUSP00000022545,10090.ENSMUSP00000024049,10090.ENSMUSP00000026671,10090.ENSMUSP00000029653,10090.ENSMUSP00000030834,10090.ENSMUSP00000037694,10090.ENSMUSP00000045710,10090.ENSMUSP00000047894,10090.ENSMUSP00000050683,10090.ENSMUSP00000055308,10090.ENSMUSP00000056668,10090.ENSMUSP00000067066…	Akt1,Tgfb1,Igf1r,Egfr,Fgf9,Bmp15,Rptor,Egf,Nos3,Fgf2,Fgf1,Inhba,Foxo3,Foxo1,Igf1,Lif,Fgfr1,Hsp90aa1,Tsc2,Mtor,Sirt1,Vegfa
GO:0045765	regulation of angiogenesis	12	287	1.3	1.35e-11	10090.ENSMUSP00000004913,10090.ENSMUSP00000025914,10090.ENSMUSP00000026917,10090.ENSMUSP00000030834,10090.ENSMUSP00000031653,10090.ENSMUSP00000033919,10090.ENSMUSP00000037694,10090.ENSMUSP00000045710,10090.ENSMUSP00000067066,10090.ENSMUSP00000101082,10090.ENSMUSP00000109144,10090.ENSMUSP00000115883	Pgf,Vegfb,Nrp1,Nos3,Flt1,Vegfc,Fgf2,Fgf1,Lif,Sirt1,Kdr,Vegfa
GO:0010243	response to organonitrogen compound	17	867	0.97	1.50e-11	10090.ENSMUSP00000001780,10090.ENSMUSP00000002678,10090.ENSMUSP00000005671,10090.ENSMUSP00000020329,10090.ENSMUSP00000020704,10090.ENSMUSP00000026671,10090.ENSMUSP00000027377,10090.ENSMUSP00000033880,10090.ENSMUSP00000049095,10090.ENSMUSP00000050683,10090.ENSMUSP00000055308,10090.ENSMUSP00000056668,10090.ENSMUSP00000063795,10090.ENSMUSP00000094986,10090.ENSMUSP00000099510,10090.ENSMUSP00000101082…	Akt1,Tgfb1,Igf1r,Egfr,Igfbp1,Rptor,Igfbp5,Eif4ebp1,Ins1,Foxo3,Foxo1,Igf1,Irs1,Tsc2,Mtor,Sirt1,Rps6kb1
GO:0051241	negative regulation of multicellular organismal process	19	1191	0.88	1.62e-11	10090.ENSMUSP00000002678,10090.ENSMUSP00000020329,10090.ENSMUSP00000022545,10090.ENSMUSP00000026917,10090.ENSMUSP00000027377,10090.ENSMUSP00000030834,10090.ENSMUSP00000034811,10090.ENSMUSP00000037694,10090.ENSMUSP00000043153,10090.ENSMUSP00000047894,10090.ENSMUSP00000050683,10090.ENSMUSP00000055308,10090.ENSMUSP00000056668,10090.ENSMUSP00000067066,10090.ENSMUSP00000081041,10090.ENSMUSP00000094986…	Tgfb1,Egfr,Fgf9,Nrp1,Igfbp5,Nos3,Cyp19a1,Fgf2,Amh,Inhba,Foxo3,Foxo1,Igf1,Lif,Fgfr1,Tsc2,Mtor,Sirt1,Vegfa
GO:0044093	positive regulation of molecular function	21	1593	0.8	2.41e-11	10090.ENSMUSP00000001780,10090.ENSMUSP00000002678,10090.ENSMUSP00000020329,10090.ENSMUSP00000026671,10090.ENSMUSP00000026917,10090.ENSMUSP00000029653,10090.ENSMUSP00000030834,10090.ENSMUSP00000031653,10090.ENSMUSP00000032399,10090.ENSMUSP00000037694,10090.ENSMUSP00000043153,10090.ENSMUSP00000045710,10090.ENSMUSP00000051809,10090.ENSMUSP00000056668,10090.ENSMUSP00000063795,10090.ENSMUSP00000081041…	Akt1,Tgfb1,Egfr,Rptor,Nrp1,Egf,Nos3,Flt1,Kras,Fgf2,Amh,Fgf1,Rictor,Igf1,Irs1,Fgfr1,Hsp90aa1,Tsc2,Sirt1,Vegfa,Mlst8
GO:0043405	regulation of MAP kinase activity	12	304	1.28	2.53e-11	10090.ENSMUSP00000002678,10090.ENSMUSP00000005671,10090.ENSMUSP00000020329,10090.ENSMUSP00000029653,10090.ENSMUSP00000031653,10090.ENSMUSP00000032399,10090.ENSMUSP00000037694,10090.ENSMUSP00000045710,10090.ENSMUSP00000056668,10090.ENSMUSP00000081041,10090.ENSMUSP00000094986,10090.ENSMUSP00000115883	Tgfb1,Igf1r,Egfr,Egf,Flt1,Kras,Fgf2,Fgf1,Igf1,Fgfr1,Tsc2,Vegfa
GO:0045834	positive regulation of lipid metabolic process	10	159	1.48	2.82e-11	10090.ENSMUSP00000001780,10090.ENSMUSP00000002678,10090.ENSMUSP00000005671,10090.ENSMUSP00000028533,10090.ENSMUSP00000031653,10090.ENSMUSP00000037694,10090.ENSMUSP00000045710,10090.ENSMUSP00000056668,10090.ENSMUSP00000063795,10090.ENSMUSP00000099510	Akt1,Tgfb1,Igf1r,Fshb,Flt1,Fgf2,Fgf1,Igf1,Irs1,Mtor
GO:0045893	positive regulation of transcription, DNA-templated	20	1413	0.83	2.82e-11	10090.ENSMUSP00000001780,10090.ENSMUSP00000002678,10090.ENSMUSP00000005671,10090.ENSMUSP00000020329,10090.ENSMUSP00000022545,10090.ENSMUSP00000024049,10090.ENSMUSP00000026671,10090.ENSMUSP00000029653,10090.ENSMUSP00000037694,10090.ENSMUSP00000045710,10090.ENSMUSP00000047894,10090.ENSMUSP00000050683,10090.ENSMUSP00000055308,10090.ENSMUSP00000056668,10090.ENSMUSP00000067066,10090.ENSMUSP00000081041…	Akt1,Tgfb1,Igf1r,Egfr,Fgf9,Bmp15,Rptor,Egf,Fgf2,Fgf1,Inhba,Foxo3,Foxo1,Igf1,Lif,Fgfr1,Tsc2,Mtor,Sirt1,Vegfa
GO:0006109	regulation of carbohydrate metabolic process	10	170	1.45	5.20e-11	10090.ENSMUSP00000001780,10090.ENSMUSP00000002678,10090.ENSMUSP00000017637,10090.ENSMUSP00000027377,10090.ENSMUSP00000029653,10090.ENSMUSP00000055308,10090.ENSMUSP00000056668,10090.ENSMUSP00000063795,10090.ENSMUSP00000099510,10090.ENSMUSP00000101082	Akt1,Tgfb1,Igfbp4,Igfbp5,Egf,Foxo1,Igf1,Irs1,Mtor,Sirt1
GO:0040007	growth	13	422	1.17	5.20e-11	10090.ENSMUSP00000002678,10090.ENSMUSP00000018382,10090.ENSMUSP00000020704,10090.ENSMUSP00000026917,10090.ENSMUSP00000034811,10090.ENSMUSP00000037694,10090.ENSMUSP00000043153,10090.ENSMUSP00000045710,10090.ENSMUSP00000050683,10090.ENSMUSP00000056668,10090.ENSMUSP00000091921,10090.ENSMUSP00000099510,10090.ENSMUSP00000109144	Tgfb1,Gdf9,Igfbp1,Nrp1,Cyp19a1,Fgf2,Amh,Fgf1,Foxo3,Igf1,Hsp90aa1,Mtor,Kdr
GO:0048609	multicellular organismal reproductive process	16	792	0.99	5.20e-11	10090.ENSMUSP00000001780,10090.ENSMUSP00000002678,10090.ENSMUSP00000005671,10090.ENSMUSP00000018382,10090.ENSMUSP00000020329,10090.ENSMUSP00000022287,10090.ENSMUSP00000028533,10090.ENSMUSP00000030834,10090.ENSMUSP00000043153,10090.ENSMUSP00000047894,10090.ENSMUSP00000050683,10090.ENSMUSP00000067066,10090.ENSMUSP00000072276,10090.ENSMUSP00000099510,10090.ENSMUSP00000101082,10090.ENSMUSP00000119715	Akt1,Tgfb1,Igf1r,Gdf9,Egfr,Fst,Fshb,Nos3,Amh,Inhba,Foxo3,Lif,Lhb,Mtor,Sirt1,Rps6kb1
GO:0062012	regulation of small molecule metabolic process	12	325	1.25	5.20e-11	10090.ENSMUSP00000001780,10090.ENSMUSP00000002678,10090.ENSMUSP00000017637,10090.ENSMUSP00000027377,10090.ENSMUSP00000029653,10090.ENSMUSP00000030834,10090.ENSMUSP00000045710,10090.ENSMUSP00000055308,10090.ENSMUSP00000056668,10090.ENSMUSP00000063795,10090.ENSMUSP00000099510,10090.ENSMUSP00000101082	Akt1,Tgfb1,Igfbp4,Igfbp5,Egf,Nos3,Fgf1,Foxo1,Igf1,Irs1,Mtor,Sirt1
GO:0051128	regulation of cellular component organization	24	2337	0.69	5.38e-11	10090.ENSMUSP00000001780,10090.ENSMUSP00000002678,10090.ENSMUSP00000005671,10090.ENSMUSP00000017637,10090.ENSMUSP00000018382,10090.ENSMUSP00000020329,10090.ENSMUSP00000020704,10090.ENSMUSP00000026671,10090.ENSMUSP00000026917,10090.ENSMUSP00000027377,10090.ENSMUSP00000029653,10090.ENSMUSP00000033880,10090.ENSMUSP00000047894,10090.ENSMUSP00000051809,10090.ENSMUSP00000056668,10090.ENSMUSP00000067066…	Akt1,Tgfb1,Igf1r,Igfbp4,Gdf9,Egfr,Igfbp1,Rptor,Nrp1,Igfbp5,Egf,Eif4ebp1,Inhba,Rictor,Igf1,Lif,Fgfr1,Hsp90aa1,Tsc2,Mtor,Sirt1,Kdr,Vegfa,Mlst8
GO:0042981	regulation of apoptotic process	20	1476	0.81	5.97e-11	10090.ENSMUSP00000001780,10090.ENSMUSP00000002678,10090.ENSMUSP00000005671,10090.ENSMUSP00000018382,10090.ENSMUSP00000020329,10090.ENSMUSP00000024049,10090.ENSMUSP00000025914,10090.ENSMUSP00000026917,10090.ENSMUSP00000030834,10090.ENSMUSP00000032399,10090.ENSMUSP00000047894,10090.ENSMUSP00000050683,10090.ENSMUSP00000055308,10090.ENSMUSP00000056668,10090.ENSMUSP00000081041,10090.ENSMUSP00000099510…	Akt1,Tgfb1,Igf1r,Gdf9,Egfr,Bmp15,Vegfb,Nrp1,Nos3,Kras,Inhba,Foxo3,Foxo1,Igf1,Fgfr1,Mtor,Sirt1,Kdr,Vegfa,Rps6kb1
GO:0042698	ovulation cycle	8	70	1.74	6.17e-11	10090.ENSMUSP00000005671,10090.ENSMUSP00000020329,10090.ENSMUSP00000028533,10090.ENSMUSP00000030834,10090.ENSMUSP00000043153,10090.ENSMUSP00000047894,10090.ENSMUSP00000050683,10090.ENSMUSP00000101082	Igf1r,Egfr,Fshb,Nos3,Amh,Inhba,Foxo3,Sirt1
GO:0051960	regulation of nervous system development	17	958	0.93	6.54e-11	10090.ENSMUSP00000001780,10090.ENSMUSP00000002678,10090.ENSMUSP00000005671,10090.ENSMUSP00000026917,10090.ENSMUSP00000029653,10090.ENSMUSP00000030787,10090.ENSMUSP00000033919,10090.ENSMUSP00000037694,10090.ENSMUSP00000050683,10090.ENSMUSP00000056668,10090.ENSMUSP00000067066,10090.ENSMUSP00000081041,10090.ENSMUSP00000094986,10090.ENSMUSP00000099510,10090.ENSMUSP00000101082,10090.ENSMUSP00000109144…	Akt1,Tgfb1,Igf1r,Nrp1,Egf,Rheb,Vegfc,Fgf2,Foxo3,Igf1,Lif,Fgfr1,Tsc2,Mtor,Sirt1,Kdr,Vegfa
GO:0043491	protein kinase B signaling	7	38	1.95	7.03e-11	10090.ENSMUSP00000001780,10090.ENSMUSP00000002678,10090.ENSMUSP00000056668,10090.ENSMUSP00000063795,10090.ENSMUSP00000094986,10090.ENSMUSP00000109144,10090.ENSMUSP00000119715	Akt1,Tgfb1,Igf1,Irs1,Tsc2,Kdr,Rps6kb1
GO:0090287	regulation of cellular response to growth factor stimulus	11	257	1.31	9.67e-11	10090.ENSMUSP00000002678,10090.ENSMUSP00000022545,10090.ENSMUSP00000025914,10090.ENSMUSP00000031653,10090.ENSMUSP00000033919,10090.ENSMUSP00000037694,10090.ENSMUSP00000045710,10090.ENSMUSP00000081041,10090.ENSMUSP00000101082,10090.ENSMUSP00000109144,10090.ENSMUSP00000115883	Tgfb1,Fgf9,Vegfb,Flt1,Vegfc,Fgf2,Fgf1,Fgfr1,Sirt1,Kdr,Vegfa
GO:1901653	cellular response to peptide	11	260	1.31	1.09e-10	10090.ENSMUSP00000001780,10090.ENSMUSP00000002678,10090.ENSMUSP00000005671,10090.ENSMUSP00000020704,10090.ENSMUSP00000033880,10090.ENSMUSP00000050683,10090.ENSMUSP00000055308,10090.ENSMUSP00000056668,10090.ENSMUSP00000063795,10090.ENSMUSP00000094986,10090.ENSMUSP00000119715	Akt1,Tgfb1,Igf1r,Igfbp1,Eif4ebp1,Foxo3,Foxo1,Igf1,Irs1,Tsc2,Rps6kb1
GO:0045844	positive regulation of striated muscle tissue development	8	78	1.69	1.34e-10	10090.ENSMUSP00000002678,10090.ENSMUSP00000022545,10090.ENSMUSP00000037694,10090.ENSMUSP00000056668,10090.ENSMUSP00000081041,10090.ENSMUSP00000099510,10090.ENSMUSP00000101082,10090.ENSMUSP00000119715	Tgfb1,Fgf9,Fgf2,Igf1,Fgfr1,Mtor,Sirt1,Rps6kb1
GO:0048732	gland development	13	461	1.13	1.40e-10	10090.ENSMUSP00000002678,10090.ENSMUSP00000005671,10090.ENSMUSP00000020329,10090.ENSMUSP00000026917,10090.ENSMUSP00000027377,10090.ENSMUSP00000029653,10090.ENSMUSP00000032399,10090.ENSMUSP00000034811,10090.ENSMUSP00000037694,10090.ENSMUSP00000056668,10090.ENSMUSP00000063795,10090.ENSMUSP00000081041,10090.ENSMUSP00000115883	Tgfb1,Igf1r,Egfr,Nrp1,Igfbp5,Egf,Kras,Cyp19a1,Fgf2,Igf1,Irs1,Fgfr1,Vegfa
GO:0060562	epithelial tube morphogenesis	12	357	1.21	1.40e-10	10090.ENSMUSP00000002678,10090.ENSMUSP00000004913,10090.ENSMUSP00000026917,10090.ENSMUSP00000029653,10090.ENSMUSP00000031653,10090.ENSMUSP00000032399,10090.ENSMUSP00000037694,10090.ENSMUSP00000045710,10090.ENSMUSP00000056668,10090.ENSMUSP00000094986,10090.ENSMUSP00000109144,10090.ENSMUSP00000115883	Tgfb1,Pgf,Nrp1,Egf,Flt1,Kras,Fgf2,Fgf1,Igf1,Tsc2,Kdr,Vegfa
GO:0048468	cell development	20	1579	0.78	1.86e-10	10090.ENSMUSP00000001780,10090.ENSMUSP00000002678,10090.ENSMUSP00000005671,10090.ENSMUSP00000018382,10090.ENSMUSP00000020329,10090.ENSMUSP00000024049,10090.ENSMUSP00000026917,10090.ENSMUSP00000032399,10090.ENSMUSP00000037694,10090.ENSMUSP00000043153,10090.ENSMUSP00000047894,10090.ENSMUSP00000050683,10090.ENSMUSP00000056668,10090.ENSMUSP00000067066,10090.ENSMUSP00000081041,10090.ENSMUSP00000091921…	Akt1,Tgfb1,Igf1r,Gdf9,Egfr,Bmp15,Nrp1,Kras,Fgf2,Amh,Inhba,Foxo3,Igf1,Lif,Fgfr1,Hsp90aa1,Mtor,Kdr,Vegfa,Rps6kb1
GO:0051962	positive regulation of nervous system development	14	598	1.05	2.12e-10	10090.ENSMUSP00000005671,10090.ENSMUSP00000026917,10090.ENSMUSP00000029653,10090.ENSMUSP00000030787,10090.ENSMUSP00000033919,10090.ENSMUSP00000037694,10090.ENSMUSP00000056668,10090.ENSMUSP00000067066,10090.ENSMUSP00000081041,10090.ENSMUSP00000094986,10090.ENSMUSP00000099510,10090.ENSMUSP00000101082,10090.ENSMUSP00000109144,10090.ENSMUSP00000115883	Igf1r,Nrp1,Egf,Rheb,Vegfc,Fgf2,Igf1,Lif,Fgfr1,Tsc2,Mtor,Sirt1,Kdr,Vegfa
GO:0048639	positive regulation of developmental growth	10	202	1.38	2.38e-10	10090.ENSMUSP00000001780,10090.ENSMUSP00000022545,10090.ENSMUSP00000026917,10090.ENSMUSP00000037694,10090.ENSMUSP00000056668,10090.ENSMUSP00000081041,10090.ENSMUSP00000099510,10090.ENSMUSP00000101082,10090.ENSMUSP00000115883,10090.ENSMUSP00000119715	Akt1,Fgf9,Nrp1,Fgf2,Igf1,Fgfr1,Mtor,Sirt1,Vegfa,Rps6kb1
GO:0030879	mammary gland development	9	137	1.5	2.46e-10	10090.ENSMUSP00000002678,10090.ENSMUSP00000005671,10090.ENSMUSP00000027377,10090.ENSMUSP00000029653,10090.ENSMUSP00000034811,10090.ENSMUSP00000037694,10090.ENSMUSP00000056668,10090.ENSMUSP00000063795,10090.ENSMUSP00000115883	Tgfb1,Igf1r,Igfbp5,Egf,Cyp19a1,Fgf2,Igf1,Irs1,Vegfa
GO:0032868	response to insulin	10	203	1.37	2.47e-10	10090.ENSMUSP00000001780,10090.ENSMUSP00000005671,10090.ENSMUSP00000020704,10090.ENSMUSP00000033880,10090.ENSMUSP00000055308,10090.ENSMUSP00000063795,10090.ENSMUSP00000094986,10090.ENSMUSP00000099510,10090.ENSMUSP00000101082,10090.ENSMUSP00000119715	Akt1,Igf1r,Igfbp1,Eif4ebp1,Foxo1,Irs1,Tsc2,Mtor,Sirt1,Rps6kb1
GO:0009790	embryo development	17	1056	0.89	2.75e-10	10090.ENSMUSP00000001780,10090.ENSMUSP00000002678,10090.ENSMUSP00000020329,10090.ENSMUSP00000022545,10090.ENSMUSP00000026917,10090.ENSMUSP00000029653,10090.ENSMUSP00000030834,10090.ENSMUSP00000031653,10090.ENSMUSP00000033919,10090.ENSMUSP00000037694,10090.ENSMUSP00000047894,10090.ENSMUSP00000051809,10090.ENSMUSP00000067066,10090.ENSMUSP00000081041,10090.ENSMUSP00000094986,10090.ENSMUSP00000109144…	Akt1,Tgfb1,Egfr,Fgf9,Nrp1,Egf,Nos3,Flt1,Vegfc,Fgf2,Inhba,Rictor,Lif,Fgfr1,Tsc2,Kdr,Vegfa
GO:0050790	regulation of catalytic activity	22	2057	0.71	2.89e-10	10090.ENSMUSP00000001780,10090.ENSMUSP00000002678,10090.ENSMUSP00000005671,10090.ENSMUSP00000020329,10090.ENSMUSP00000026671,10090.ENSMUSP00000026917,10090.ENSMUSP00000029653,10090.ENSMUSP00000030834,10090.ENSMUSP00000031653,10090.ENSMUSP00000032399,10090.ENSMUSP00000037694,10090.ENSMUSP00000045710,10090.ENSMUSP00000051809,10090.ENSMUSP00000056668,10090.ENSMUSP00000063795,10090.ENSMUSP00000081041…	Akt1,Tgfb1,Igf1r,Egfr,Rptor,Nrp1,Egf,Nos3,Flt1,Kras,Fgf2,Fgf1,Rictor,Igf1,Irs1,Fgfr1,Hsp90aa1,Tsc2,Mtor,Sirt1,Vegfa,Mlst8
GO:1901700	response to oxygen-containing compound	19	1429	0.8	3.16e-10	10090.ENSMUSP00000001780,10090.ENSMUSP00000002678,10090.ENSMUSP00000005671,10090.ENSMUSP00000020329,10090.ENSMUSP00000020704,10090.ENSMUSP00000026671,10090.ENSMUSP00000027377,10090.ENSMUSP00000030834,10090.ENSMUSP00000033880,10090.ENSMUSP00000047894,10090.ENSMUSP00000049095,10090.ENSMUSP00000050683,10090.ENSMUSP00000055308,10090.ENSMUSP00000056668,10090.ENSMUSP00000063795,10090.ENSMUSP00000094986…	Akt1,Tgfb1,Igf1r,Egfr,Igfbp1,Rptor,Igfbp5,Nos3,Eif4ebp1,Inhba,Ins1,Foxo3,Foxo1,Igf1,Irs1,Tsc2,Mtor,Sirt1,Rps6kb1
GO:0050921	positive regulation of chemotaxis	9	142	1.48	3.26e-10	10090.ENSMUSP00000002678,10090.ENSMUSP00000004913,10090.ENSMUSP00000025914,10090.ENSMUSP00000026917,10090.ENSMUSP00000033919,10090.ENSMUSP00000037694,10090.ENSMUSP00000081041,10090.ENSMUSP00000109144,10090.ENSMUSP00000115883	Tgfb1,Pgf,Vegfb,Nrp1,Vegfc,Fgf2,Fgfr1,Kdr,Vegfa
GO:0055025	positive regulation of cardiac muscle tissue development	7	50	1.83	3.67e-10	10090.ENSMUSP00000002678,10090.ENSMUSP00000022545,10090.ENSMUSP00000037694,10090.ENSMUSP00000056668,10090.ENSMUSP00000081041,10090.ENSMUSP00000099510,10090.ENSMUSP00000101082	Tgfb1,Fgf9,Fgf2,Igf1,Fgfr1,Mtor,Sirt1
GO:0019219	regulation of nucleobase-containing compound metabolic process	27	3407	0.58	3.78e-10	10090.ENSMUSP00000001780,10090.ENSMUSP00000002678,10090.ENSMUSP00000005671,10090.ENSMUSP00000018382,10090.ENSMUSP00000020329,10090.ENSMUSP00000022287,10090.ENSMUSP00000022545,10090.ENSMUSP00000024049,10090.ENSMUSP00000026671,10090.ENSMUSP00000029653,10090.ENSMUSP00000030834,10090.ENSMUSP00000032399,10090.ENSMUSP00000037694,10090.ENSMUSP00000043153,10090.ENSMUSP00000045710,10090.ENSMUSP00000047894…	Akt1,Tgfb1,Igf1r,Gdf9,Egfr,Fst,Fgf9,Bmp15,Rptor,Egf,Nos3,Kras,Fgf2,Amh,Fgf1,Inhba,Foxo3,Foxo1,Igf1,Lif,Fgfr1,Hsp90aa1,Tsc2,Mtor,Sirt1,Kdr,Vegfa
GO:0022008	neurogenesis	20	1650	0.76	3.90e-10	10090.ENSMUSP00000001780,10090.ENSMUSP00000002678,10090.ENSMUSP00000005671,10090.ENSMUSP00000020329,10090.ENSMUSP00000026917,10090.ENSMUSP00000030787,10090.ENSMUSP00000032399,10090.ENSMUSP00000033919,10090.ENSMUSP00000037694,10090.ENSMUSP00000047894,10090.ENSMUSP00000050683,10090.ENSMUSP00000056668,10090.ENSMUSP00000067066,10090.ENSMUSP00000081041,10090.ENSMUSP00000091921,10090.ENSMUSP00000094986…	Akt1,Tgfb1,Igf1r,Egfr,Nrp1,Rheb,Kras,Vegfc,Fgf2,Inhba,Foxo3,Igf1,Lif,Fgfr1,Hsp90aa1,Tsc2,Mtor,Sirt1,Kdr,Vegfa
GO:0090066	regulation of anatomical structure size	13	508	1.09	4.24e-10	10090.ENSMUSP00000001780,10090.ENSMUSP00000020329,10090.ENSMUSP00000026671,10090.ENSMUSP00000026917,10090.ENSMUSP00000030834,10090.ENSMUSP00000051809,10090.ENSMUSP00000091921,10090.ENSMUSP00000094986,10090.ENSMUSP00000099510,10090.ENSMUSP00000101082,10090.ENSMUSP00000109144,10090.ENSMUSP00000115883,10090.ENSMUSP00000136287	Akt1,Egfr,Rptor,Nrp1,Nos3,Rictor,Hsp90aa1,Tsc2,Mtor,Sirt1,Kdr,Vegfa,Mlst8
GO:0010648	negative regulation of cell communication	18	1269	0.83	4.41e-10	10090.ENSMUSP00000001780,10090.ENSMUSP00000005671,10090.ENSMUSP00000022287,10090.ENSMUSP00000022545,10090.ENSMUSP00000026671,10090.ENSMUSP00000026917,10090.ENSMUSP00000027377,10090.ENSMUSP00000050683,10090.ENSMUSP00000055308,10090.ENSMUSP00000056668,10090.ENSMUSP00000063795,10090.ENSMUSP00000067066,10090.ENSMUSP00000094986,10090.ENSMUSP00000099510,10090.ENSMUSP00000101082,10090.ENSMUSP00000115883…	Akt1,Igf1r,Fst,Fgf9,Rptor,Nrp1,Igfbp5,Foxo3,Foxo1,Igf1,Irs1,Lif,Tsc2,Mtor,Sirt1,Vegfa,Mapkap1,Rps6kb1
GO:0023057	negative regulation of signaling	18	1271	0.83	4.50e-10	10090.ENSMUSP00000001780,10090.ENSMUSP00000005671,10090.ENSMUSP00000022287,10090.ENSMUSP00000022545,10090.ENSMUSP00000026671,10090.ENSMUSP00000026917,10090.ENSMUSP00000027377,10090.ENSMUSP00000050683,10090.ENSMUSP00000055308,10090.ENSMUSP00000056668,10090.ENSMUSP00000063795,10090.ENSMUSP00000067066,10090.ENSMUSP00000094986,10090.ENSMUSP00000099510,10090.ENSMUSP00000101082,10090.ENSMUSP00000115883…	Akt1,Igf1r,Fst,Fgf9,Rptor,Nrp1,Igfbp5,Foxo3,Foxo1,Igf1,Irs1,Lif,Tsc2,Mtor,Sirt1,Vegfa,Mapkap1,Rps6kb1
GO:0071375	cellular response to peptide hormone stimulus	10	218	1.34	4.61e-10	10090.ENSMUSP00000001780,10090.ENSMUSP00000002678,10090.ENSMUSP00000005671,10090.ENSMUSP00000020704,10090.ENSMUSP00000033880,10090.ENSMUSP00000055308,10090.ENSMUSP00000056668,10090.ENSMUSP00000063795,10090.ENSMUSP00000094986,10090.ENSMUSP00000119715	Akt1,Tgfb1,Igf1r,Igfbp1,Eif4ebp1,Foxo1,Igf1,Irs1,Tsc2,Rps6kb1
GO:1901861	regulation of muscle tissue development	9	152	1.45	5.60e-10	10090.ENSMUSP00000002678,10090.ENSMUSP00000022545,10090.ENSMUSP00000027377,10090.ENSMUSP00000037694,10090.ENSMUSP00000056668,10090.ENSMUSP00000081041,10090.ENSMUSP00000099510,10090.ENSMUSP00000101082,10090.ENSMUSP00000119715	Tgfb1,Fgf9,Igfbp5,Fgf2,Igf1,Fgfr1,Mtor,Sirt1,Rps6kb1
GO:0046622	positive regulation of organ growth	7	54	1.79	5.81e-10	10090.ENSMUSP00000001780,10090.ENSMUSP00000022545,10090.ENSMUSP00000037694,10090.ENSMUSP00000056668,10090.ENSMUSP00000081041,10090.ENSMUSP00000099510,10090.ENSMUSP00000101082	Akt1,Fgf9,Fgf2,Igf1,Fgfr1,Mtor,Sirt1
GO:0048589	developmental growth	12	409	1.15	5.83e-10	10090.ENSMUSP00000002678,10090.ENSMUSP00000018382,10090.ENSMUSP00000020704,10090.ENSMUSP00000026917,10090.ENSMUSP00000034811,10090.ENSMUSP00000037694,10090.ENSMUSP00000045710,10090.ENSMUSP00000050683,10090.ENSMUSP00000056668,10090.ENSMUSP00000091921,10090.ENSMUSP00000099510,10090.ENSMUSP00000109144	Tgfb1,Gdf9,Igfbp1,Nrp1,Cyp19a1,Fgf2,Fgf1,Foxo3,Igf1,Hsp90aa1,Mtor,Kdr
GO:0006468	protein phosphorylation	15	793	0.96	5.98e-10	10090.ENSMUSP00000001780,10090.ENSMUSP00000002678,10090.ENSMUSP00000005671,10090.ENSMUSP00000020329,10090.ENSMUSP00000026917,10090.ENSMUSP00000029653,10090.ENSMUSP00000031653,10090.ENSMUSP00000051809,10090.ENSMUSP00000056668,10090.ENSMUSP00000067066,10090.ENSMUSP00000081041,10090.ENSMUSP00000091921,10090.ENSMUSP00000099510,10090.ENSMUSP00000109144,10090.ENSMUSP00000119715	Akt1,Tgfb1,Igf1r,Egfr,Nrp1,Egf,Flt1,Rictor,Igf1,Lif,Fgfr1,Hsp90aa1,Mtor,Kdr,Rps6kb1
GO:0032101	regulation of response to external stimulus	15	811	0.95	8.10e-10	10090.ENSMUSP00000002678,10090.ENSMUSP00000004913,10090.ENSMUSP00000005671,10090.ENSMUSP00000020329,10090.ENSMUSP00000025914,10090.ENSMUSP00000026917,10090.ENSMUSP00000033919,10090.ENSMUSP00000034811,10090.ENSMUSP00000037694,10090.ENSMUSP00000045710,10090.ENSMUSP00000051809,10090.ENSMUSP00000081041,10090.ENSMUSP00000099510,10090.ENSMUSP00000109144,10090.ENSMUSP00000115883	Tgfb1,Pgf,Igf1r,Egfr,Vegfb,Nrp1,Vegfc,Cyp19a1,Fgf2,Fgf1,Rictor,Fgfr1,Mtor,Kdr,Vegfa
GO:0043406	positive regulation of MAP kinase activity	10	232	1.32	8.10e-10	10090.ENSMUSP00000002678,10090.ENSMUSP00000020329,10090.ENSMUSP00000029653,10090.ENSMUSP00000031653,10090.ENSMUSP00000032399,10090.ENSMUSP00000037694,10090.ENSMUSP00000045710,10090.ENSMUSP00000056668,10090.ENSMUSP00000081041,10090.ENSMUSP00000115883	Tgfb1,Egfr,Egf,Flt1,Kras,Fgf2,Fgf1,Igf1,Fgfr1,Vegfa
GO:0043255	regulation of carbohydrate biosynthetic process	8	101	1.58	8.15e-10	10090.ENSMUSP00000001780,10090.ENSMUSP00000002678,10090.ENSMUSP00000029653,10090.ENSMUSP00000055308,10090.ENSMUSP00000056668,10090.ENSMUSP00000063795,10090.ENSMUSP00000099510,10090.ENSMUSP00000101082	Akt1,Tgfb1,Egf,Foxo1,Igf1,Irs1,Mtor,Sirt1
GO:0006355	regulation of transcription, DNA-templated	25	2952	0.61	8.25e-10	10090.ENSMUSP00000001780,10090.ENSMUSP00000002678,10090.ENSMUSP00000005671,10090.ENSMUSP00000018382,10090.ENSMUSP00000020329,10090.ENSMUSP00000022287,10090.ENSMUSP00000022545,10090.ENSMUSP00000024049,10090.ENSMUSP00000026671,10090.ENSMUSP00000029653,10090.ENSMUSP00000032399,10090.ENSMUSP00000037694,10090.ENSMUSP00000043153,10090.ENSMUSP00000045710,10090.ENSMUSP00000047894,10090.ENSMUSP00000050683…	Akt1,Tgfb1,Igf1r,Gdf9,Egfr,Fst,Fgf9,Bmp15,Rptor,Egf,Kras,Fgf2,Amh,Fgf1,Inhba,Foxo3,Foxo1,Igf1,Lif,Fgfr1,Tsc2,Mtor,Sirt1,Kdr,Vegfa
GO:0009968	negative regulation of signal transduction	17	1147	0.85	9.06e-10	10090.ENSMUSP00000001780,10090.ENSMUSP00000005671,10090.ENSMUSP00000022287,10090.ENSMUSP00000022545,10090.ENSMUSP00000026917,10090.ENSMUSP00000027377,10090.ENSMUSP00000050683,10090.ENSMUSP00000055308,10090.ENSMUSP00000056668,10090.ENSMUSP00000063795,10090.ENSMUSP00000067066,10090.ENSMUSP00000094986,10090.ENSMUSP00000099510,10090.ENSMUSP00000101082,10090.ENSMUSP00000115883,10090.ENSMUSP00000116494…	Akt1,Igf1r,Fst,Fgf9,Nrp1,Igfbp5,Foxo3,Foxo1,Igf1,Irs1,Lif,Tsc2,Mtor,Sirt1,Vegfa,Mapkap1,Rps6kb1
GO:0044057	regulation of system process	13	546	1.06	9.53e-10	10090.ENSMUSP00000001780,10090.ENSMUSP00000018382,10090.ENSMUSP00000020329,10090.ENSMUSP00000027377,10090.ENSMUSP00000030834,10090.ENSMUSP00000047894,10090.ENSMUSP00000055308,10090.ENSMUSP00000056668,10090.ENSMUSP00000067066,10090.ENSMUSP00000081041,10090.ENSMUSP00000099510,10090.ENSMUSP00000101082,10090.ENSMUSP00000119715	Akt1,Gdf9,Egfr,Igfbp5,Nos3,Inhba,Foxo1,Igf1,Lif,Fgfr1,Mtor,Sirt1,Rps6kb1
GO:0018108	peptidyl-tyrosine phosphorylation	9	164	1.42	1.01e-09	10090.ENSMUSP00000005671,10090.ENSMUSP00000020329,10090.ENSMUSP00000026917,10090.ENSMUSP00000029653,10090.ENSMUSP00000031653,10090.ENSMUSP00000067066,10090.ENSMUSP00000081041,10090.ENSMUSP00000091921,10090.ENSMUSP00000109144	Igf1r,Egfr,Nrp1,Egf,Flt1,Lif,Fgfr1,Hsp90aa1,Kdr
GO:0019216	regulation of lipid metabolic process	11	329	1.2	1.05e-09	10090.ENSMUSP00000001780,10090.ENSMUSP00000002678,10090.ENSMUSP00000005671,10090.ENSMUSP00000028533,10090.ENSMUSP00000031653,10090.ENSMUSP00000037694,10090.ENSMUSP00000045710,10090.ENSMUSP00000056668,10090.ENSMUSP00000063795,10090.ENSMUSP00000099510,10090.ENSMUSP00000101082	Akt1,Tgfb1,Igf1r,Fshb,Flt1,Fgf2,Fgf1,Igf1,Irs1,Mtor,Sirt1
GO:2000177	regulation of neural precursor cell proliferation	8	105	1.56	1.05e-09	10090.ENSMUSP00000002678,10090.ENSMUSP00000029653,10090.ENSMUSP00000033919,10090.ENSMUSP00000037694,10090.ENSMUSP00000050683,10090.ENSMUSP00000055308,10090.ENSMUSP00000056668,10090.ENSMUSP00000115883	Tgfb1,Egf,Vegfc,Fgf2,Foxo3,Foxo1,Igf1,Vegfa
GO:0060284	regulation of cell development	16	992	0.89	1.11e-09	10090.ENSMUSP00000001780,10090.ENSMUSP00000002678,10090.ENSMUSP00000005671,10090.ENSMUSP00000026917,10090.ENSMUSP00000030787,10090.ENSMUSP00000033919,10090.ENSMUSP00000037694,10090.ENSMUSP00000050683,10090.ENSMUSP00000056668,10090.ENSMUSP00000067066,10090.ENSMUSP00000081041,10090.ENSMUSP00000094986,10090.ENSMUSP00000099510,10090.ENSMUSP00000101082,10090.ENSMUSP00000109144,10090.ENSMUSP00000115883	Akt1,Tgfb1,Igf1r,Nrp1,Rheb,Vegfc,Fgf2,Foxo3,Igf1,Lif,Fgfr1,Tsc2,Mtor,Sirt1,Kdr,Vegfa
GO:0001655	urogenital system development	11	336	1.2	1.29e-09	10090.ENSMUSP00000002678,10090.ENSMUSP00000004913,10090.ENSMUSP00000005671,10090.ENSMUSP00000026917,10090.ENSMUSP00000034811,10090.ENSMUSP00000037694,10090.ENSMUSP00000043153,10090.ENSMUSP00000045710,10090.ENSMUSP00000056668,10090.ENSMUSP00000081041,10090.ENSMUSP00000115883	Tgfb1,Pgf,Igf1r,Nrp1,Cyp19a1,Fgf2,Amh,Fgf1,Igf1,Fgfr1,Vegfa
GO:0051049	regulation of transport	20	1782	0.73	1.38e-09	10090.ENSMUSP00000001780,10090.ENSMUSP00000002678,10090.ENSMUSP00000018382,10090.ENSMUSP00000020329,10090.ENSMUSP00000026671,10090.ENSMUSP00000029653,10090.ENSMUSP00000030834,10090.ENSMUSP00000033919,10090.ENSMUSP00000034811,10090.ENSMUSP00000047894,10090.ENSMUSP00000056668,10090.ENSMUSP00000063795,10090.ENSMUSP00000067066,10090.ENSMUSP00000081041,10090.ENSMUSP00000091921,10090.ENSMUSP00000094986…	Akt1,Tgfb1,Gdf9,Egfr,Rptor,Egf,Nos3,Vegfc,Cyp19a1,Inhba,Igf1,Irs1,Lif,Fgfr1,Hsp90aa1,Tsc2,Mtor,Sirt1,Vegfa,Rps6kb1
GO:0060977	coronary vasculature morphogenesis	6	30	1.98	1.38e-09	10090.ENSMUSP00000022545,10090.ENSMUSP00000026917,10090.ENSMUSP00000037694,10090.ENSMUSP00000045710,10090.ENSMUSP00000081041,10090.ENSMUSP00000115883	Fgf9,Nrp1,Fgf2,Fgf1,Fgfr1,Vegfa
GO:0022603	regulation of anatomical structure morphogenesis	16	1009	0.88	1.39e-09	10090.ENSMUSP00000002678,10090.ENSMUSP00000004913,10090.ENSMUSP00000025914,10090.ENSMUSP00000026917,10090.ENSMUSP00000030834,10090.ENSMUSP00000031653,10090.ENSMUSP00000033919,10090.ENSMUSP00000037694,10090.ENSMUSP00000045710,10090.ENSMUSP00000067066,10090.ENSMUSP00000081041,10090.ENSMUSP00000094986,10090.ENSMUSP00000099510,10090.ENSMUSP00000101082,10090.ENSMUSP00000109144,10090.ENSMUSP00000115883	Tgfb1,Pgf,Vegfb,Nrp1,Nos3,Flt1,Vegfc,Fgf2,Fgf1,Lif,Fgfr1,Tsc2,Mtor,Sirt1,Kdr,Vegfa
GO:0001541	ovarian follicle development	7	63	1.73	1.45e-09	10090.ENSMUSP00000024049,10090.ENSMUSP00000028533,10090.ENSMUSP00000043153,10090.ENSMUSP00000047894,10090.ENSMUSP00000050683,10090.ENSMUSP00000109144,10090.ENSMUSP00000115883	Bmp15,Fshb,Amh,Inhba,Foxo3,Kdr,Vegfa
GO:0030947	regulation of vascular endothelial growth factor receptor signaling pathway	6	31	1.97	1.62e-09	10090.ENSMUSP00000022545,10090.ENSMUSP00000025914,10090.ENSMUSP00000031653,10090.ENSMUSP00000033919,10090.ENSMUSP00000109144,10090.ENSMUSP00000115883	Fgf9,Vegfb,Flt1,Vegfc,Kdr,Vegfa
GO:0030307	positive regulation of cell growth	9	176	1.39	1.77e-09	10090.ENSMUSP00000001780,10090.ENSMUSP00000020329,10090.ENSMUSP00000020704,10090.ENSMUSP00000026671,10090.ENSMUSP00000026917,10090.ENSMUSP00000056668,10090.ENSMUSP00000099510,10090.ENSMUSP00000101082,10090.ENSMUSP00000115883	Akt1,Egfr,Igfbp1,Rptor,Nrp1,Igf1,Mtor,Sirt1,Vegfa
GO:0050767	regulation of neurogenesis	15	864	0.92	1.78e-09	10090.ENSMUSP00000001780,10090.ENSMUSP00000002678,10090.ENSMUSP00000005671,10090.ENSMUSP00000026917,10090.ENSMUSP00000030787,10090.ENSMUSP00000033919,10090.ENSMUSP00000050683,10090.ENSMUSP00000056668,10090.ENSMUSP00000067066,10090.ENSMUSP00000081041,10090.ENSMUSP00000094986,10090.ENSMUSP00000099510,10090.ENSMUSP00000101082,10090.ENSMUSP00000109144,10090.ENSMUSP00000115883	Akt1,Tgfb1,Igf1r,Nrp1,Rheb,Vegfc,Foxo3,Igf1,Lif,Fgfr1,Tsc2,Mtor,Sirt1,Kdr,Vegfa
GO:0007568	aging	10	259	1.27	2.09e-09	10090.ENSMUSP00000001780,10090.ENSMUSP00000002678,10090.ENSMUSP00000020704,10090.ENSMUSP00000027377,10090.ENSMUSP00000037694,10090.ENSMUSP00000050683,10090.ENSMUSP00000094986,10090.ENSMUSP00000099510,10090.ENSMUSP00000101082,10090.ENSMUSP00000119715	Akt1,Tgfb1,Igfbp1,Igfbp5,Fgf2,Foxo3,Tsc2,Mtor,Sirt1,Rps6kb1
GO:0045596	negative regulation of cell differentiation	14	724	0.97	2.11e-09	10090.ENSMUSP00000002678,10090.ENSMUSP00000020329,10090.ENSMUSP00000022287,10090.ENSMUSP00000022545,10090.ENSMUSP00000026917,10090.ENSMUSP00000027377,10090.ENSMUSP00000032399,10090.ENSMUSP00000050683,10090.ENSMUSP00000055308,10090.ENSMUSP00000056668,10090.ENSMUSP00000081041,10090.ENSMUSP00000094986,10090.ENSMUSP00000101082,10090.ENSMUSP00000115883	Tgfb1,Egfr,Fst,Fgf9,Nrp1,Igfbp5,Kras,Foxo3,Foxo1,Igf1,Fgfr1,Tsc2,Sirt1,Vegfa
GO:0010906	regulation of glucose metabolic process	8	116	1.52	2.12e-09	10090.ENSMUSP00000001780,10090.ENSMUSP00000017637,10090.ENSMUSP00000027377,10090.ENSMUSP00000055308,10090.ENSMUSP00000056668,10090.ENSMUSP00000063795,10090.ENSMUSP00000099510,10090.ENSMUSP00000101082	Akt1,Igfbp4,Igfbp5,Foxo1,Igf1,Irs1,Mtor,Sirt1
GO:0048009	insulin-like growth factor receptor signaling pathway	5	12	2.3	2.34e-09	10090.ENSMUSP00000001780,10090.ENSMUSP00000005671,10090.ENSMUSP00000056668,10090.ENSMUSP00000063795,10090.ENSMUSP00000094986	Akt1,Igf1r,Igf1,Irs1,Tsc2
GO:2000377	regulation of reactive oxygen species metabolic process	9	184	1.37	2.51e-09	10090.ENSMUSP00000001780,10090.ENSMUSP00000002678,10090.ENSMUSP00000020329,10090.ENSMUSP00000050683,10090.ENSMUSP00000055308,10090.ENSMUSP00000056668,10090.ENSMUSP00000091921,10090.ENSMUSP00000099510,10090.ENSMUSP00000101082	Akt1,Tgfb1,Egfr,Foxo3,Foxo1,Igf1,Hsp90aa1,Mtor,Sirt1
GO:0032885	regulation of polysaccharide biosynthetic process	6	34	1.93	2.58e-09	10090.ENSMUSP00000001780,10090.ENSMUSP00000002678,10090.ENSMUSP00000029653,10090.ENSMUSP00000056668,10090.ENSMUSP00000063795,10090.ENSMUSP00000099510	Akt1,Tgfb1,Egf,Igf1,Irs1,Mtor
GO:0060976	coronary vasculature development	7	70	1.68	2.76e-09	10090.ENSMUSP00000022545,10090.ENSMUSP00000025914,10090.ENSMUSP00000026917,10090.ENSMUSP00000037694,10090.ENSMUSP00000045710,10090.ENSMUSP00000081041,10090.ENSMUSP00000115883	Fgf9,Vegfb,Nrp1,Fgf2,Fgf1,Fgfr1,Vegfa
GO:0044703	multi-organism reproductive process	15	919	0.89	3.99e-09	10090.ENSMUSP00000001780,10090.ENSMUSP00000002678,10090.ENSMUSP00000004913,10090.ENSMUSP00000018382,10090.ENSMUSP00000022287,10090.ENSMUSP00000027377,10090.ENSMUSP00000030834,10090.ENSMUSP00000032399,10090.ENSMUSP00000043153,10090.ENSMUSP00000050683,10090.ENSMUSP00000067066,10090.ENSMUSP00000072276,10090.ENSMUSP00000099510,10090.ENSMUSP00000101082,10090.ENSMUSP00000119715	Akt1,Tgfb1,Pgf,Gdf9,Fst,Igfbp5,Nos3,Kras,Amh,Foxo3,Lif,Lhb,Mtor,Sirt1,Rps6kb1
GO:0042493	response to drug	15	926	0.89	4.41e-09	10090.ENSMUSP00000002678,10090.ENSMUSP00000004913,10090.ENSMUSP00000005671,10090.ENSMUSP00000020329,10090.ENSMUSP00000033880,10090.ENSMUSP00000033919,10090.ENSMUSP00000047894,10090.ENSMUSP00000050683,10090.ENSMUSP00000055308,10090.ENSMUSP00000056668,10090.ENSMUSP00000063795,10090.ENSMUSP00000099510,10090.ENSMUSP00000101082,10090.ENSMUSP00000109144,10090.ENSMUSP00000119715	Tgfb1,Pgf,Igf1r,Egfr,Eif4ebp1,Vegfc,Inhba,Foxo3,Foxo1,Igf1,Irs1,Mtor,Sirt1,Kdr,Rps6kb1
GO:0055023	positive regulation of cardiac muscle tissue growth	6	39	1.87	5.34e-09	10090.ENSMUSP00000022545,10090.ENSMUSP00000037694,10090.ENSMUSP00000056668,10090.ENSMUSP00000081041,10090.ENSMUSP00000099510,10090.ENSMUSP00000101082	Fgf9,Fgf2,Igf1,Fgfr1,Mtor,Sirt1
GO:0030949	positive regulation of vascular endothelial growth factor receptor signaling pathway	5	15	2.2	5.66e-09	10090.ENSMUSP00000022545,10090.ENSMUSP00000025914,10090.ENSMUSP00000031653,10090.ENSMUSP00000109144,10090.ENSMUSP00000115883	Fgf9,Vegfb,Flt1,Kdr,Vegfa
GO:0018193	peptidyl-amino acid modification	14	789	0.93	6.08e-09	10090.ENSMUSP00000001780,10090.ENSMUSP00000005671,10090.ENSMUSP00000020329,10090.ENSMUSP00000026917,10090.ENSMUSP00000029653,10090.ENSMUSP00000031653,10090.ENSMUSP00000051809,10090.ENSMUSP00000067066,10090.ENSMUSP00000081041,10090.ENSMUSP00000091921,10090.ENSMUSP00000099510,10090.ENSMUSP00000101082,10090.ENSMUSP00000109144,10090.ENSMUSP00000119715	Akt1,Igf1r,Egfr,Nrp1,Egf,Flt1,Rictor,Lif,Fgfr1,Hsp90aa1,Mtor,Sirt1,Kdr,Rps6kb1
GO:0050918	positive chemotaxis	6	40	1.86	6.08e-09	10090.ENSMUSP00000025914,10090.ENSMUSP00000026917,10090.ENSMUSP00000033919,10090.ENSMUSP00000037694,10090.ENSMUSP00000094986,10090.ENSMUSP00000115883	Vegfb,Nrp1,Vegfc,Fgf2,Tsc2,Vegfa
GO:0033135	regulation of peptidyl-serine phosphorylation	8	135	1.45	6.31e-09	10090.ENSMUSP00000001780,10090.ENSMUSP00000002678,10090.ENSMUSP00000020329,10090.ENSMUSP00000026671,10090.ENSMUSP00000051809,10090.ENSMUSP00000067066,10090.ENSMUSP00000091921,10090.ENSMUSP00000115883	Akt1,Tgfb1,Egfr,Rptor,Rictor,Lif,Hsp90aa1,Vegfa
GO:0051726	regulation of cell cycle	15	954	0.88	6.43e-09	10090.ENSMUSP00000001780,10090.ENSMUSP00000002678,10090.ENSMUSP00000005671,10090.ENSMUSP00000020329,10090.ENSMUSP00000026671,10090.ENSMUSP00000029653,10090.ENSMUSP00000033880,10090.ENSMUSP00000037694,10090.ENSMUSP00000047894,10090.ENSMUSP00000056668,10090.ENSMUSP00000067066,10090.ENSMUSP00000081041,10090.ENSMUSP00000094986,10090.ENSMUSP00000101082,10090.ENSMUSP00000119715	Akt1,Tgfb1,Igf1r,Egfr,Rptor,Egf,Eif4ebp1,Fgf2,Inhba,Igf1,Lif,Fgfr1,Tsc2,Sirt1,Rps6kb1
GO:0032103	positive regulation of response to external stimulus	11	402	1.12	7.39e-09	10090.ENSMUSP00000002678,10090.ENSMUSP00000004913,10090.ENSMUSP00000005671,10090.ENSMUSP00000020329,10090.ENSMUSP00000025914,10090.ENSMUSP00000026917,10090.ENSMUSP00000033919,10090.ENSMUSP00000037694,10090.ENSMUSP00000081041,10090.ENSMUSP00000109144,10090.ENSMUSP00000115883	Tgfb1,Pgf,Igf1r,Egfr,Vegfb,Nrp1,Vegfc,Fgf2,Fgfr1,Kdr,Vegfa
GO:0048699	generation of neurons	18	1538	0.75	8.05e-09	10090.ENSMUSP00000001780,10090.ENSMUSP00000002678,10090.ENSMUSP00000005671,10090.ENSMUSP00000020329,10090.ENSMUSP00000026917,10090.ENSMUSP00000030787,10090.ENSMUSP00000033919,10090.ENSMUSP00000047894,10090.ENSMUSP00000050683,10090.ENSMUSP00000056668,10090.ENSMUSP00000067066,10090.ENSMUSP00000081041,10090.ENSMUSP00000091921,10090.ENSMUSP00000094986,10090.ENSMUSP00000099510,10090.ENSMUSP00000101082…	Akt1,Tgfb1,Igf1r,Egfr,Nrp1,Rheb,Vegfc,Inhba,Foxo3,Igf1,Lif,Fgfr1,Hsp90aa1,Tsc2,Mtor,Sirt1,Kdr,Vegfa
GO:0050769	positive regulation of neurogenesis	12	531	1.03	9.05e-09	10090.ENSMUSP00000005671,10090.ENSMUSP00000026917,10090.ENSMUSP00000030787,10090.ENSMUSP00000033919,10090.ENSMUSP00000056668,10090.ENSMUSP00000067066,10090.ENSMUSP00000081041,10090.ENSMUSP00000094986,10090.ENSMUSP00000099510,10090.ENSMUSP00000101082,10090.ENSMUSP00000109144,10090.ENSMUSP00000115883	Igf1r,Nrp1,Rheb,Vegfc,Igf1,Lif,Fgfr1,Tsc2,Mtor,Sirt1,Kdr,Vegfa
GO:0032869	cellular response to insulin stimulus	8	143	1.43	9.53e-09	10090.ENSMUSP00000001780,10090.ENSMUSP00000005671,10090.ENSMUSP00000020704,10090.ENSMUSP00000033880,10090.ENSMUSP00000055308,10090.ENSMUSP00000063795,10090.ENSMUSP00000094986,10090.ENSMUSP00000119715	Akt1,Igf1r,Igfbp1,Eif4ebp1,Foxo1,Irs1,Tsc2,Rps6kb1
GO:0002682	regulation of immune system process	16	1165	0.82	9.99e-09	10090.ENSMUSP00000002678,10090.ENSMUSP00000004913,10090.ENSMUSP00000025914,10090.ENSMUSP00000028533,10090.ENSMUSP00000031653,10090.ENSMUSP00000033919,10090.ENSMUSP00000034811,10090.ENSMUSP00000047894,10090.ENSMUSP00000050683,10090.ENSMUSP00000056668,10090.ENSMUSP00000067066,10090.ENSMUSP00000091921,10090.ENSMUSP00000099510,10090.ENSMUSP00000101082,10090.ENSMUSP00000109144,10090.ENSMUSP00000115883	Tgfb1,Pgf,Vegfb,Fshb,Flt1,Vegfc,Cyp19a1,Inhba,Foxo3,Igf1,Lif,Hsp90aa1,Mtor,Sirt1,Kdr,Vegfa
GO:0022602	ovulation cycle process	6	45	1.81	1.11e-08	10090.ENSMUSP00000028533,10090.ENSMUSP00000030834,10090.ENSMUSP00000043153,10090.ENSMUSP00000047894,10090.ENSMUSP00000050683,10090.ENSMUSP00000101082	Fshb,Nos3,Amh,Inhba,Foxo3,Sirt1
GO:0009605	response to external stimulus	20	2021	0.68	1.12e-08	10090.ENSMUSP00000001780,10090.ENSMUSP00000002678,10090.ENSMUSP00000005671,10090.ENSMUSP00000020329,10090.ENSMUSP00000025914,10090.ENSMUSP00000026671,10090.ENSMUSP00000026917,10090.ENSMUSP00000030834,10090.ENSMUSP00000031653,10090.ENSMUSP00000033880,10090.ENSMUSP00000033919,10090.ENSMUSP00000037694,10090.ENSMUSP00000050683,10090.ENSMUSP00000055308,10090.ENSMUSP00000056668,10090.ENSMUSP00000094986…	Akt1,Tgfb1,Igf1r,Egfr,Vegfb,Rptor,Nrp1,Nos3,Flt1,Eif4ebp1,Vegfc,Fgf2,Foxo3,Foxo1,Igf1,Tsc2,Mtor,Sirt1,Vegfa,Rps6kb1
GO:0062013	positive regulation of small molecule metabolic process	8	148	1.41	1.21e-08	10090.ENSMUSP00000001780,10090.ENSMUSP00000029653,10090.ENSMUSP00000030834,10090.ENSMUSP00000045710,10090.ENSMUSP00000055308,10090.ENSMUSP00000056668,10090.ENSMUSP00000063795,10090.ENSMUSP00000101082	Akt1,Egf,Nos3,Fgf1,Foxo1,Igf1,Irs1,Sirt1
GO:0014066	regulation of phosphatidylinositol 3-kinase signaling	7	89	1.58	1.23e-08	10090.ENSMUSP00000005671,10090.ENSMUSP00000020329,10090.ENSMUSP00000031653,10090.ENSMUSP00000056668,10090.ENSMUSP00000094986,10090.ENSMUSP00000101082,10090.ENSMUSP00000109144	Igf1r,Egfr,Flt1,Igf1,Tsc2,Sirt1,Kdr
GO:0071548	response to dexamethasone	6	46	1.8	1.23e-08	10090.ENSMUSP00000002678,10090.ENSMUSP00000020329,10090.ENSMUSP00000033880,10090.ENSMUSP00000050683,10090.ENSMUSP00000055308,10090.ENSMUSP00000119715	Tgfb1,Egfr,Eif4ebp1,Foxo3,Foxo1,Rps6kb1
GO:0010638	positive regulation of organelle organization	12	554	1.02	1.39e-08	10090.ENSMUSP00000002678,10090.ENSMUSP00000005671,10090.ENSMUSP00000026917,10090.ENSMUSP00000029653,10090.ENSMUSP00000051809,10090.ENSMUSP00000056668,10090.ENSMUSP00000067066,10090.ENSMUSP00000099510,10090.ENSMUSP00000101082,10090.ENSMUSP00000109144,10090.ENSMUSP00000115883,10090.ENSMUSP00000136287	Tgfb1,Igf1r,Nrp1,Egf,Rictor,Igf1,Lif,Mtor,Sirt1,Kdr,Vegfa,Mlst8
GO:0097305	response to alcohol	9	228	1.28	1.40e-08	10090.ENSMUSP00000001780,10090.ENSMUSP00000002678,10090.ENSMUSP00000005671,10090.ENSMUSP00000033880,10090.ENSMUSP00000047894,10090.ENSMUSP00000050683,10090.ENSMUSP00000056668,10090.ENSMUSP00000101082,10090.ENSMUSP00000119715	Akt1,Tgfb1,Igf1r,Eif4ebp1,Inhba,Foxo3,Igf1,Sirt1,Rps6kb1
GO:0045931	positive regulation of mitotic cell cycle	8	152	1.4	1.45e-08	10090.ENSMUSP00000002678,10090.ENSMUSP00000005671,10090.ENSMUSP00000026671,10090.ENSMUSP00000029653,10090.ENSMUSP00000033880,10090.ENSMUSP00000056668,10090.ENSMUSP00000081041,10090.ENSMUSP00000119715	Tgfb1,Igf1r,Rptor,Egf,Eif4ebp1,Igf1,Fgfr1,Rps6kb1
GO:0007507	heart development	12	560	1.01	1.54e-08	10090.ENSMUSP00000002678,10090.ENSMUSP00000022545,10090.ENSMUSP00000025914,10090.ENSMUSP00000026917,10090.ENSMUSP00000030834,10090.ENSMUSP00000037694,10090.ENSMUSP00000045710,10090.ENSMUSP00000081041,10090.ENSMUSP00000094986,10090.ENSMUSP00000099510,10090.ENSMUSP00000109144,10090.ENSMUSP00000115883	Tgfb1,Fgf9,Vegfb,Nrp1,Nos3,Fgf2,Fgf1,Fgfr1,Tsc2,Mtor,Kdr,Vegfa
GO:0002040	sprouting angiogenesis	6	49	1.77	1.70e-08	10090.ENSMUSP00000004913,10090.ENSMUSP00000026917,10090.ENSMUSP00000031653,10090.ENSMUSP00000037694,10090.ENSMUSP00000109144,10090.ENSMUSP00000115883	Pgf,Nrp1,Flt1,Fgf2,Kdr,Vegfa
GO:0032006	regulation of TOR signaling	7	95	1.55	1.82e-08	10090.ENSMUSP00000026671,10090.ENSMUSP00000030787,10090.ENSMUSP00000051809,10090.ENSMUSP00000094986,10090.ENSMUSP00000101082,10090.ENSMUSP00000109144,10090.ENSMUSP00000136287	Rptor,Rheb,Rictor,Tsc2,Sirt1,Kdr,Mlst8
GO:0006357	regulation of transcription by RNA polymerase II	19	1856	0.69	1.94e-08	10090.ENSMUSP00000001780,10090.ENSMUSP00000002678,10090.ENSMUSP00000018382,10090.ENSMUSP00000020329,10090.ENSMUSP00000022287,10090.ENSMUSP00000022545,10090.ENSMUSP00000024049,10090.ENSMUSP00000037694,10090.ENSMUSP00000045710,10090.ENSMUSP00000047894,10090.ENSMUSP00000050683,10090.ENSMUSP00000055308,10090.ENSMUSP00000056668,10090.ENSMUSP00000067066,10090.ENSMUSP00000081041,10090.ENSMUSP00000094986…	Akt1,Tgfb1,Gdf9,Egfr,Fst,Fgf9,Bmp15,Fgf2,Fgf1,Inhba,Foxo3,Foxo1,Igf1,Lif,Fgfr1,Tsc2,Sirt1,Kdr,Vegfa
GO:0007423	sensory organ development	12	578	1.0	2.15e-08	10090.ENSMUSP00000002678,10090.ENSMUSP00000020329,10090.ENSMUSP00000022545,10090.ENSMUSP00000026917,10090.ENSMUSP00000029653,10090.ENSMUSP00000031653,10090.ENSMUSP00000047894,10090.ENSMUSP00000056668,10090.ENSMUSP00000067066,10090.ENSMUSP00000081041,10090.ENSMUSP00000109144,10090.ENSMUSP00000115883	Tgfb1,Egfr,Fgf9,Nrp1,Egf,Flt1,Inhba,Igf1,Lif,Fgfr1,Kdr,Vegfa
GO:0014070	response to organic cyclic compound	14	883	0.88	2.29e-08	10090.ENSMUSP00000001780,10090.ENSMUSP00000002678,10090.ENSMUSP00000020329,10090.ENSMUSP00000027377,10090.ENSMUSP00000030834,10090.ENSMUSP00000032399,10090.ENSMUSP00000033880,10090.ENSMUSP00000047894,10090.ENSMUSP00000049095,10090.ENSMUSP00000050683,10090.ENSMUSP00000055308,10090.ENSMUSP00000063795,10090.ENSMUSP00000099510,10090.ENSMUSP00000119715	Akt1,Tgfb1,Egfr,Igfbp5,Nos3,Kras,Eif4ebp1,Inhba,Ins1,Foxo3,Foxo1,Irs1,Mtor,Rps6kb1
GO:0043502	regulation of muscle adaptation	7	99	1.53	2.35e-08	10090.ENSMUSP00000027377,10090.ENSMUSP00000030834,10090.ENSMUSP00000055308,10090.ENSMUSP00000056668,10090.ENSMUSP00000099510,10090.ENSMUSP00000101082,10090.ENSMUSP00000119715	Igfbp5,Nos3,Foxo1,Igf1,Mtor,Sirt1,Rps6kb1
GO:1901655	cellular response to ketone	7	99	1.53	2.35e-08	10090.ENSMUSP00000001780,10090.ENSMUSP00000002678,10090.ENSMUSP00000020329,10090.ENSMUSP00000033880,10090.ENSMUSP00000050683,10090.ENSMUSP00000055308,10090.ENSMUSP00000119715	Akt1,Tgfb1,Egfr,Eif4ebp1,Foxo3,Foxo1,Rps6kb1
GO:0045787	positive regulation of cell cycle	10	342	1.15	2.41e-08	10090.ENSMUSP00000001780,10090.ENSMUSP00000002678,10090.ENSMUSP00000005671,10090.ENSMUSP00000020329,10090.ENSMUSP00000026671,10090.ENSMUSP00000029653,10090.ENSMUSP00000033880,10090.ENSMUSP00000056668,10090.ENSMUSP00000081041,10090.ENSMUSP00000119715	Akt1,Tgfb1,Igf1r,Egfr,Rptor,Egf,Eif4ebp1,Igf1,Fgfr1,Rps6kb1
GO:1903530	regulation of secretion by cell	13	733	0.93	2.57e-08	10090.ENSMUSP00000002678,10090.ENSMUSP00000018382,10090.ENSMUSP00000020329,10090.ENSMUSP00000026671,10090.ENSMUSP00000029653,10090.ENSMUSP00000033919,10090.ENSMUSP00000034811,10090.ENSMUSP00000047894,10090.ENSMUSP00000056668,10090.ENSMUSP00000063795,10090.ENSMUSP00000067066,10090.ENSMUSP00000081041,10090.ENSMUSP00000101082	Tgfb1,Gdf9,Egfr,Rptor,Egf,Vegfc,Cyp19a1,Inhba,Igf1,Irs1,Lif,Fgfr1,Sirt1
GO:1905562	regulation of vascular endothelial cell proliferation	5	22	2.04	2.57e-08	10090.ENSMUSP00000031653,10090.ENSMUSP00000037694,10090.ENSMUSP00000056668,10090.ENSMUSP00000081041,10090.ENSMUSP00000094986	Flt1,Fgf2,Igf1,Fgfr1,Tsc2
GO:0031667	response to nutrient levels	11	461	1.06	2.69e-08	10090.ENSMUSP00000001780,10090.ENSMUSP00000002678,10090.ENSMUSP00000005671,10090.ENSMUSP00000020329,10090.ENSMUSP00000026671,10090.ENSMUSP00000033880,10090.ENSMUSP00000050683,10090.ENSMUSP00000055308,10090.ENSMUSP00000099510,10090.ENSMUSP00000101082,10090.ENSMUSP00000119715	Akt1,Tgfb1,Igf1r,Egfr,Rptor,Eif4ebp1,Foxo3,Foxo1,Mtor,Sirt1,Rps6kb1
GO:0009987	cellular process	44	12459	0.23	2.78e-08	10090.ENSMUSP00000001780,10090.ENSMUSP00000002678,10090.ENSMUSP00000004913,10090.ENSMUSP00000005671,10090.ENSMUSP00000018382,10090.ENSMUSP00000020329,10090.ENSMUSP00000020704,10090.ENSMUSP00000022287,10090.ENSMUSP00000022545,10090.ENSMUSP00000024049,10090.ENSMUSP00000025914,10090.ENSMUSP00000026671,10090.ENSMUSP00000026917,10090.ENSMUSP00000027377,10090.ENSMUSP00000028533,10090.ENSMUSP00000029653…	Akt1,Tgfb1,Pgf,Igf1r,Gdf9,Egfr,Igfbp1,Fst,Fgf9,Bmp15,Vegfb,Rptor,Nrp1,Igfbp5,Fshb,Egf,Rheb,Nos3,Flt1,Kras,Eif4ebp1,Vegfc,Cyp19a1,Fgf2,Amh,Fgf1,Inhba,Foxo3,Rictor,Foxo1,Igf1,Irs1,Lif,Lhb,Fgfr1,Hsp90aa1,Tsc2,Mtor,Sirt1,Kdr,Vegfa,Mapkap1,Rps6kb1,Mlst8
GO:0033138	positive regulation of peptidyl-serine phosphorylation	7	103	1.51	2.98e-08	10090.ENSMUSP00000001780,10090.ENSMUSP00000002678,10090.ENSMUSP00000020329,10090.ENSMUSP00000026671,10090.ENSMUSP00000067066,10090.ENSMUSP00000091921,10090.ENSMUSP00000115883	Akt1,Tgfb1,Egfr,Rptor,Lif,Hsp90aa1,Vegfa
GO:0009894	regulation of catabolic process	13	745	0.92	3.07e-08	10090.ENSMUSP00000001780,10090.ENSMUSP00000020329,10090.ENSMUSP00000026671,10090.ENSMUSP00000029653,10090.ENSMUSP00000055308,10090.ENSMUSP00000056668,10090.ENSMUSP00000063795,10090.ENSMUSP00000091921,10090.ENSMUSP00000094986,10090.ENSMUSP00000099510,10090.ENSMUSP00000101082,10090.ENSMUSP00000109144,10090.ENSMUSP00000115883	Akt1,Egfr,Rptor,Egf,Foxo1,Igf1,Irs1,Hsp90aa1,Tsc2,Mtor,Sirt1,Kdr,Vegfa
GO:0035272	exocrine system development	6	55	1.72	3.07e-08	10090.ENSMUSP00000002678,10090.ENSMUSP00000005671,10090.ENSMUSP00000020329,10090.ENSMUSP00000026917,10090.ENSMUSP00000056668,10090.ENSMUSP00000081041	Tgfb1,Igf1r,Egfr,Nrp1,Igf1,Fgfr1
GO:2001026	regulation of endothelial cell chemotaxis	5	23	2.02	3.07e-08	10090.ENSMUSP00000037694,10090.ENSMUSP00000045710,10090.ENSMUSP00000081041,10090.ENSMUSP00000109144,10090.ENSMUSP00000115883	Fgf2,Fgf1,Fgfr1,Kdr,Vegfa
GO:0071385	cellular response to glucocorticoid stimulus	6	61	1.67	5.34e-08	10090.ENSMUSP00000002678,10090.ENSMUSP00000020329,10090.ENSMUSP00000033880,10090.ENSMUSP00000050683,10090.ENSMUSP00000055308,10090.ENSMUSP00000119715	Tgfb1,Egfr,Eif4ebp1,Foxo3,Foxo1,Rps6kb1
GO:0060754	positive regulation of mast cell chemotaxis	4	7	2.44	5.43e-08	10090.ENSMUSP00000004913,10090.ENSMUSP00000025914,10090.ENSMUSP00000033919,10090.ENSMUSP00000115883	Pgf,Vegfb,Vegfc,Vegfa
GO:0001654	eye development	10	376	1.11	5.53e-08	10090.ENSMUSP00000002678,10090.ENSMUSP00000020329,10090.ENSMUSP00000022545,10090.ENSMUSP00000026917,10090.ENSMUSP00000029653,10090.ENSMUSP00000031653,10090.ENSMUSP00000047894,10090.ENSMUSP00000067066,10090.ENSMUSP00000109144,10090.ENSMUSP00000115883	Tgfb1,Egfr,Fgf9,Nrp1,Egf,Flt1,Inhba,Lif,Kdr,Vegfa
GO:0008015	blood circulation	10	376	1.11	5.53e-08	10090.ENSMUSP00000001780,10090.ENSMUSP00000002678,10090.ENSMUSP00000020329,10090.ENSMUSP00000025914,10090.ENSMUSP00000030834,10090.ENSMUSP00000033919,10090.ENSMUSP00000099510,10090.ENSMUSP00000101082,10090.ENSMUSP00000109144,10090.ENSMUSP00000115883	Akt1,Tgfb1,Egfr,Vegfb,Nos3,Vegfc,Mtor,Sirt1,Kdr,Vegfa
GO:1903706	regulation of hemopoiesis	10	377	1.1	5.62e-08	10090.ENSMUSP00000002678,10090.ENSMUSP00000028533,10090.ENSMUSP00000031653,10090.ENSMUSP00000047894,10090.ENSMUSP00000050683,10090.ENSMUSP00000067066,10090.ENSMUSP00000091921,10090.ENSMUSP00000099510,10090.ENSMUSP00000109144,10090.ENSMUSP00000115883	Tgfb1,Fshb,Flt1,Inhba,Foxo3,Lif,Hsp90aa1,Mtor,Kdr,Vegfa
GO:0031329	regulation of cellular catabolic process	12	641	0.95	6.16e-08	10090.ENSMUSP00000001780,10090.ENSMUSP00000026671,10090.ENSMUSP00000029653,10090.ENSMUSP00000055308,10090.ENSMUSP00000056668,10090.ENSMUSP00000063795,10090.ENSMUSP00000091921,10090.ENSMUSP00000094986,10090.ENSMUSP00000099510,10090.ENSMUSP00000101082,10090.ENSMUSP00000109144,10090.ENSMUSP00000115883	Akt1,Rptor,Egf,Foxo1,Igf1,Irs1,Hsp90aa1,Tsc2,Mtor,Sirt1,Kdr,Vegfa
GO:0007346	regulation of mitotic cell cycle	11	507	1.02	6.63e-08	10090.ENSMUSP00000001780,10090.ENSMUSP00000002678,10090.ENSMUSP00000005671,10090.ENSMUSP00000020329,10090.ENSMUSP00000026671,10090.ENSMUSP00000029653,10090.ENSMUSP00000033880,10090.ENSMUSP00000056668,10090.ENSMUSP00000081041,10090.ENSMUSP00000101082,10090.ENSMUSP00000119715	Akt1,Tgfb1,Igf1r,Egfr,Rptor,Egf,Eif4ebp1,Igf1,Fgfr1,Sirt1,Rps6kb1
GO:0048511	rhythmic process	9	279	1.19	6.76e-08	10090.ENSMUSP00000005671,10090.ENSMUSP00000020329,10090.ENSMUSP00000028533,10090.ENSMUSP00000030834,10090.ENSMUSP00000043153,10090.ENSMUSP00000047894,10090.ENSMUSP00000050683,10090.ENSMUSP00000056668,10090.ENSMUSP00000101082	Igf1r,Egfr,Fshb,Nos3,Amh,Inhba,Foxo3,Igf1,Sirt1
GO:0050927	positive regulation of positive chemotaxis	5	28	1.93	6.91e-08	10090.ENSMUSP00000004913,10090.ENSMUSP00000025914,10090.ENSMUSP00000033919,10090.ENSMUSP00000109144,10090.ENSMUSP00000115883	Pgf,Vegfb,Vegfc,Kdr,Vegfa
GO:0022612	gland morphogenesis	7	123	1.44	8.82e-08	10090.ENSMUSP00000002678,10090.ENSMUSP00000005671,10090.ENSMUSP00000020329,10090.ENSMUSP00000026917,10090.ENSMUSP00000027377,10090.ENSMUSP00000056668,10090.ENSMUSP00000081041	Tgfb1,Igf1r,Egfr,Nrp1,Igfbp5,Igf1,Fgfr1
GO:0010817	regulation of hormone levels	11	524	1.0	9.00e-08	10090.ENSMUSP00000005671,10090.ENSMUSP00000018382,10090.ENSMUSP00000020329,10090.ENSMUSP00000026671,10090.ENSMUSP00000034811,10090.ENSMUSP00000047894,10090.ENSMUSP00000056668,10090.ENSMUSP00000063795,10090.ENSMUSP00000067066,10090.ENSMUSP00000081041,10090.ENSMUSP00000101082	Igf1r,Gdf9,Egfr,Rptor,Cyp19a1,Inhba,Igf1,Irs1,Lif,Fgfr1,Sirt1
GO:0032147	activation of protein kinase activity	9	290	1.17	9.16e-08	10090.ENSMUSP00000002678,10090.ENSMUSP00000020329,10090.ENSMUSP00000026671,10090.ENSMUSP00000029653,10090.ENSMUSP00000037694,10090.ENSMUSP00000045710,10090.ENSMUSP00000056668,10090.ENSMUSP00000115883,10090.ENSMUSP00000136287	Tgfb1,Egfr,Rptor,Egf,Fgf2,Fgf1,Igf1,Vegfa,Mlst8
GO:0070372	regulation of ERK1 and ERK2 cascade	9	290	1.17	9.16e-08	10090.ENSMUSP00000002678,10090.ENSMUSP00000020329,10090.ENSMUSP00000025914,10090.ENSMUSP00000026917,10090.ENSMUSP00000037694,10090.ENSMUSP00000056668,10090.ENSMUSP00000067066,10090.ENSMUSP00000109144,10090.ENSMUSP00000115883	Tgfb1,Egfr,Vegfb,Nrp1,Fgf2,Igf1,Lif,Kdr,Vegfa
GO:0008286	insulin receptor signaling pathway	6	68	1.63	9.19e-08	10090.ENSMUSP00000001780,10090.ENSMUSP00000005671,10090.ENSMUSP00000020704,10090.ENSMUSP00000033880,10090.ENSMUSP00000055308,10090.ENSMUSP00000063795	Akt1,Igf1r,Igfbp1,Eif4ebp1,Foxo1,Irs1
GO:0046883	regulation of hormone secretion	9	294	1.17	1.02e-07	10090.ENSMUSP00000018382,10090.ENSMUSP00000020329,10090.ENSMUSP00000026671,10090.ENSMUSP00000034811,10090.ENSMUSP00000047894,10090.ENSMUSP00000063795,10090.ENSMUSP00000067066,10090.ENSMUSP00000081041,10090.ENSMUSP00000101082	Gdf9,Egfr,Rptor,Cyp19a1,Inhba,Irs1,Lif,Fgfr1,Sirt1
GO:0060548	negative regulation of cell death	14	1004	0.83	1.02e-07	10090.ENSMUSP00000001780,10090.ENSMUSP00000005671,10090.ENSMUSP00000020329,10090.ENSMUSP00000025914,10090.ENSMUSP00000026917,10090.ENSMUSP00000032399,10090.ENSMUSP00000037694,10090.ENSMUSP00000055308,10090.ENSMUSP00000056668,10090.ENSMUSP00000099510,10090.ENSMUSP00000101082,10090.ENSMUSP00000109144,10090.ENSMUSP00000115883,10090.ENSMUSP00000119715	Akt1,Igf1r,Egfr,Vegfb,Nrp1,Kras,Fgf2,Foxo1,Igf1,Mtor,Sirt1,Kdr,Vegfa,Rps6kb1
GO:0051130	positive regulation of cellular component organization	15	1197	0.78	1.08e-07	10090.ENSMUSP00000002678,10090.ENSMUSP00000005671,10090.ENSMUSP00000026917,10090.ENSMUSP00000029653,10090.ENSMUSP00000051809,10090.ENSMUSP00000056668,10090.ENSMUSP00000067066,10090.ENSMUSP00000081041,10090.ENSMUSP00000091921,10090.ENSMUSP00000094986,10090.ENSMUSP00000099510,10090.ENSMUSP00000101082,10090.ENSMUSP00000109144,10090.ENSMUSP00000115883,10090.ENSMUSP00000136287	Tgfb1,Igf1r,Nrp1,Egf,Rictor,Igf1,Lif,Fgfr1,Hsp90aa1,Tsc2,Mtor,Sirt1,Kdr,Vegfa,Mlst8
GO:0045598	regulation of fat cell differentiation	7	129	1.42	1.18e-07	10090.ENSMUSP00000001780,10090.ENSMUSP00000002678,10090.ENSMUSP00000055308,10090.ENSMUSP00000056668,10090.ENSMUSP00000099510,10090.ENSMUSP00000101082,10090.ENSMUSP00000115883	Akt1,Tgfb1,Foxo1,Igf1,Mtor,Sirt1,Vegfa
GO:0035924	cellular response to vascular endothelial growth factor stimulus	5	32	1.87	1.21e-07	10090.ENSMUSP00000001780,10090.ENSMUSP00000026917,10090.ENSMUSP00000031653,10090.ENSMUSP00000109144,10090.ENSMUSP00000115883	Akt1,Nrp1,Flt1,Kdr,Vegfa
GO:0010605	negative regulation of macromolecule metabolic process	20	2373	0.61	1.46e-07	10090.ENSMUSP00000001780,10090.ENSMUSP00000002678,10090.ENSMUSP00000005671,10090.ENSMUSP00000020329,10090.ENSMUSP00000022287,10090.ENSMUSP00000022545,10090.ENSMUSP00000025914,10090.ENSMUSP00000026671,10090.ENSMUSP00000027377,10090.ENSMUSP00000033880,10090.ENSMUSP00000050683,10090.ENSMUSP00000055308,10090.ENSMUSP00000056668,10090.ENSMUSP00000067066,10090.ENSMUSP00000081041,10090.ENSMUSP00000094986…	Akt1,Tgfb1,Igf1r,Egfr,Fst,Fgf9,Vegfb,Rptor,Igfbp5,Eif4ebp1,Foxo3,Foxo1,Igf1,Lif,Fgfr1,Tsc2,Mtor,Sirt1,Kdr,Vegfa
GO:0001933	negative regulation of protein phosphorylation	10	426	1.05	1.62e-07	10090.ENSMUSP00000001780,10090.ENSMUSP00000002678,10090.ENSMUSP00000005671,10090.ENSMUSP00000026671,10090.ENSMUSP00000055308,10090.ENSMUSP00000056668,10090.ENSMUSP00000067066,10090.ENSMUSP00000094986,10090.ENSMUSP00000099510,10090.ENSMUSP00000101082	Akt1,Tgfb1,Igf1r,Rptor,Foxo1,Igf1,Lif,Tsc2,Mtor,Sirt1
GO:0010762	regulation of fibroblast migration	5	35	1.84	1.80e-07	10090.ENSMUSP00000001780,10090.ENSMUSP00000002678,10090.ENSMUSP00000037694,10090.ENSMUSP00000081041,10090.ENSMUSP00000094986	Akt1,Tgfb1,Fgf2,Fgfr1,Tsc2
GO:0032008	positive regulation of TOR signaling	5	35	1.84	1.80e-07	10090.ENSMUSP00000026671,10090.ENSMUSP00000030787,10090.ENSMUSP00000051809,10090.ENSMUSP00000109144,10090.ENSMUSP00000136287	Rptor,Rheb,Rictor,Kdr,Mlst8
GO:0008283	cell population proliferation	11	565	0.97	1.84e-07	10090.ENSMUSP00000002678,10090.ENSMUSP00000017637,10090.ENSMUSP00000020329,10090.ENSMUSP00000022287,10090.ENSMUSP00000027377,10090.ENSMUSP00000028533,10090.ENSMUSP00000037694,10090.ENSMUSP00000045710,10090.ENSMUSP00000056668,10090.ENSMUSP00000081041,10090.ENSMUSP00000115883	Tgfb1,Igfbp4,Egfr,Fst,Igfbp5,Fshb,Fgf2,Fgf1,Igf1,Fgfr1,Vegfa
GO:0090092	regulation of transmembrane receptor protein serine/threonine kinase signaling pathway	8	220	1.24	1.94e-07	10090.ENSMUSP00000002678,10090.ENSMUSP00000018382,10090.ENSMUSP00000022287,10090.ENSMUSP00000022545,10090.ENSMUSP00000024049,10090.ENSMUSP00000047894,10090.ENSMUSP00000101082,10090.ENSMUSP00000109144	Tgfb1,Gdf9,Fst,Fgf9,Bmp15,Inhba,Sirt1,Kdr
GO:0071453	cellular response to oxygen levels	7	140	1.38	1.97e-07	10090.ENSMUSP00000001780,10090.ENSMUSP00000033880,10090.ENSMUSP00000050683,10090.ENSMUSP00000055308,10090.ENSMUSP00000099510,10090.ENSMUSP00000101082,10090.ENSMUSP00000115883	Akt1,Eif4ebp1,Foxo3,Foxo1,Mtor,Sirt1,Vegfa
GO:0043066	negative regulation of apoptotic process	13	884	0.85	2.00e-07	10090.ENSMUSP00000001780,10090.ENSMUSP00000005671,10090.ENSMUSP00000020329,10090.ENSMUSP00000025914,10090.ENSMUSP00000026917,10090.ENSMUSP00000032399,10090.ENSMUSP00000055308,10090.ENSMUSP00000056668,10090.ENSMUSP00000099510,10090.ENSMUSP00000101082,10090.ENSMUSP00000109144,10090.ENSMUSP00000115883,10090.ENSMUSP00000119715	Akt1,Igf1r,Egfr,Vegfb,Nrp1,Kras,Foxo1,Igf1,Mtor,Sirt1,Kdr,Vegfa,Rps6kb1
GO:0071549	cellular response to dexamethasone stimulus	5	36	1.82	2.01e-07	10090.ENSMUSP00000002678,10090.ENSMUSP00000020329,10090.ENSMUSP00000033880,10090.ENSMUSP00000055308,10090.ENSMUSP00000119715	Tgfb1,Egfr,Eif4ebp1,Foxo1,Rps6kb1
GO:0040011	locomotion	14	1065	0.8	2.02e-07	10090.ENSMUSP00000002678,10090.ENSMUSP00000020329,10090.ENSMUSP00000025914,10090.ENSMUSP00000026917,10090.ENSMUSP00000030834,10090.ENSMUSP00000031653,10090.ENSMUSP00000033919,10090.ENSMUSP00000037694,10090.ENSMUSP00000081041,10090.ENSMUSP00000091921,10090.ENSMUSP00000094986,10090.ENSMUSP00000109144,10090.ENSMUSP00000115883,10090.ENSMUSP00000119715	Tgfb1,Egfr,Vegfb,Nrp1,Nos3,Flt1,Vegfc,Fgf2,Fgfr1,Hsp90aa1,Tsc2,Kdr,Vegfa,Rps6kb1
GO:0051054	positive regulation of DNA metabolic process	8	223	1.24	2.12e-07	10090.ENSMUSP00000001780,10090.ENSMUSP00000002678,10090.ENSMUSP00000005671,10090.ENSMUSP00000020329,10090.ENSMUSP00000029653,10090.ENSMUSP00000081041,10090.ENSMUSP00000091921,10090.ENSMUSP00000101082	Akt1,Tgfb1,Igf1r,Egfr,Egf,Fgfr1,Hsp90aa1,Sirt1
GO:0007417	central nervous system development	13	892	0.84	2.19e-07	10090.ENSMUSP00000001780,10090.ENSMUSP00000002678,10090.ENSMUSP00000005671,10090.ENSMUSP00000020329,10090.ENSMUSP00000026917,10090.ENSMUSP00000032399,10090.ENSMUSP00000037694,10090.ENSMUSP00000047894,10090.ENSMUSP00000050683,10090.ENSMUSP00000067066,10090.ENSMUSP00000081041,10090.ENSMUSP00000091921,10090.ENSMUSP00000099510	Akt1,Tgfb1,Igf1r,Egfr,Nrp1,Kras,Fgf2,Inhba,Foxo3,Lif,Fgfr1,Hsp90aa1,Mtor
GO:0009410	response to xenobiotic stimulus	8	225	1.23	2.25e-07	10090.ENSMUSP00000002678,10090.ENSMUSP00000020329,10090.ENSMUSP00000033880,10090.ENSMUSP00000050683,10090.ENSMUSP00000055308,10090.ENSMUSP00000063795,10090.ENSMUSP00000099510,10090.ENSMUSP00000119715	Tgfb1,Egfr,Eif4ebp1,Foxo3,Foxo1,Irs1,Mtor,Rps6kb1
GO:0051248	negative regulation of protein metabolic process	14	1079	0.79	2.35e-07	10090.ENSMUSP00000001780,10090.ENSMUSP00000002678,10090.ENSMUSP00000005671,10090.ENSMUSP00000020329,10090.ENSMUSP00000026671,10090.ENSMUSP00000027377,10090.ENSMUSP00000033880,10090.ENSMUSP00000055308,10090.ENSMUSP00000056668,10090.ENSMUSP00000067066,10090.ENSMUSP00000094986,10090.ENSMUSP00000099510,10090.ENSMUSP00000101082,10090.ENSMUSP00000115883	Akt1,Tgfb1,Igf1r,Egfr,Rptor,Igfbp5,Eif4ebp1,Foxo1,Igf1,Lif,Tsc2,Mtor,Sirt1,Vegfa
GO:0002053	positive regulation of mesenchymal cell proliferation	5	38	1.8	2.53e-07	10090.ENSMUSP00000022545,10090.ENSMUSP00000063795,10090.ENSMUSP00000081041,10090.ENSMUSP00000109144,10090.ENSMUSP00000115883	Fgf9,Irs1,Fgfr1,Kdr,Vegfa
GO:0043010	camera-type eye development	9	331	1.12	2.58e-07	10090.ENSMUSP00000002678,10090.ENSMUSP00000020329,10090.ENSMUSP00000026917,10090.ENSMUSP00000029653,10090.ENSMUSP00000031653,10090.ENSMUSP00000047894,10090.ENSMUSP00000067066,10090.ENSMUSP00000109144,10090.ENSMUSP00000115883	Tgfb1,Egfr,Nrp1,Egf,Flt1,Inhba,Lif,Kdr,Vegfa
GO:0014745	negative regulation of muscle adaptation	4	12	2.2	2.60e-07	10090.ENSMUSP00000027377,10090.ENSMUSP00000030834,10090.ENSMUSP00000055308,10090.ENSMUSP00000099510	Igfbp5,Nos3,Foxo1,Mtor
GO:0045913	positive regulation of carbohydrate metabolic process	6	83	1.54	2.62e-07	10090.ENSMUSP00000001780,10090.ENSMUSP00000029653,10090.ENSMUSP00000055308,10090.ENSMUSP00000056668,10090.ENSMUSP00000063795,10090.ENSMUSP00000101082	Akt1,Egf,Foxo1,Igf1,Irs1,Sirt1
GO:0031331	positive regulation of cellular catabolic process	9	333	1.11	2.69e-07	10090.ENSMUSP00000001780,10090.ENSMUSP00000029653,10090.ENSMUSP00000055308,10090.ENSMUSP00000056668,10090.ENSMUSP00000063795,10090.ENSMUSP00000091921,10090.ENSMUSP00000094986,10090.ENSMUSP00000101082,10090.ENSMUSP00000109144	Akt1,Egf,Foxo1,Igf1,Irs1,Hsp90aa1,Tsc2,Sirt1,Kdr
GO:0001101	response to acid chemical	9	334	1.11	2.75e-07	10090.ENSMUSP00000001780,10090.ENSMUSP00000005671,10090.ENSMUSP00000020329,10090.ENSMUSP00000026671,10090.ENSMUSP00000055308,10090.ENSMUSP00000099510,10090.ENSMUSP00000109144,10090.ENSMUSP00000115883,10090.ENSMUSP00000119715	Akt1,Igf1r,Egfr,Rptor,Foxo1,Mtor,Kdr,Vegfa,Rps6kb1
GO:0001570	vasculogenesis	6	84	1.53	2.78e-07	10090.ENSMUSP00000002678,10090.ENSMUSP00000022545,10090.ENSMUSP00000026917,10090.ENSMUSP00000045710,10090.ENSMUSP00000081041,10090.ENSMUSP00000109144	Tgfb1,Fgf9,Nrp1,Fgf1,Fgfr1,Kdr
GO:1903672	positive regulation of sprouting angiogenesis	5	39	1.79	2.79e-07	10090.ENSMUSP00000026917,10090.ENSMUSP00000037694,10090.ENSMUSP00000045710,10090.ENSMUSP00000109144,10090.ENSMUSP00000115883	Nrp1,Fgf2,Fgf1,Kdr,Vegfa
GO:0051384	response to glucocorticoid	7	150	1.35	2.96e-07	10090.ENSMUSP00000002678,10090.ENSMUSP00000020329,10090.ENSMUSP00000032399,10090.ENSMUSP00000033880,10090.ENSMUSP00000050683,10090.ENSMUSP00000055308,10090.ENSMUSP00000119715	Tgfb1,Egfr,Kras,Eif4ebp1,Foxo3,Foxo1,Rps6kb1
GO:0046889	positive regulation of lipid biosynthetic process	6	87	1.52	3.36e-07	10090.ENSMUSP00000001780,10090.ENSMUSP00000005671,10090.ENSMUSP00000028533,10090.ENSMUSP00000045710,10090.ENSMUSP00000056668,10090.ENSMUSP00000099510	Akt1,Igf1r,Fshb,Fgf1,Igf1,Mtor
GO:1903426	regulation of reactive oxygen species biosynthetic process	6	87	1.52	3.36e-07	10090.ENSMUSP00000001780,10090.ENSMUSP00000050683,10090.ENSMUSP00000056668,10090.ENSMUSP00000091921,10090.ENSMUSP00000099510,10090.ENSMUSP00000101082	Akt1,Foxo3,Igf1,Hsp90aa1,Mtor,Sirt1
GO:0022412	cellular process involved in reproduction in multicellular organism	9	347	1.09	3.71e-07	10090.ENSMUSP00000001780,10090.ENSMUSP00000002678,10090.ENSMUSP00000018382,10090.ENSMUSP00000028533,10090.ENSMUSP00000043153,10090.ENSMUSP00000047894,10090.ENSMUSP00000050683,10090.ENSMUSP00000099510,10090.ENSMUSP00000119715	Akt1,Tgfb1,Gdf9,Fshb,Amh,Inhba,Foxo3,Mtor,Rps6kb1
GO:0045944	positive regulation of transcription by RNA polymerase II	14	1125	0.78	3.78e-07	10090.ENSMUSP00000001780,10090.ENSMUSP00000002678,10090.ENSMUSP00000020329,10090.ENSMUSP00000037694,10090.ENSMUSP00000045710,10090.ENSMUSP00000047894,10090.ENSMUSP00000050683,10090.ENSMUSP00000055308,10090.ENSMUSP00000056668,10090.ENSMUSP00000067066,10090.ENSMUSP00000081041,10090.ENSMUSP00000094986,10090.ENSMUSP00000101082,10090.ENSMUSP00000115883	Akt1,Tgfb1,Egfr,Fgf2,Fgf1,Inhba,Foxo3,Foxo1,Igf1,Lif,Fgfr1,Tsc2,Sirt1,Vegfa
GO:1901214	regulation of neuron death	9	348	1.09	3.78e-07	10090.ENSMUSP00000025914,10090.ENSMUSP00000026917,10090.ENSMUSP00000032399,10090.ENSMUSP00000050683,10090.ENSMUSP00000056668,10090.ENSMUSP00000099510,10090.ENSMUSP00000101082,10090.ENSMUSP00000109144,10090.ENSMUSP00000115883	Vegfb,Nrp1,Kras,Foxo3,Igf1,Mtor,Sirt1,Kdr,Vegfa
GO:0002684	positive regulation of immune system process	12	771	0.87	3.96e-07	10090.ENSMUSP00000002678,10090.ENSMUSP00000004913,10090.ENSMUSP00000025914,10090.ENSMUSP00000031653,10090.ENSMUSP00000033919,10090.ENSMUSP00000047894,10090.ENSMUSP00000050683,10090.ENSMUSP00000056668,10090.ENSMUSP00000067066,10090.ENSMUSP00000091921,10090.ENSMUSP00000101082,10090.ENSMUSP00000115883	Tgfb1,Pgf,Vegfb,Flt1,Vegfc,Inhba,Foxo3,Igf1,Lif,Hsp90aa1,Sirt1,Vegfa
GO:0032535	regulation of cellular component size	9	351	1.09	4.04e-07	10090.ENSMUSP00000001780,10090.ENSMUSP00000026671,10090.ENSMUSP00000026917,10090.ENSMUSP00000051809,10090.ENSMUSP00000091921,10090.ENSMUSP00000094986,10090.ENSMUSP00000099510,10090.ENSMUSP00000115883,10090.ENSMUSP00000136287	Akt1,Rptor,Nrp1,Rictor,Hsp90aa1,Tsc2,Mtor,Vegfa,Mlst8
GO:0097327	response to antineoplastic agent	6	95	1.48	5.38e-07	10090.ENSMUSP00000002678,10090.ENSMUSP00000020329,10090.ENSMUSP00000033880,10090.ENSMUSP00000050683,10090.ENSMUSP00000055308,10090.ENSMUSP00000119715	Tgfb1,Egfr,Eif4ebp1,Foxo3,Foxo1,Rps6kb1
GO:0110110	positive regulation of animal organ morphogenesis	6	95	1.48	5.38e-07	10090.ENSMUSP00000002678,10090.ENSMUSP00000037694,10090.ENSMUSP00000045710,10090.ENSMUSP00000067066,10090.ENSMUSP00000081041,10090.ENSMUSP00000115883	Tgfb1,Fgf2,Fgf1,Lif,Fgfr1,Vegfa
GO:0046890	regulation of lipid biosynthetic process	7	166	1.31	5.56e-07	10090.ENSMUSP00000001780,10090.ENSMUSP00000005671,10090.ENSMUSP00000028533,10090.ENSMUSP00000045710,10090.ENSMUSP00000056668,10090.ENSMUSP00000099510,10090.ENSMUSP00000101082	Akt1,Igf1r,Fshb,Fgf1,Igf1,Mtor,Sirt1
GO:0007276	gamete generation	11	640	0.92	5.83e-07	10090.ENSMUSP00000001780,10090.ENSMUSP00000002678,10090.ENSMUSP00000018382,10090.ENSMUSP00000022287,10090.ENSMUSP00000030834,10090.ENSMUSP00000043153,10090.ENSMUSP00000050683,10090.ENSMUSP00000072276,10090.ENSMUSP00000099510,10090.ENSMUSP00000101082,10090.ENSMUSP00000119715	Akt1,Tgfb1,Gdf9,Fst,Nos3,Amh,Foxo3,Lhb,Mtor,Sirt1,Rps6kb1
GO:0010001	glial cell differentiation	7	169	1.3	6.20e-07	10090.ENSMUSP00000001780,10090.ENSMUSP00000002678,10090.ENSMUSP00000020329,10090.ENSMUSP00000032399,10090.ENSMUSP00000037694,10090.ENSMUSP00000056668,10090.ENSMUSP00000067066	Akt1,Tgfb1,Egfr,Kras,Fgf2,Igf1,Lif
GO:0007565	female pregnancy	7	170	1.3	6.43e-07	10090.ENSMUSP00000001780,10090.ENSMUSP00000002678,10090.ENSMUSP00000004913,10090.ENSMUSP00000027377,10090.ENSMUSP00000032399,10090.ENSMUSP00000067066,10090.ENSMUSP00000099510	Akt1,Tgfb1,Pgf,Igfbp5,Kras,Lif,Mtor
GO:0038084	vascular endothelial growth factor signaling pathway	4	16	2.08	6.45e-07	10090.ENSMUSP00000026917,10090.ENSMUSP00000031653,10090.ENSMUSP00000109144,10090.ENSMUSP00000115883	Nrp1,Flt1,Kdr,Vegfa
GO:0060979	vasculogenesis involved in coronary vascular morphogenesis	4	16	2.08	6.45e-07	10090.ENSMUSP00000022545,10090.ENSMUSP00000026917,10090.ENSMUSP00000045710,10090.ENSMUSP00000081041	Fgf9,Nrp1,Fgf1,Fgfr1
GO:0051050	positive regulation of transport	13	987	0.8	6.46e-07	10090.ENSMUSP00000001780,10090.ENSMUSP00000002678,10090.ENSMUSP00000020329,10090.ENSMUSP00000029653,10090.ENSMUSP00000033919,10090.ENSMUSP00000034811,10090.ENSMUSP00000056668,10090.ENSMUSP00000063795,10090.ENSMUSP00000067066,10090.ENSMUSP00000081041,10090.ENSMUSP00000091921,10090.ENSMUSP00000101082,10090.ENSMUSP00000115883	Akt1,Tgfb1,Egfr,Egf,Vegfc,Cyp19a1,Igf1,Irs1,Lif,Fgfr1,Hsp90aa1,Sirt1,Vegfa
GO:0010907	positive regulation of glucose metabolic process	5	48	1.7	6.85e-07	10090.ENSMUSP00000001780,10090.ENSMUSP00000055308,10090.ENSMUSP00000056668,10090.ENSMUSP00000063795,10090.ENSMUSP00000101082	Akt1,Foxo1,Igf1,Irs1,Sirt1
GO:0051051	negative regulation of transport	10	509	0.97	7.35e-07	10090.ENSMUSP00000001780,10090.ENSMUSP00000002678,10090.ENSMUSP00000026671,10090.ENSMUSP00000029653,10090.ENSMUSP00000030834,10090.ENSMUSP00000063795,10090.ENSMUSP00000067066,10090.ENSMUSP00000094986,10090.ENSMUSP00000099510,10090.ENSMUSP00000101082	Akt1,Tgfb1,Rptor,Egf,Nos3,Irs1,Lif,Tsc2,Mtor,Sirt1
GO:2000379	positive regulation of reactive oxygen species metabolic process	6	101	1.45	7.35e-07	10090.ENSMUSP00000001780,10090.ENSMUSP00000002678,10090.ENSMUSP00000020329,10090.ENSMUSP00000050683,10090.ENSMUSP00000091921,10090.ENSMUSP00000099510	Akt1,Tgfb1,Egfr,Foxo3,Hsp90aa1,Mtor
GO:0002042	cell migration involved in sprouting angiogenesis	4	17	2.05	7.83e-07	10090.ENSMUSP00000026917,10090.ENSMUSP00000037694,10090.ENSMUSP00000109144,10090.ENSMUSP00000115883	Nrp1,Fgf2,Kdr,Vegfa
GO:0050930	induction of positive chemotaxis	4	17	2.05	7.83e-07	10090.ENSMUSP00000004913,10090.ENSMUSP00000025914,10090.ENSMUSP00000033919,10090.ENSMUSP00000115883	Pgf,Vegfb,Vegfc,Vegfa
GO:2001028	positive regulation of endothelial cell chemotaxis	4	17	2.05	7.83e-07	10090.ENSMUSP00000037694,10090.ENSMUSP00000081041,10090.ENSMUSP00000109144,10090.ENSMUSP00000115883	Fgf2,Fgfr1,Kdr,Vegfa
GO:0032269	negative regulation of cellular protein metabolic process	13	1020	0.79	9.23e-07	10090.ENSMUSP00000001780,10090.ENSMUSP00000002678,10090.ENSMUSP00000005671,10090.ENSMUSP00000026671,10090.ENSMUSP00000027377,10090.ENSMUSP00000033880,10090.ENSMUSP00000055308,10090.ENSMUSP00000056668,10090.ENSMUSP00000067066,10090.ENSMUSP00000094986,10090.ENSMUSP00000099510,10090.ENSMUSP00000101082,10090.ENSMUSP00000115883	Akt1,Tgfb1,Igf1r,Rptor,Igfbp5,Eif4ebp1,Foxo1,Igf1,Lif,Tsc2,Mtor,Sirt1,Vegfa
GO:0010763	positive regulation of fibroblast migration	4	18	2.03	9.43e-07	10090.ENSMUSP00000001780,10090.ENSMUSP00000002678,10090.ENSMUSP00000081041,10090.ENSMUSP00000094986	Akt1,Tgfb1,Fgfr1,Tsc2
GO:0090100	positive regulation of transmembrane receptor protein serine/threonine kinase signaling pathway	6	107	1.43	9.98e-07	10090.ENSMUSP00000002678,10090.ENSMUSP00000018382,10090.ENSMUSP00000022545,10090.ENSMUSP00000024049,10090.ENSMUSP00000047894,10090.ENSMUSP00000109144	Tgfb1,Gdf9,Fgf9,Bmp15,Inhba,Kdr
GO:0008361	regulation of cell size	7	184	1.26	1.04e-06	10090.ENSMUSP00000001780,10090.ENSMUSP00000026671,10090.ENSMUSP00000026917,10090.ENSMUSP00000091921,10090.ENSMUSP00000094986,10090.ENSMUSP00000099510,10090.ENSMUSP00000115883	Akt1,Rptor,Nrp1,Hsp90aa1,Tsc2,Mtor,Vegfa
GO:1905207	regulation of cardiocyte differentiation	5	53	1.66	1.06e-06	10090.ENSMUSP00000002678,10090.ENSMUSP00000020329,10090.ENSMUSP00000056668,10090.ENSMUSP00000099510,10090.ENSMUSP00000101082	Tgfb1,Egfr,Igf1,Mtor,Sirt1
GO:1905330	regulation of morphogenesis of an epithelium	6	109	1.42	1.10e-06	10090.ENSMUSP00000002678,10090.ENSMUSP00000045710,10090.ENSMUSP00000067066,10090.ENSMUSP00000081041,10090.ENSMUSP00000099510,10090.ENSMUSP00000115883	Tgfb1,Fgf1,Lif,Fgfr1,Mtor,Vegfa
GO:0007178	transmembrane receptor protein serine/threonine kinase signaling pathway	7	186	1.26	1.11e-06	10090.ENSMUSP00000002678,10090.ENSMUSP00000018382,10090.ENSMUSP00000022287,10090.ENSMUSP00000024049,10090.ENSMUSP00000028533,10090.ENSMUSP00000047894,10090.ENSMUSP00000101082	Tgfb1,Gdf9,Fst,Bmp15,Fshb,Inhba,Sirt1
GO:0048286	lung alveolus development	5	54	1.65	1.14e-06	10090.ENSMUSP00000027377,10090.ENSMUSP00000056668,10090.ENSMUSP00000067066,10090.ENSMUSP00000109144,10090.ENSMUSP00000115883	Igfbp5,Igf1,Lif,Kdr,Vegfa
GO:0003008	system process	15	1454	0.69	1.16e-06	10090.ENSMUSP00000001780,10090.ENSMUSP00000002678,10090.ENSMUSP00000020329,10090.ENSMUSP00000025914,10090.ENSMUSP00000030834,10090.ENSMUSP00000032399,10090.ENSMUSP00000033919,10090.ENSMUSP00000047894,10090.ENSMUSP00000056668,10090.ENSMUSP00000081041,10090.ENSMUSP00000099510,10090.ENSMUSP00000101082,10090.ENSMUSP00000109144,10090.ENSMUSP00000115883,10090.ENSMUSP00000119715	Akt1,Tgfb1,Egfr,Vegfb,Nos3,Kras,Vegfc,Inhba,Igf1,Fgfr1,Mtor,Sirt1,Kdr,Vegfa,Rps6kb1
GO:0003018	vascular process in circulatory system	7	190	1.25	1.27e-06	10090.ENSMUSP00000001780,10090.ENSMUSP00000002678,10090.ENSMUSP00000020329,10090.ENSMUSP00000030834,10090.ENSMUSP00000101082,10090.ENSMUSP00000109144,10090.ENSMUSP00000115883	Akt1,Tgfb1,Egfr,Nos3,Sirt1,Kdr,Vegfa
GO:1904193	negative regulation of cholangiocyte apoptotic process	3	3	2.68	1.33e-06	10090.ENSMUSP00000005671,10090.ENSMUSP00000056668,10090.ENSMUSP00000099510	Igf1r,Igf1,Mtor
GO:0048015	phosphatidylinositol-mediated signaling	5	56	1.63	1.34e-06	10090.ENSMUSP00000001780,10090.ENSMUSP00000005671,10090.ENSMUSP00000056668,10090.ENSMUSP00000063795,10090.ENSMUSP00000094986	Akt1,Igf1r,Igf1,Irs1,Tsc2
GO:0043542	endothelial cell migration	5	57	1.62	1.44e-06	10090.ENSMUSP00000026917,10090.ENSMUSP00000030834,10090.ENSMUSP00000037694,10090.ENSMUSP00000109144,10090.ENSMUSP00000115883	Nrp1,Nos3,Fgf2,Kdr,Vegfa
GO:0048771	tissue remodeling	6	115	1.4	1.45e-06	10090.ENSMUSP00000002678,10090.ENSMUSP00000027377,10090.ENSMUSP00000030834,10090.ENSMUSP00000056668,10090.ENSMUSP00000067066,10090.ENSMUSP00000115883	Tgfb1,Igfbp5,Nos3,Igf1,Lif,Vegfa
GO:0051172	negative regulation of nitrogen compound metabolic process	18	2206	0.59	1.45e-06	10090.ENSMUSP00000001780,10090.ENSMUSP00000002678,10090.ENSMUSP00000005671,10090.ENSMUSP00000020329,10090.ENSMUSP00000022287,10090.ENSMUSP00000022545,10090.ENSMUSP00000026671,10090.ENSMUSP00000027377,10090.ENSMUSP00000033880,10090.ENSMUSP00000050683,10090.ENSMUSP00000055308,10090.ENSMUSP00000056668,10090.ENSMUSP00000067066,10090.ENSMUSP00000081041,10090.ENSMUSP00000094986,10090.ENSMUSP00000099510…	Akt1,Tgfb1,Igf1r,Egfr,Fst,Fgf9,Rptor,Igfbp5,Eif4ebp1,Foxo3,Foxo1,Igf1,Lif,Fgfr1,Tsc2,Mtor,Sirt1,Vegfa
GO:0090050	positive regulation of cell migration involved in sprouting angiogenesis	4	21	1.96	1.56e-06	10090.ENSMUSP00000026917,10090.ENSMUSP00000037694,10090.ENSMUSP00000109144,10090.ENSMUSP00000115883	Nrp1,Fgf2,Kdr,Vegfa
GO:0071456	cellular response to hypoxia	6	117	1.39	1.59e-06	10090.ENSMUSP00000001780,10090.ENSMUSP00000033880,10090.ENSMUSP00000050683,10090.ENSMUSP00000099510,10090.ENSMUSP00000101082,10090.ENSMUSP00000115883	Akt1,Eif4ebp1,Foxo3,Mtor,Sirt1,Vegfa
GO:0042592	homeostatic process	15	1494	0.68	1.60e-06	10090.ENSMUSP00000001780,10090.ENSMUSP00000002678,10090.ENSMUSP00000005671,10090.ENSMUSP00000020329,10090.ENSMUSP00000027377,10090.ENSMUSP00000030834,10090.ENSMUSP00000032399,10090.ENSMUSP00000037694,10090.ENSMUSP00000050683,10090.ENSMUSP00000055308,10090.ENSMUSP00000056668,10090.ENSMUSP00000091921,10090.ENSMUSP00000101082,10090.ENSMUSP00000109144,10090.ENSMUSP00000115883	Akt1,Tgfb1,Igf1r,Egfr,Igfbp5,Nos3,Kras,Fgf2,Foxo3,Foxo1,Igf1,Hsp90aa1,Sirt1,Kdr,Vegfa
GO:0071496	cellular response to external stimulus	8	301	1.11	1.69e-06	10090.ENSMUSP00000001780,10090.ENSMUSP00000002678,10090.ENSMUSP00000020329,10090.ENSMUSP00000026671,10090.ENSMUSP00000030834,10090.ENSMUSP00000055308,10090.ENSMUSP00000099510,10090.ENSMUSP00000101082	Akt1,Tgfb1,Egfr,Rptor,Nos3,Foxo1,Mtor,Sirt1
GO:0009792	embryo development ending in birth or egg hatching	11	723	0.86	1.78e-06	10090.ENSMUSP00000001780,10090.ENSMUSP00000002678,10090.ENSMUSP00000020329,10090.ENSMUSP00000022545,10090.ENSMUSP00000030834,10090.ENSMUSP00000037694,10090.ENSMUSP00000051809,10090.ENSMUSP00000067066,10090.ENSMUSP00000081041,10090.ENSMUSP00000094986,10090.ENSMUSP00000115883	Akt1,Tgfb1,Egfr,Fgf9,Nos3,Fgf2,Rictor,Lif,Fgfr1,Tsc2,Vegfa
GO:0030728	ovulation	4	22	1.94	1.81e-06	10090.ENSMUSP00000030834,10090.ENSMUSP00000050683,10090.ENSMUSP00000072276,10090.ENSMUSP00000101082	Nos3,Foxo3,Lhb,Sirt1
GO:0042593	glucose homeostasis	7	204	1.22	1.93e-06	10090.ENSMUSP00000001780,10090.ENSMUSP00000005671,10090.ENSMUSP00000027377,10090.ENSMUSP00000050683,10090.ENSMUSP00000055308,10090.ENSMUSP00000056668,10090.ENSMUSP00000101082	Akt1,Igf1r,Igfbp5,Foxo3,Foxo1,Igf1,Sirt1
GO:0070374	positive regulation of ERK1 and ERK2 cascade	7	204	1.22	1.93e-06	10090.ENSMUSP00000002678,10090.ENSMUSP00000020329,10090.ENSMUSP00000025914,10090.ENSMUSP00000026917,10090.ENSMUSP00000037694,10090.ENSMUSP00000109144,10090.ENSMUSP00000115883	Tgfb1,Egfr,Vegfb,Nrp1,Fgf2,Kdr,Vegfa
GO:0006796	phosphate-containing compound metabolic process	16	1758	0.64	2.03e-06	10090.ENSMUSP00000001780,10090.ENSMUSP00000002678,10090.ENSMUSP00000005671,10090.ENSMUSP00000020329,10090.ENSMUSP00000026917,10090.ENSMUSP00000029653,10090.ENSMUSP00000031653,10090.ENSMUSP00000037694,10090.ENSMUSP00000051809,10090.ENSMUSP00000056668,10090.ENSMUSP00000067066,10090.ENSMUSP00000081041,10090.ENSMUSP00000091921,10090.ENSMUSP00000099510,10090.ENSMUSP00000109144,10090.ENSMUSP00000119715	Akt1,Tgfb1,Igf1r,Egfr,Nrp1,Egf,Flt1,Fgf2,Rictor,Igf1,Lif,Fgfr1,Hsp90aa1,Mtor,Kdr,Rps6kb1
GO:0031346	positive regulation of cell projection organization	9	435	1.0	2.10e-06	10090.ENSMUSP00000005671,10090.ENSMUSP00000026917,10090.ENSMUSP00000067066,10090.ENSMUSP00000081041,10090.ENSMUSP00000091921,10090.ENSMUSP00000094986,10090.ENSMUSP00000099510,10090.ENSMUSP00000101082,10090.ENSMUSP00000115883	Igf1r,Nrp1,Lif,Fgfr1,Hsp90aa1,Tsc2,Mtor,Sirt1,Vegfa
GO:1903532	positive regulation of secretion by cell	9	436	1.0	2.14e-06	10090.ENSMUSP00000002678,10090.ENSMUSP00000020329,10090.ENSMUSP00000033919,10090.ENSMUSP00000034811,10090.ENSMUSP00000056668,10090.ENSMUSP00000063795,10090.ENSMUSP00000067066,10090.ENSMUSP00000081041,10090.ENSMUSP00000101082	Tgfb1,Egfr,Vegfc,Cyp19a1,Igf1,Irs1,Lif,Fgfr1,Sirt1
GO:0014068	positive regulation of phosphatidylinositol 3-kinase signaling	5	64	1.57	2.36e-06	10090.ENSMUSP00000005671,10090.ENSMUSP00000031653,10090.ENSMUSP00000056668,10090.ENSMUSP00000101082,10090.ENSMUSP00000109144	Igf1r,Flt1,Igf1,Sirt1,Kdr
GO:2000179	positive regulation of neural precursor cell proliferation	5	64	1.57	2.36e-06	10090.ENSMUSP00000029653,10090.ENSMUSP00000033919,10090.ENSMUSP00000037694,10090.ENSMUSP00000056668,10090.ENSMUSP00000115883	Egf,Vegfc,Fgf2,Igf1,Vegfa
GO:2000727	positive regulation of cardiac muscle cell differentiation	4	24	1.9	2.40e-06	10090.ENSMUSP00000002678,10090.ENSMUSP00000056668,10090.ENSMUSP00000099510,10090.ENSMUSP00000101082	Tgfb1,Igf1,Mtor,Sirt1
GO:0010506	regulation of autophagy	7	213	1.2	2.50e-06	10090.ENSMUSP00000001780,10090.ENSMUSP00000026671,10090.ENSMUSP00000055308,10090.ENSMUSP00000094986,10090.ENSMUSP00000099510,10090.ENSMUSP00000101082,10090.ENSMUSP00000109144	Akt1,Rptor,Foxo1,Tsc2,Mtor,Sirt1,Kdr
GO:0033043	regulation of organelle organization	13	1127	0.74	2.61e-06	10090.ENSMUSP00000001780,10090.ENSMUSP00000002678,10090.ENSMUSP00000005671,10090.ENSMUSP00000026917,10090.ENSMUSP00000029653,10090.ENSMUSP00000051809,10090.ENSMUSP00000056668,10090.ENSMUSP00000067066,10090.ENSMUSP00000099510,10090.ENSMUSP00000101082,10090.ENSMUSP00000109144,10090.ENSMUSP00000115883,10090.ENSMUSP00000136287	Akt1,Tgfb1,Igf1r,Nrp1,Egf,Rictor,Igf1,Lif,Mtor,Sirt1,Kdr,Vegfa,Mlst8
GO:0051336	regulation of hydrolase activity	13	1128	0.74	2.63e-06	10090.ENSMUSP00000001780,10090.ENSMUSP00000026917,10090.ENSMUSP00000030834,10090.ENSMUSP00000031653,10090.ENSMUSP00000037694,10090.ENSMUSP00000051809,10090.ENSMUSP00000056668,10090.ENSMUSP00000081041,10090.ENSMUSP00000094986,10090.ENSMUSP00000099510,10090.ENSMUSP00000101082,10090.ENSMUSP00000115883,10090.ENSMUSP00000136287	Akt1,Nrp1,Nos3,Flt1,Fgf2,Rictor,Igf1,Fgfr1,Tsc2,Mtor,Sirt1,Vegfa,Mlst8
GO:0016477	cell migration	11	758	0.84	2.70e-06	10090.ENSMUSP00000002678,10090.ENSMUSP00000020329,10090.ENSMUSP00000026917,10090.ENSMUSP00000030834,10090.ENSMUSP00000031653,10090.ENSMUSP00000037694,10090.ENSMUSP00000081041,10090.ENSMUSP00000091921,10090.ENSMUSP00000109144,10090.ENSMUSP00000115883,10090.ENSMUSP00000119715	Tgfb1,Egfr,Nrp1,Nos3,Flt1,Fgf2,Fgfr1,Hsp90aa1,Kdr,Vegfa,Rps6kb1
GO:0007292	female gamete generation	6	130	1.34	2.71e-06	10090.ENSMUSP00000018382,10090.ENSMUSP00000030834,10090.ENSMUSP00000043153,10090.ENSMUSP00000050683,10090.ENSMUSP00000072276,10090.ENSMUSP00000101082	Gdf9,Nos3,Amh,Foxo3,Lhb,Sirt1
GO:0043567	regulation of insulin-like growth factor receptor signaling pathway	4	25	1.88	2.72e-06	10090.ENSMUSP00000017637,10090.ENSMUSP00000020704,10090.ENSMUSP00000027377,10090.ENSMUSP00000056668	Igfbp4,Igfbp1,Igfbp5,Igf1
GO:1900180	regulation of protein localization to nucleus	6	131	1.34	2.81e-06	10090.ENSMUSP00000001780,10090.ENSMUSP00000002678,10090.ENSMUSP00000056668,10090.ENSMUSP00000067066,10090.ENSMUSP00000091921,10090.ENSMUSP00000101082	Akt1,Tgfb1,Igf1,Lif,Hsp90aa1,Sirt1
GO:0032880	regulation of protein localization	12	947	0.78	2.98e-06	10090.ENSMUSP00000001780,10090.ENSMUSP00000002678,10090.ENSMUSP00000020329,10090.ENSMUSP00000026671,10090.ENSMUSP00000029653,10090.ENSMUSP00000033919,10090.ENSMUSP00000056668,10090.ENSMUSP00000063795,10090.ENSMUSP00000067066,10090.ENSMUSP00000091921,10090.ENSMUSP00000101082,10090.ENSMUSP00000115883	Akt1,Tgfb1,Egfr,Rptor,Egf,Vegfc,Igf1,Irs1,Lif,Hsp90aa1,Sirt1,Vegfa
GO:0005979	regulation of glycogen biosynthetic process	4	26	1.87	3.10e-06	10090.ENSMUSP00000001780,10090.ENSMUSP00000056668,10090.ENSMUSP00000063795,10090.ENSMUSP00000099510	Akt1,Igf1,Irs1,Mtor
GO:0014743	regulation of muscle hypertrophy	5	69	1.54	3.23e-06	10090.ENSMUSP00000027377,10090.ENSMUSP00000055308,10090.ENSMUSP00000056668,10090.ENSMUSP00000099510,10090.ENSMUSP00000101082	Igfbp5,Foxo1,Igf1,Mtor,Sirt1
GO:0010976	positive regulation of neuron projection development	8	333	1.06	3.30e-06	10090.ENSMUSP00000005671,10090.ENSMUSP00000026917,10090.ENSMUSP00000067066,10090.ENSMUSP00000081041,10090.ENSMUSP00000094986,10090.ENSMUSP00000099510,10090.ENSMUSP00000101082,10090.ENSMUSP00000115883	Igf1r,Nrp1,Lif,Fgfr1,Tsc2,Mtor,Sirt1,Vegfa
GO:0071396	cellular response to lipid	9	464	0.97	3.38e-06	10090.ENSMUSP00000001780,10090.ENSMUSP00000002678,10090.ENSMUSP00000020329,10090.ENSMUSP00000030834,10090.ENSMUSP00000033880,10090.ENSMUSP00000047894,10090.ENSMUSP00000050683,10090.ENSMUSP00000055308,10090.ENSMUSP00000119715	Akt1,Tgfb1,Egfr,Nos3,Eif4ebp1,Inhba,Foxo3,Foxo1,Rps6kb1
GO:0010893	positive regulation of steroid biosynthetic process	4	27	1.85	3.50e-06	10090.ENSMUSP00000005671,10090.ENSMUSP00000028533,10090.ENSMUSP00000045710,10090.ENSMUSP00000056668	Igf1r,Fshb,Fgf1,Igf1
GO:0080134	regulation of response to stress	13	1167	0.73	3.70e-06	10090.ENSMUSP00000001780,10090.ENSMUSP00000005671,10090.ENSMUSP00000020329,10090.ENSMUSP00000025914,10090.ENSMUSP00000032399,10090.ENSMUSP00000034811,10090.ENSMUSP00000037694,10090.ENSMUSP00000050683,10090.ENSMUSP00000051809,10090.ENSMUSP00000055308,10090.ENSMUSP00000099510,10090.ENSMUSP00000101082,10090.ENSMUSP00000115883	Akt1,Igf1r,Egfr,Vegfb,Kras,Cyp19a1,Fgf2,Foxo3,Rictor,Foxo1,Mtor,Sirt1,Vegfa
GO:0061061	muscle structure development	9	470	0.96	3.72e-06	10090.ENSMUSP00000001780,10090.ENSMUSP00000002678,10090.ENSMUSP00000027377,10090.ENSMUSP00000032399,10090.ENSMUSP00000056668,10090.ENSMUSP00000067066,10090.ENSMUSP00000099510,10090.ENSMUSP00000101082,10090.ENSMUSP00000115883	Akt1,Tgfb1,Igfbp5,Kras,Igf1,Lif,Mtor,Sirt1,Vegfa
GO:1901215	negative regulation of neuron death	7	228	1.17	3.72e-06	10090.ENSMUSP00000025914,10090.ENSMUSP00000026917,10090.ENSMUSP00000032399,10090.ENSMUSP00000056668,10090.ENSMUSP00000101082,10090.ENSMUSP00000109144,10090.ENSMUSP00000115883	Vegfb,Nrp1,Kras,Igf1,Sirt1,Kdr,Vegfa
GO:0050810	regulation of steroid biosynthetic process	5	72	1.52	3.85e-06	10090.ENSMUSP00000005671,10090.ENSMUSP00000028533,10090.ENSMUSP00000045710,10090.ENSMUSP00000056668,10090.ENSMUSP00000101082	Igf1r,Fshb,Fgf1,Igf1,Sirt1
GO:0071407	cellular response to organic cyclic compound	9	475	0.96	4.01e-06	10090.ENSMUSP00000001780,10090.ENSMUSP00000002678,10090.ENSMUSP00000020329,10090.ENSMUSP00000027377,10090.ENSMUSP00000033880,10090.ENSMUSP00000047894,10090.ENSMUSP00000050683,10090.ENSMUSP00000055308,10090.ENSMUSP00000119715	Akt1,Tgfb1,Egfr,Igfbp5,Eif4ebp1,Inhba,Foxo3,Foxo1,Rps6kb1
GO:0002791	regulation of peptide secretion	9	479	0.95	4.29e-06	10090.ENSMUSP00000002678,10090.ENSMUSP00000020329,10090.ENSMUSP00000026671,10090.ENSMUSP00000029653,10090.ENSMUSP00000033919,10090.ENSMUSP00000056668,10090.ENSMUSP00000063795,10090.ENSMUSP00000067066,10090.ENSMUSP00000101082	Tgfb1,Egfr,Rptor,Egf,Vegfc,Igf1,Irs1,Lif,Sirt1
GO:1903827	regulation of cellular protein localization	9	484	0.95	4.66e-06	10090.ENSMUSP00000001780,10090.ENSMUSP00000002678,10090.ENSMUSP00000020329,10090.ENSMUSP00000029653,10090.ENSMUSP00000056668,10090.ENSMUSP00000067066,10090.ENSMUSP00000091921,10090.ENSMUSP00000101082,10090.ENSMUSP00000115883	Akt1,Tgfb1,Egfr,Egf,Igf1,Lif,Hsp90aa1,Sirt1,Vegfa
GO:0048878	chemical homeostasis	12	1002	0.76	5.16e-06	10090.ENSMUSP00000001780,10090.ENSMUSP00000002678,10090.ENSMUSP00000005671,10090.ENSMUSP00000020329,10090.ENSMUSP00000027377,10090.ENSMUSP00000037694,10090.ENSMUSP00000050683,10090.ENSMUSP00000055308,10090.ENSMUSP00000056668,10090.ENSMUSP00000101082,10090.ENSMUSP00000109144,10090.ENSMUSP00000115883	Akt1,Tgfb1,Igf1r,Egfr,Igfbp5,Fgf2,Foxo3,Foxo1,Igf1,Sirt1,Kdr,Vegfa
GO:0008285	negative regulation of cell population proliferation	10	648	0.87	5.45e-06	10090.ENSMUSP00000002678,10090.ENSMUSP00000027377,10090.ENSMUSP00000030834,10090.ENSMUSP00000031653,10090.ENSMUSP00000033919,10090.ENSMUSP00000037694,10090.ENSMUSP00000047894,10090.ENSMUSP00000056668,10090.ENSMUSP00000067066,10090.ENSMUSP00000094986	Tgfb1,Igfbp5,Nos3,Flt1,Vegfc,Fgf2,Inhba,Igf1,Lif,Tsc2
GO:0014065	phosphatidylinositol 3-kinase signaling	4	32	1.78	6.30e-06	10090.ENSMUSP00000001780,10090.ENSMUSP00000056668,10090.ENSMUSP00000063795,10090.ENSMUSP00000094986	Akt1,Igf1,Irs1,Tsc2
GO:0043552	positive regulation of phosphatidylinositol 3-kinase activity	4	32	1.78	6.30e-06	10090.ENSMUSP00000002678,10090.ENSMUSP00000031653,10090.ENSMUSP00000037694,10090.ENSMUSP00000063795	Tgfb1,Flt1,Fgf2,Irs1
GO:1904707	positive regulation of vascular smooth muscle cell proliferation	4	32	1.78	6.30e-06	10090.ENSMUSP00000022545,10090.ENSMUSP00000027377,10090.ENSMUSP00000037694,10090.ENSMUSP00000056668	Fgf9,Igfbp5,Fgf2,Igf1
GO:0043523	regulation of neuron apoptotic process	7	251	1.13	6.70e-06	10090.ENSMUSP00000025914,10090.ENSMUSP00000026917,10090.ENSMUSP00000032399,10090.ENSMUSP00000050683,10090.ENSMUSP00000101082,10090.ENSMUSP00000109144,10090.ENSMUSP00000115883	Vegfb,Nrp1,Kras,Foxo3,Sirt1,Kdr,Vegfa
GO:0060978	angiogenesis involved in coronary vascular morphogenesis	3	7	2.31	6.77e-06	10090.ENSMUSP00000026917,10090.ENSMUSP00000037694,10090.ENSMUSP00000115883	Nrp1,Fgf2,Vegfa
GO:2000544	regulation of endothelial cell chemotaxis to fibroblast growth factor	3	7	2.31	6.77e-06	10090.ENSMUSP00000037694,10090.ENSMUSP00000045710,10090.ENSMUSP00000081041	Fgf2,Fgf1,Fgfr1
GO:0031099	regeneration	6	156	1.27	6.98e-06	10090.ENSMUSP00000002678,10090.ENSMUSP00000004913,10090.ENSMUSP00000020329,10090.ENSMUSP00000020704,10090.ENSMUSP00000056668,10090.ENSMUSP00000067066	Tgfb1,Pgf,Egfr,Igfbp1,Igf1,Lif
GO:1904035	regulation of epithelial cell apoptotic process	5	83	1.46	7.20e-06	10090.ENSMUSP00000005671,10090.ENSMUSP00000050683,10090.ENSMUSP00000056668,10090.ENSMUSP00000099510,10090.ENSMUSP00000109144	Igf1r,Foxo3,Igf1,Mtor,Kdr
GO:0046887	positive regulation of hormone secretion	6	160	1.25	8.01e-06	10090.ENSMUSP00000020329,10090.ENSMUSP00000034811,10090.ENSMUSP00000063795,10090.ENSMUSP00000067066,10090.ENSMUSP00000081041,10090.ENSMUSP00000101082	Egfr,Cyp19a1,Irs1,Lif,Fgfr1,Sirt1
GO:1900182	positive regulation of protein localization to nucleus	5	85	1.45	8.02e-06	10090.ENSMUSP00000001780,10090.ENSMUSP00000002678,10090.ENSMUSP00000056668,10090.ENSMUSP00000067066,10090.ENSMUSP00000091921	Akt1,Tgfb1,Igf1,Lif,Hsp90aa1
GO:1902532	negative regulation of intracellular signal transduction	9	521	0.92	8.17e-06	10090.ENSMUSP00000001780,10090.ENSMUSP00000005671,10090.ENSMUSP00000055308,10090.ENSMUSP00000056668,10090.ENSMUSP00000067066,10090.ENSMUSP00000094986,10090.ENSMUSP00000099510,10090.ENSMUSP00000101082,10090.ENSMUSP00000116494	Akt1,Igf1r,Foxo1,Igf1,Lif,Tsc2,Mtor,Sirt1,Mapkap1
GO:0043409	negative regulation of MAPK cascade	6	161	1.25	8.24e-06	10090.ENSMUSP00000001780,10090.ENSMUSP00000005671,10090.ENSMUSP00000055308,10090.ENSMUSP00000056668,10090.ENSMUSP00000067066,10090.ENSMUSP00000094986	Akt1,Igf1r,Foxo1,Igf1,Lif,Tsc2
GO:0045785	positive regulation of cell adhesion	8	383	1.0	8.50e-06	10090.ENSMUSP00000002678,10090.ENSMUSP00000026917,10090.ENSMUSP00000033919,10090.ENSMUSP00000056668,10090.ENSMUSP00000091921,10090.ENSMUSP00000094986,10090.ENSMUSP00000109144,10090.ENSMUSP00000115883	Tgfb1,Nrp1,Vegfc,Igf1,Hsp90aa1,Tsc2,Kdr,Vegfa
GO:2001236	regulation of extrinsic apoptotic signaling pathway	6	164	1.24	8.99e-06	10090.ENSMUSP00000026917,10090.ENSMUSP00000047894,10090.ENSMUSP00000056668,10090.ENSMUSP00000081041,10090.ENSMUSP00000115883,10090.ENSMUSP00000119715	Nrp1,Inhba,Igf1,Fgfr1,Vegfa,Rps6kb1
GO:0007435	salivary gland morphogenesis	4	36	1.73	9.26e-06	10090.ENSMUSP00000002678,10090.ENSMUSP00000020329,10090.ENSMUSP00000026917,10090.ENSMUSP00000081041	Tgfb1,Egfr,Nrp1,Fgfr1
GO:1905332	positive regulation of morphogenesis of an epithelium	4	36	1.73	9.26e-06	10090.ENSMUSP00000002678,10090.ENSMUSP00000067066,10090.ENSMUSP00000099510,10090.ENSMUSP00000115883	Tgfb1,Lif,Mtor,Vegfa
GO:0035265	organ growth	5	89	1.43	9.67e-06	10090.ENSMUSP00000034811,10090.ENSMUSP00000037694,10090.ENSMUSP00000045710,10090.ENSMUSP00000056668,10090.ENSMUSP00000109144	Cyp19a1,Fgf2,Fgf1,Igf1,Kdr
GO:0010608	posttranscriptional regulation of gene expression	8	392	0.99	9.93e-06	10090.ENSMUSP00000001780,10090.ENSMUSP00000027377,10090.ENSMUSP00000033880,10090.ENSMUSP00000050683,10090.ENSMUSP00000056668,10090.ENSMUSP00000099510,10090.ENSMUSP00000115883,10090.ENSMUSP00000119715	Akt1,Igfbp5,Eif4ebp1,Foxo3,Igf1,Mtor,Vegfa,Rps6kb1
GO:0009611	response to wounding	8	394	0.99	1.02e-05	10090.ENSMUSP00000002678,10090.ENSMUSP00000020329,10090.ENSMUSP00000020704,10090.ENSMUSP00000026917,10090.ENSMUSP00000037694,10090.ENSMUSP00000056668,10090.ENSMUSP00000099510,10090.ENSMUSP00000119715	Tgfb1,Egfr,Igfbp1,Nrp1,Fgf2,Igf1,Mtor,Rps6kb1
GO:0010629	negative regulation of gene expression	14	1515	0.65	1.02e-05	10090.ENSMUSP00000001780,10090.ENSMUSP00000002678,10090.ENSMUSP00000022287,10090.ENSMUSP00000022545,10090.ENSMUSP00000025914,10090.ENSMUSP00000027377,10090.ENSMUSP00000033880,10090.ENSMUSP00000050683,10090.ENSMUSP00000055308,10090.ENSMUSP00000056668,10090.ENSMUSP00000081041,10090.ENSMUSP00000101082,10090.ENSMUSP00000109144,10090.ENSMUSP00000115883	Akt1,Tgfb1,Fst,Fgf9,Vegfb,Igfbp5,Eif4ebp1,Foxo3,Foxo1,Igf1,Fgfr1,Sirt1,Kdr,Vegfa
GO:0043524	negative regulation of neuron apoptotic process	6	168	1.23	1.02e-05	10090.ENSMUSP00000025914,10090.ENSMUSP00000026917,10090.ENSMUSP00000032399,10090.ENSMUSP00000101082,10090.ENSMUSP00000109144,10090.ENSMUSP00000115883	Vegfb,Nrp1,Kras,Sirt1,Kdr,Vegfa
GO:0090087	regulation of peptide transport	10	703	0.83	1.05e-05	10090.ENSMUSP00000002678,10090.ENSMUSP00000020329,10090.ENSMUSP00000026671,10090.ENSMUSP00000029653,10090.ENSMUSP00000033919,10090.ENSMUSP00000056668,10090.ENSMUSP00000063795,10090.ENSMUSP00000067066,10090.ENSMUSP00000091921,10090.ENSMUSP00000101082	Tgfb1,Egfr,Rptor,Egf,Vegfc,Igf1,Irs1,Lif,Hsp90aa1,Sirt1
GO:0030111	regulation of Wnt signaling pathway	7	272	1.09	1.07e-05	10090.ENSMUSP00000020329,10090.ENSMUSP00000022545,10090.ENSMUSP00000029653,10090.ENSMUSP00000037694,10090.ENSMUSP00000050683,10090.ENSMUSP00000055308,10090.ENSMUSP00000094986	Egfr,Fgf9,Egf,Fgf2,Foxo3,Foxo1,Tsc2
GO:0001822	kidney development	7	274	1.09	1.12e-05	10090.ENSMUSP00000002678,10090.ENSMUSP00000004913,10090.ENSMUSP00000026917,10090.ENSMUSP00000037694,10090.ENSMUSP00000045710,10090.ENSMUSP00000081041,10090.ENSMUSP00000115883	Tgfb1,Pgf,Nrp1,Fgf2,Fgf1,Fgfr1,Vegfa
GO:0010975	regulation of neuron projection development	9	547	0.9	1.16e-05	10090.ENSMUSP00000001780,10090.ENSMUSP00000005671,10090.ENSMUSP00000026917,10090.ENSMUSP00000067066,10090.ENSMUSP00000081041,10090.ENSMUSP00000094986,10090.ENSMUSP00000099510,10090.ENSMUSP00000101082,10090.ENSMUSP00000115883	Akt1,Igf1r,Nrp1,Lif,Fgfr1,Tsc2,Mtor,Sirt1,Vegfa
GO:0060426	lung vasculature development	3	9	2.2	1.16e-05	10090.ENSMUSP00000056668,10090.ENSMUSP00000067066,10090.ENSMUSP00000115883	Igf1,Lif,Vegfa
GO:0120035	regulation of plasma membrane bounded cell projection organization	10	712	0.83	1.16e-05	10090.ENSMUSP00000001780,10090.ENSMUSP00000005671,10090.ENSMUSP00000026917,10090.ENSMUSP00000067066,10090.ENSMUSP00000081041,10090.ENSMUSP00000091921,10090.ENSMUSP00000094986,10090.ENSMUSP00000099510,10090.ENSMUSP00000101082,10090.ENSMUSP00000115883	Akt1,Igf1r,Nrp1,Lif,Fgfr1,Hsp90aa1,Tsc2,Mtor,Sirt1,Vegfa
GO:2001233	regulation of apoptotic signaling pathway	8	401	0.98	1.16e-05	10090.ENSMUSP00000001780,10090.ENSMUSP00000026917,10090.ENSMUSP00000047894,10090.ENSMUSP00000056668,10090.ENSMUSP00000081041,10090.ENSMUSP00000101082,10090.ENSMUSP00000115883,10090.ENSMUSP00000119715	Akt1,Nrp1,Inhba,Igf1,Fgfr1,Sirt1,Vegfa,Rps6kb1
GO:0045664	regulation of neuron differentiation	10	714	0.83	1.19e-05	10090.ENSMUSP00000001780,10090.ENSMUSP00000005671,10090.ENSMUSP00000026917,10090.ENSMUSP00000050683,10090.ENSMUSP00000067066,10090.ENSMUSP00000081041,10090.ENSMUSP00000094986,10090.ENSMUSP00000099510,10090.ENSMUSP00000101082,10090.ENSMUSP00000115883	Akt1,Igf1r,Nrp1,Foxo3,Lif,Fgfr1,Tsc2,Mtor,Sirt1,Vegfa
GO:0001657	ureteric bud development	5	95	1.4	1.27e-05	10090.ENSMUSP00000002678,10090.ENSMUSP00000004913,10090.ENSMUSP00000037694,10090.ENSMUSP00000045710,10090.ENSMUSP00000081041	Tgfb1,Pgf,Fgf2,Fgf1,Fgfr1
GO:0010564	regulation of cell cycle process	9	554	0.89	1.27e-05	10090.ENSMUSP00000001780,10090.ENSMUSP00000002678,10090.ENSMUSP00000005671,10090.ENSMUSP00000020329,10090.ENSMUSP00000026671,10090.ENSMUSP00000029653,10090.ENSMUSP00000056668,10090.ENSMUSP00000067066,10090.ENSMUSP00000081041	Akt1,Tgfb1,Igf1r,Egfr,Rptor,Egf,Igf1,Lif,Fgfr1
GO:0050673	epithelial cell proliferation	5	95	1.4	1.27e-05	10090.ENSMUSP00000017637,10090.ENSMUSP00000022287,10090.ENSMUSP00000027377,10090.ENSMUSP00000028533,10090.ENSMUSP00000115883	Igfbp4,Fst,Igfbp5,Fshb,Vegfa
GO:0008543	fibroblast growth factor receptor signaling pathway	4	41	1.67	1.43e-05	10090.ENSMUSP00000022545,10090.ENSMUSP00000037694,10090.ENSMUSP00000045710,10090.ENSMUSP00000081041	Fgf9,Fgf2,Fgf1,Fgfr1
GO:2000241	regulation of reproductive process	6	180	1.2	1.44e-05	10090.ENSMUSP00000005671,10090.ENSMUSP00000018382,10090.ENSMUSP00000043153,10090.ENSMUSP00000047894,10090.ENSMUSP00000056668,10090.ENSMUSP00000067066	Igf1r,Gdf9,Amh,Inhba,Igf1,Lif
GO:0021940	positive regulation of cerebellar granule cell precursor proliferation	3	10	2.16	1.47e-05	10090.ENSMUSP00000029653,10090.ENSMUSP00000037694,10090.ENSMUSP00000056668	Egf,Fgf2,Igf1
GO:0031077	post-embryonic camera-type eye development	3	10	2.16	1.47e-05	10090.ENSMUSP00000031653,10090.ENSMUSP00000109144,10090.ENSMUSP00000115883	Flt1,Kdr,Vegfa
GO:0043201	response to leucine	3	10	2.16	1.47e-05	10090.ENSMUSP00000026671,10090.ENSMUSP00000099510,10090.ENSMUSP00000119715	Rptor,Mtor,Rps6kb1
GO:0031324	negative regulation of cellular metabolic process	17	2357	0.54	1.60e-05	10090.ENSMUSP00000001780,10090.ENSMUSP00000002678,10090.ENSMUSP00000005671,10090.ENSMUSP00000022287,10090.ENSMUSP00000022545,10090.ENSMUSP00000026671,10090.ENSMUSP00000027377,10090.ENSMUSP00000033880,10090.ENSMUSP00000050683,10090.ENSMUSP00000055308,10090.ENSMUSP00000056668,10090.ENSMUSP00000067066,10090.ENSMUSP00000081041,10090.ENSMUSP00000094986,10090.ENSMUSP00000099510,10090.ENSMUSP00000101082…	Akt1,Tgfb1,Igf1r,Fst,Fgf9,Rptor,Igfbp5,Eif4ebp1,Foxo3,Foxo1,Igf1,Lif,Fgfr1,Tsc2,Mtor,Sirt1,Vegfa
GO:0051704	multi-organism process	16	2092	0.56	1.66e-05	10090.ENSMUSP00000001780,10090.ENSMUSP00000002678,10090.ENSMUSP00000004913,10090.ENSMUSP00000018382,10090.ENSMUSP00000022287,10090.ENSMUSP00000027377,10090.ENSMUSP00000030834,10090.ENSMUSP00000032399,10090.ENSMUSP00000043153,10090.ENSMUSP00000050683,10090.ENSMUSP00000067066,10090.ENSMUSP00000072276,10090.ENSMUSP00000094986,10090.ENSMUSP00000099510,10090.ENSMUSP00000101082,10090.ENSMUSP00000119715	Akt1,Tgfb1,Pgf,Gdf9,Fst,Igfbp5,Nos3,Kras,Amh,Foxo3,Lif,Lhb,Tsc2,Mtor,Sirt1,Rps6kb1
GO:0001974	blood vessel remodeling	4	43	1.65	1.67e-05	10090.ENSMUSP00000030834,10090.ENSMUSP00000056668,10090.ENSMUSP00000067066,10090.ENSMUSP00000115883	Nos3,Igf1,Lif,Vegfa
GO:0060322	head development	10	751	0.8	1.78e-05	10090.ENSMUSP00000002678,10090.ENSMUSP00000005671,10090.ENSMUSP00000020329,10090.ENSMUSP00000026917,10090.ENSMUSP00000032399,10090.ENSMUSP00000037694,10090.ENSMUSP00000047894,10090.ENSMUSP00000050683,10090.ENSMUSP00000081041,10090.ENSMUSP00000099510	Tgfb1,Igf1r,Egfr,Nrp1,Kras,Fgf2,Inhba,Foxo3,Fgfr1,Mtor
GO:1903829	positive regulation of cellular protein localization	7	297	1.05	1.78e-05	10090.ENSMUSP00000001780,10090.ENSMUSP00000002678,10090.ENSMUSP00000020329,10090.ENSMUSP00000056668,10090.ENSMUSP00000067066,10090.ENSMUSP00000091921,10090.ENSMUSP00000115883	Akt1,Tgfb1,Egfr,Igf1,Lif,Hsp90aa1,Vegfa
GO:0048145	regulation of fibroblast proliferation	5	103	1.37	1.79e-05	10090.ENSMUSP00000002678,10090.ENSMUSP00000020329,10090.ENSMUSP00000029653,10090.ENSMUSP00000056668,10090.ENSMUSP00000094986	Tgfb1,Egfr,Egf,Igf1,Tsc2
GO:0038202	TORC1 signaling	3	11	2.12	1.82e-05	10090.ENSMUSP00000026671,10090.ENSMUSP00000099510,10090.ENSMUSP00000136287	Rptor,Mtor,Mlst8
GO:0043568	positive regulation of insulin-like growth factor receptor signaling pathway	3	11	2.12	1.82e-05	10090.ENSMUSP00000017637,10090.ENSMUSP00000027377,10090.ENSMUSP00000056668	Igfbp4,Igfbp5,Igf1
GO:0071229	cellular response to acid chemical	6	189	1.18	1.83e-05	10090.ENSMUSP00000001780,10090.ENSMUSP00000020329,10090.ENSMUSP00000026671,10090.ENSMUSP00000099510,10090.ENSMUSP00000109144,10090.ENSMUSP00000115883	Akt1,Egfr,Rptor,Mtor,Kdr,Vegfa
GO:0002793	positive regulation of peptide secretion	7	301	1.05	1.92e-05	10090.ENSMUSP00000002678,10090.ENSMUSP00000020329,10090.ENSMUSP00000033919,10090.ENSMUSP00000056668,10090.ENSMUSP00000063795,10090.ENSMUSP00000067066,10090.ENSMUSP00000101082	Tgfb1,Egfr,Vegfc,Igf1,Irs1,Lif,Sirt1
GO:0002685	regulation of leukocyte migration	6	191	1.18	1.93e-05	10090.ENSMUSP00000002678,10090.ENSMUSP00000004913,10090.ENSMUSP00000025914,10090.ENSMUSP00000033919,10090.ENSMUSP00000034811,10090.ENSMUSP00000115883	Tgfb1,Pgf,Vegfb,Vegfc,Cyp19a1,Vegfa
GO:0050708	regulation of protein secretion	8	439	0.94	2.08e-05	10090.ENSMUSP00000002678,10090.ENSMUSP00000020329,10090.ENSMUSP00000026671,10090.ENSMUSP00000029653,10090.ENSMUSP00000033919,10090.ENSMUSP00000056668,10090.ENSMUSP00000063795,10090.ENSMUSP00000101082	Tgfb1,Egfr,Rptor,Egf,Vegfc,Igf1,Irs1,Sirt1
GO:0006417	regulation of translation	7	307	1.04	2.15e-05	10090.ENSMUSP00000001780,10090.ENSMUSP00000027377,10090.ENSMUSP00000033880,10090.ENSMUSP00000050683,10090.ENSMUSP00000056668,10090.ENSMUSP00000099510,10090.ENSMUSP00000119715	Akt1,Igfbp5,Eif4ebp1,Foxo3,Igf1,Mtor,Rps6kb1
GO:0032368	regulation of lipid transport	5	108	1.35	2.19e-05	10090.ENSMUSP00000001780,10090.ENSMUSP00000018382,10090.ENSMUSP00000029653,10090.ENSMUSP00000034811,10090.ENSMUSP00000101082	Akt1,Gdf9,Egf,Cyp19a1,Sirt1
GO:0071466	cellular response to xenobiotic stimulus	5	108	1.35	2.19e-05	10090.ENSMUSP00000002678,10090.ENSMUSP00000020329,10090.ENSMUSP00000033880,10090.ENSMUSP00000055308,10090.ENSMUSP00000119715	Tgfb1,Egfr,Eif4ebp1,Foxo1,Rps6kb1
GO:0007173	epidermal growth factor receptor signaling pathway	4	47	1.61	2.25e-05	10090.ENSMUSP00000001780,10090.ENSMUSP00000002678,10090.ENSMUSP00000020329,10090.ENSMUSP00000029653	Akt1,Tgfb1,Egfr,Egf
GO:1904036	negative regulation of epithelial cell apoptotic process	4	47	1.61	2.25e-05	10090.ENSMUSP00000005671,10090.ENSMUSP00000056668,10090.ENSMUSP00000099510,10090.ENSMUSP00000109144	Igf1r,Igf1,Mtor,Kdr
GO:1903708	positive regulation of hemopoiesis	6	199	1.16	2.39e-05	10090.ENSMUSP00000002678,10090.ENSMUSP00000031653,10090.ENSMUSP00000047894,10090.ENSMUSP00000050683,10090.ENSMUSP00000067066,10090.ENSMUSP00000091921	Tgfb1,Flt1,Inhba,Foxo3,Lif,Hsp90aa1
GO:0045124	regulation of bone resorption	4	48	1.6	2.42e-05	10090.ENSMUSP00000020329,10090.ENSMUSP00000028533,10090.ENSMUSP00000034811,10090.ENSMUSP00000115883	Egfr,Fshb,Cyp19a1,Vegfa
GO:0043200	response to amino acid	5	112	1.33	2.57e-05	10090.ENSMUSP00000005671,10090.ENSMUSP00000020329,10090.ENSMUSP00000026671,10090.ENSMUSP00000099510,10090.ENSMUSP00000119715	Igf1r,Egfr,Rptor,Mtor,Rps6kb1
GO:0060485	mesenchyme development	6	202	1.15	2.58e-05	10090.ENSMUSP00000002678,10090.ENSMUSP00000022545,10090.ENSMUSP00000026917,10090.ENSMUSP00000030834,10090.ENSMUSP00000043153,10090.ENSMUSP00000081041	Tgfb1,Fgf9,Nrp1,Nos3,Amh,Fgfr1
GO:0010862	positive regulation of pathway-restricted SMAD protein phosphorylation	4	49	1.59	2.60e-05	10090.ENSMUSP00000002678,10090.ENSMUSP00000018382,10090.ENSMUSP00000024049,10090.ENSMUSP00000047894	Tgfb1,Gdf9,Bmp15,Inhba
GO:0046677	response to antibiotic	7	317	1.02	2.60e-05	10090.ENSMUSP00000005671,10090.ENSMUSP00000033880,10090.ENSMUSP00000055308,10090.ENSMUSP00000056668,10090.ENSMUSP00000091921,10090.ENSMUSP00000101082,10090.ENSMUSP00000119715	Igf1r,Eif4ebp1,Foxo1,Igf1,Hsp90aa1,Sirt1,Rps6kb1
GO:0051146	striated muscle cell differentiation	6	203	1.15	2.64e-05	10090.ENSMUSP00000001780,10090.ENSMUSP00000027377,10090.ENSMUSP00000032399,10090.ENSMUSP00000056668,10090.ENSMUSP00000099510,10090.ENSMUSP00000115883	Akt1,Igfbp5,Kras,Igf1,Mtor,Vegfa
GO:0001542	ovulation from ovarian follicle	3	13	2.04	2.68e-05	10090.ENSMUSP00000030834,10090.ENSMUSP00000050683,10090.ENSMUSP00000101082	Nos3,Foxo3,Sirt1
GO:0045792	negative regulation of cell size	3	13	2.04	2.68e-05	10090.ENSMUSP00000001780,10090.ENSMUSP00000094986,10090.ENSMUSP00000099510	Akt1,Tsc2,Mtor
GO:0061051	positive regulation of cell growth involved in cardiac muscle cell development	3	13	2.04	2.68e-05	10090.ENSMUSP00000056668,10090.ENSMUSP00000099510,10090.ENSMUSP00000101082	Igf1,Mtor,Sirt1
GO:0030278	regulation of ossification	6	205	1.15	2.76e-05	10090.ENSMUSP00000002678,10090.ENSMUSP00000027377,10090.ENSMUSP00000037694,10090.ENSMUSP00000056668,10090.ENSMUSP00000081041,10090.ENSMUSP00000115883	Tgfb1,Igfbp5,Fgf2,Igf1,Fgfr1,Vegfa
GO:0006464	cellular protein modification process	17	2471	0.52	2.85e-05	10090.ENSMUSP00000001780,10090.ENSMUSP00000002678,10090.ENSMUSP00000005671,10090.ENSMUSP00000020329,10090.ENSMUSP00000025914,10090.ENSMUSP00000026917,10090.ENSMUSP00000029653,10090.ENSMUSP00000031653,10090.ENSMUSP00000051809,10090.ENSMUSP00000056668,10090.ENSMUSP00000067066,10090.ENSMUSP00000081041,10090.ENSMUSP00000091921,10090.ENSMUSP00000099510,10090.ENSMUSP00000101082,10090.ENSMUSP00000109144…	Akt1,Tgfb1,Igf1r,Egfr,Vegfb,Nrp1,Egf,Flt1,Rictor,Igf1,Lif,Fgfr1,Hsp90aa1,Mtor,Sirt1,Kdr,Rps6kb1
GO:0060828	regulation of canonical Wnt signaling pathway	6	207	1.14	2.89e-05	10090.ENSMUSP00000020329,10090.ENSMUSP00000022545,10090.ENSMUSP00000029653,10090.ENSMUSP00000037694,10090.ENSMUSP00000050683,10090.ENSMUSP00000055308	Egfr,Fgf9,Egf,Fgf2,Foxo3,Foxo1
GO:0001954	positive regulation of cell-matrix adhesion	4	51	1.58	2.94e-05	10090.ENSMUSP00000026917,10090.ENSMUSP00000033919,10090.ENSMUSP00000109144,10090.ENSMUSP00000115883	Nrp1,Vegfc,Kdr,Vegfa
GO:0002688	regulation of leukocyte chemotaxis	5	116	1.32	2.94e-05	10090.ENSMUSP00000004913,10090.ENSMUSP00000025914,10090.ENSMUSP00000033919,10090.ENSMUSP00000034811,10090.ENSMUSP00000115883	Pgf,Vegfb,Vegfc,Cyp19a1,Vegfa
GO:0045599	negative regulation of fat cell differentiation	4	51	1.58	2.94e-05	10090.ENSMUSP00000002678,10090.ENSMUSP00000055308,10090.ENSMUSP00000101082,10090.ENSMUSP00000115883	Tgfb1,Foxo1,Sirt1,Vegfa
GO:0046777	protein autophosphorylation	6	208	1.14	2.95e-05	10090.ENSMUSP00000005671,10090.ENSMUSP00000020329,10090.ENSMUSP00000031653,10090.ENSMUSP00000081041,10090.ENSMUSP00000099510,10090.ENSMUSP00000109144	Igf1r,Egfr,Flt1,Fgfr1,Mtor,Kdr
GO:0035690	cellular response to drug	7	325	1.01	2.96e-05	10090.ENSMUSP00000002678,10090.ENSMUSP00000020329,10090.ENSMUSP00000033880,10090.ENSMUSP00000055308,10090.ENSMUSP00000101082,10090.ENSMUSP00000109144,10090.ENSMUSP00000119715	Tgfb1,Egfr,Eif4ebp1,Foxo1,Sirt1,Kdr,Rps6kb1
GO:1990314	cellular response to insulin-like growth factor stimulus	3	14	2.01	3.16e-05	10090.ENSMUSP00000002678,10090.ENSMUSP00000005671,10090.ENSMUSP00000056668	Tgfb1,Igf1r,Igf1
GO:0009636	response to toxic substance	8	471	0.91	3.27e-05	10090.ENSMUSP00000005671,10090.ENSMUSP00000030834,10090.ENSMUSP00000033880,10090.ENSMUSP00000055308,10090.ENSMUSP00000056668,10090.ENSMUSP00000101082,10090.ENSMUSP00000109144,10090.ENSMUSP00000119715	Igf1r,Nos3,Eif4ebp1,Foxo1,Igf1,Sirt1,Kdr,Rps6kb1
GO:0051101	regulation of DNA binding	5	120	1.3	3.41e-05	10090.ENSMUSP00000002678,10090.ENSMUSP00000029653,10090.ENSMUSP00000056668,10090.ENSMUSP00000067066,10090.ENSMUSP00000101082	Tgfb1,Egf,Igf1,Lif,Sirt1
GO:0034599	cellular response to oxidative stress	6	214	1.13	3.42e-05	10090.ENSMUSP00000001780,10090.ENSMUSP00000020329,10090.ENSMUSP00000030834,10090.ENSMUSP00000050683,10090.ENSMUSP00000055308,10090.ENSMUSP00000101082	Akt1,Egfr,Nos3,Foxo3,Foxo1,Sirt1
GO:0033993	response to lipid	10	825	0.76	3.71e-05	10090.ENSMUSP00000001780,10090.ENSMUSP00000002678,10090.ENSMUSP00000020329,10090.ENSMUSP00000030834,10090.ENSMUSP00000032399,10090.ENSMUSP00000033880,10090.ENSMUSP00000047894,10090.ENSMUSP00000050683,10090.ENSMUSP00000055308,10090.ENSMUSP00000119715	Akt1,Tgfb1,Egfr,Nos3,Kras,Eif4ebp1,Inhba,Foxo3,Foxo1,Rps6kb1
GO:0045725	positive regulation of glycogen biosynthetic process	3	15	1.98	3.75e-05	10090.ENSMUSP00000001780,10090.ENSMUSP00000056668,10090.ENSMUSP00000063795	Akt1,Igf1,Irs1
GO:0044060	regulation of endocrine process	4	55	1.54	3.82e-05	10090.ENSMUSP00000018382,10090.ENSMUSP00000047894,10090.ENSMUSP00000067066,10090.ENSMUSP00000081041	Gdf9,Inhba,Lif,Fgfr1
GO:1903428	positive regulation of reactive oxygen species biosynthetic process	4	55	1.54	3.82e-05	10090.ENSMUSP00000001780,10090.ENSMUSP00000050683,10090.ENSMUSP00000091921,10090.ENSMUSP00000099510	Akt1,Foxo3,Hsp90aa1,Mtor
GO:0009612	response to mechanical stimulus	6	219	1.12	3.84e-05	10090.ENSMUSP00000001780,10090.ENSMUSP00000002678,10090.ENSMUSP00000020329,10090.ENSMUSP00000030834,10090.ENSMUSP00000056668,10090.ENSMUSP00000119715	Akt1,Tgfb1,Egfr,Nos3,Igf1,Rps6kb1
GO:0045667	regulation of osteoblast differentiation	5	124	1.29	3.91e-05	10090.ENSMUSP00000027377,10090.ENSMUSP00000037694,10090.ENSMUSP00000056668,10090.ENSMUSP00000081041,10090.ENSMUSP00000115883	Igfbp5,Fgf2,Igf1,Fgfr1,Vegfa
GO:0048568	embryonic organ development	8	484	0.9	3.91e-05	10090.ENSMUSP00000001780,10090.ENSMUSP00000002678,10090.ENSMUSP00000020329,10090.ENSMUSP00000022545,10090.ENSMUSP00000067066,10090.ENSMUSP00000081041,10090.ENSMUSP00000109144,10090.ENSMUSP00000115883	Akt1,Tgfb1,Egfr,Fgf9,Lif,Fgfr1,Kdr,Vegfa
GO:0045840	positive regulation of mitotic nuclear division	4	56	1.53	4.05e-05	10090.ENSMUSP00000002678,10090.ENSMUSP00000005671,10090.ENSMUSP00000029653,10090.ENSMUSP00000056668	Tgfb1,Igf1r,Egf,Igf1
GO:2001234	negative regulation of apoptotic signaling pathway	6	222	1.11	4.12e-05	10090.ENSMUSP00000001780,10090.ENSMUSP00000026917,10090.ENSMUSP00000056668,10090.ENSMUSP00000101082,10090.ENSMUSP00000115883,10090.ENSMUSP00000119715	Akt1,Nrp1,Igf1,Sirt1,Vegfa,Rps6kb1
GO:0034614	cellular response to reactive oxygen species	5	127	1.28	4.35e-05	10090.ENSMUSP00000001780,10090.ENSMUSP00000020329,10090.ENSMUSP00000030834,10090.ENSMUSP00000055308,10090.ENSMUSP00000101082	Akt1,Egfr,Nos3,Foxo1,Sirt1
GO:1905564	positive regulation of vascular endothelial cell proliferation	3	16	1.95	4.37e-05	10090.ENSMUSP00000037694,10090.ENSMUSP00000056668,10090.ENSMUSP00000081041	Fgf2,Igf1,Fgfr1
GO:0031334	positive regulation of protein complex assembly	6	226	1.1	4.52e-05	10090.ENSMUSP00000002678,10090.ENSMUSP00000051809,10090.ENSMUSP00000091921,10090.ENSMUSP00000099510,10090.ENSMUSP00000115883,10090.ENSMUSP00000136287	Tgfb1,Rictor,Hsp90aa1,Mtor,Vegfa,Mlst8
GO:0051223	regulation of protein transport	9	661	0.81	4.52e-05	10090.ENSMUSP00000002678,10090.ENSMUSP00000020329,10090.ENSMUSP00000026671,10090.ENSMUSP00000029653,10090.ENSMUSP00000033919,10090.ENSMUSP00000056668,10090.ENSMUSP00000063795,10090.ENSMUSP00000091921,10090.ENSMUSP00000101082	Tgfb1,Egfr,Rptor,Egf,Vegfc,Igf1,Irs1,Hsp90aa1,Sirt1
GO:0046626	regulation of insulin receptor signaling pathway	4	58	1.52	4.57e-05	10090.ENSMUSP00000063795,10090.ENSMUSP00000094986,10090.ENSMUSP00000101082,10090.ENSMUSP00000119715	Irs1,Tsc2,Sirt1,Rps6kb1
GO:0071560	cellular response to transforming growth factor beta stimulus	5	130	1.27	4.80e-05	10090.ENSMUSP00000002678,10090.ENSMUSP00000005671,10090.ENSMUSP00000028533,10090.ENSMUSP00000030834,10090.ENSMUSP00000101082	Tgfb1,Igf1r,Fshb,Nos3,Sirt1
GO:0045428	regulation of nitric oxide biosynthetic process	4	59	1.51	4.84e-05	10090.ENSMUSP00000001780,10090.ENSMUSP00000056668,10090.ENSMUSP00000091921,10090.ENSMUSP00000099510	Akt1,Igf1,Hsp90aa1,Mtor
GO:0044089	positive regulation of cellular component biogenesis	8	501	0.88	4.89e-05	10090.ENSMUSP00000002678,10090.ENSMUSP00000026917,10090.ENSMUSP00000051809,10090.ENSMUSP00000091921,10090.ENSMUSP00000099510,10090.ENSMUSP00000109144,10090.ENSMUSP00000115883,10090.ENSMUSP00000136287	Tgfb1,Nrp1,Rictor,Hsp90aa1,Mtor,Kdr,Vegfa,Mlst8
GO:0090068	positive regulation of cell cycle process	6	231	1.1	5.04e-05	10090.ENSMUSP00000002678,10090.ENSMUSP00000005671,10090.ENSMUSP00000026671,10090.ENSMUSP00000029653,10090.ENSMUSP00000056668,10090.ENSMUSP00000081041	Tgfb1,Igf1r,Rptor,Egf,Igf1,Fgfr1
GO:0014911	positive regulation of smooth muscle cell migration	4	60	1.5	5.11e-05	10090.ENSMUSP00000022545,10090.ENSMUSP00000027377,10090.ENSMUSP00000056668,10090.ENSMUSP00000119715	Fgf9,Igfbp5,Igf1,Rps6kb1
GO:0045471	response to ethanol	5	132	1.26	5.11e-05	10090.ENSMUSP00000005671,10090.ENSMUSP00000033880,10090.ENSMUSP00000056668,10090.ENSMUSP00000101082,10090.ENSMUSP00000119715	Igf1r,Eif4ebp1,Igf1,Sirt1,Rps6kb1
GO:0008544	epidermis development	6	237	1.08	5.77e-05	10090.ENSMUSP00000005671,10090.ENSMUSP00000020329,10090.ENSMUSP00000022287,10090.ENSMUSP00000027377,10090.ENSMUSP00000047894,10090.ENSMUSP00000081041	Igf1r,Egfr,Fst,Igfbp5,Inhba,Fgfr1
GO:0031998	regulation of fatty acid beta-oxidation	3	18	1.9	5.84e-05	10090.ENSMUSP00000001780,10090.ENSMUSP00000063795,10090.ENSMUSP00000099510	Akt1,Irs1,Mtor
GO:0098727	maintenance of cell number	5	139	1.24	6.42e-05	10090.ENSMUSP00000050683,10090.ENSMUSP00000055308,10090.ENSMUSP00000056668,10090.ENSMUSP00000067066,10090.ENSMUSP00000081041	Foxo3,Foxo1,Igf1,Lif,Fgfr1
GO:0009749	response to glucose	5	140	1.23	6.63e-05	10090.ENSMUSP00000002678,10090.ENSMUSP00000005671,10090.ENSMUSP00000050683,10090.ENSMUSP00000056668,10090.ENSMUSP00000119715	Tgfb1,Igf1r,Foxo3,Igf1,Rps6kb1
GO:0051090	regulation of DNA-binding transcription factor activity	7	373	0.95	6.68e-05	10090.ENSMUSP00000001780,10090.ENSMUSP00000002678,10090.ENSMUSP00000005671,10090.ENSMUSP00000032399,10090.ENSMUSP00000043153,10090.ENSMUSP00000101082,10090.ENSMUSP00000115883	Akt1,Tgfb1,Igf1r,Kras,Amh,Sirt1,Vegfa
GO:0007420	brain development	9	701	0.79	6.93e-05	10090.ENSMUSP00000005671,10090.ENSMUSP00000020329,10090.ENSMUSP00000026917,10090.ENSMUSP00000032399,10090.ENSMUSP00000037694,10090.ENSMUSP00000047894,10090.ENSMUSP00000050683,10090.ENSMUSP00000081041,10090.ENSMUSP00000099510	Igf1r,Egfr,Nrp1,Kras,Fgf2,Inhba,Foxo3,Fgfr1,Mtor
GO:0060395	SMAD protein signal transduction	4	66	1.46	7.16e-05	10090.ENSMUSP00000002678,10090.ENSMUSP00000018382,10090.ENSMUSP00000024049,10090.ENSMUSP00000047894	Tgfb1,Gdf9,Bmp15,Inhba
GO:0060688	regulation of morphogenesis of a branching structure	4	66	1.46	7.16e-05	10090.ENSMUSP00000002678,10090.ENSMUSP00000004913,10090.ENSMUSP00000081041,10090.ENSMUSP00000115883	Tgfb1,Pgf,Fgfr1,Vegfa
GO:0043009	chordate embryonic development	9	705	0.79	7.21e-05	10090.ENSMUSP00000001780,10090.ENSMUSP00000002678,10090.ENSMUSP00000020329,10090.ENSMUSP00000022545,10090.ENSMUSP00000030834,10090.ENSMUSP00000067066,10090.ENSMUSP00000081041,10090.ENSMUSP00000094986,10090.ENSMUSP00000115883	Akt1,Tgfb1,Egfr,Fgf9,Nos3,Lif,Fgfr1,Tsc2,Vegfa
GO:0002687	positive regulation of leukocyte migration	5	143	1.22	7.23e-05	10090.ENSMUSP00000002678,10090.ENSMUSP00000004913,10090.ENSMUSP00000025914,10090.ENSMUSP00000033919,10090.ENSMUSP00000115883	Tgfb1,Pgf,Vegfb,Vegfc,Vegfa
GO:0001759	organ induction	3	20	1.86	7.52e-05	10090.ENSMUSP00000037694,10090.ENSMUSP00000045710,10090.ENSMUSP00000081041	Fgf2,Fgf1,Fgfr1
GO:0007281	germ cell development	6	250	1.06	7.52e-05	10090.ENSMUSP00000001780,10090.ENSMUSP00000018382,10090.ENSMUSP00000043153,10090.ENSMUSP00000050683,10090.ENSMUSP00000099510,10090.ENSMUSP00000119715	Akt1,Gdf9,Amh,Foxo3,Mtor,Rps6kb1
GO:0010611	regulation of cardiac muscle hypertrophy	4	67	1.46	7.52e-05	10090.ENSMUSP00000055308,10090.ENSMUSP00000056668,10090.ENSMUSP00000099510,10090.ENSMUSP00000101082	Foxo1,Igf1,Mtor,Sirt1
GO:0048146	positive regulation of fibroblast proliferation	4	67	1.46	7.52e-05	10090.ENSMUSP00000002678,10090.ENSMUSP00000020329,10090.ENSMUSP00000029653,10090.ENSMUSP00000056668	Tgfb1,Egfr,Egf,Igf1
GO:0044267	cellular protein metabolic process	18	2995	0.46	8.04e-05	10090.ENSMUSP00000001780,10090.ENSMUSP00000002678,10090.ENSMUSP00000005671,10090.ENSMUSP00000020329,10090.ENSMUSP00000025914,10090.ENSMUSP00000026917,10090.ENSMUSP00000029653,10090.ENSMUSP00000031653,10090.ENSMUSP00000033880,10090.ENSMUSP00000051809,10090.ENSMUSP00000056668,10090.ENSMUSP00000067066,10090.ENSMUSP00000081041,10090.ENSMUSP00000091921,10090.ENSMUSP00000099510,10090.ENSMUSP00000101082…	Akt1,Tgfb1,Igf1r,Egfr,Vegfb,Nrp1,Egf,Flt1,Eif4ebp1,Rictor,Igf1,Lif,Fgfr1,Hsp90aa1,Mtor,Sirt1,Kdr,Rps6kb1
GO:0045926	negative regulation of growth	6	254	1.05	8.14e-05	10090.ENSMUSP00000002678,10090.ENSMUSP00000018382,10090.ENSMUSP00000026917,10090.ENSMUSP00000027377,10090.ENSMUSP00000047894,10090.ENSMUSP00000101082	Tgfb1,Gdf9,Nrp1,Igfbp5,Inhba,Sirt1
GO:0071260	cellular response to mechanical stimulus	4	69	1.44	8.28e-05	10090.ENSMUSP00000001780,10090.ENSMUSP00000002678,10090.ENSMUSP00000020329,10090.ENSMUSP00000030834	Akt1,Tgfb1,Egfr,Nos3
GO:0017038	protein import	5	148	1.21	8.34e-05	10090.ENSMUSP00000001780,10090.ENSMUSP00000002678,10090.ENSMUSP00000022545,10090.ENSMUSP00000091921,10090.ENSMUSP00000094986	Akt1,Tgfb1,Fgf9,Hsp90aa1,Tsc2
GO:0003007	heart morphogenesis	6	256	1.05	8.46e-05	10090.ENSMUSP00000002678,10090.ENSMUSP00000022545,10090.ENSMUSP00000026917,10090.ENSMUSP00000030834,10090.ENSMUSP00000099510,10090.ENSMUSP00000115883	Tgfb1,Fgf9,Nrp1,Nos3,Mtor,Vegfa
GO:0055123	digestive system development	5	149	1.21	8.56e-05	10090.ENSMUSP00000002678,10090.ENSMUSP00000005671,10090.ENSMUSP00000020329,10090.ENSMUSP00000022545,10090.ENSMUSP00000056668	Tgfb1,Igf1r,Egfr,Fgf9,Igf1
GO:0033554	cellular response to stress	12	1370	0.62	9.24e-05	10090.ENSMUSP00000001780,10090.ENSMUSP00000020329,10090.ENSMUSP00000026671,10090.ENSMUSP00000030834,10090.ENSMUSP00000033880,10090.ENSMUSP00000045710,10090.ENSMUSP00000050683,10090.ENSMUSP00000055308,10090.ENSMUSP00000099510,10090.ENSMUSP00000101082,10090.ENSMUSP00000115883,10090.ENSMUSP00000116494	Akt1,Egfr,Rptor,Nos3,Eif4ebp1,Fgf1,Foxo3,Foxo1,Mtor,Sirt1,Vegfa,Mapkap1
GO:0030212	hyaluronan metabolic process	3	22	1.82	9.52e-05	10090.ENSMUSP00000001780,10090.ENSMUSP00000002678,10090.ENSMUSP00000037694	Akt1,Tgfb1,Fgf2
GO:0035296	regulation of tube diameter	5	154	1.19	9.88e-05	10090.ENSMUSP00000001780,10090.ENSMUSP00000020329,10090.ENSMUSP00000030834,10090.ENSMUSP00000101082,10090.ENSMUSP00000109144	Akt1,Egfr,Nos3,Sirt1,Kdr
GO:0014015	positive regulation of gliogenesis	4	73	1.42	0.00010	10090.ENSMUSP00000030787,10090.ENSMUSP00000056668,10090.ENSMUSP00000067066,10090.ENSMUSP00000099510	Rheb,Igf1,Lif,Mtor
GO:0046324	regulation of glucose import	4	73	1.42	0.00010	10090.ENSMUSP00000001780,10090.ENSMUSP00000056668,10090.ENSMUSP00000063795,10090.ENSMUSP00000119715	Akt1,Igf1,Irs1,Rps6kb1
GO:0051147	regulation of muscle cell differentiation	5	155	1.19	0.00010	10090.ENSMUSP00000002678,10090.ENSMUSP00000022545,10090.ENSMUSP00000056668,10090.ENSMUSP00000099510,10090.ENSMUSP00000101082	Tgfb1,Fgf9,Igf1,Mtor,Sirt1
GO:0097755	positive regulation of blood vessel diameter	4	73	1.42	0.00010	10090.ENSMUSP00000020329,10090.ENSMUSP00000030834,10090.ENSMUSP00000101082,10090.ENSMUSP00000109144	Egfr,Nos3,Sirt1,Kdr
GO:0043254	regulation of protein complex assembly	7	409	0.91	0.00011	10090.ENSMUSP00000002678,10090.ENSMUSP00000033880,10090.ENSMUSP00000051809,10090.ENSMUSP00000091921,10090.ENSMUSP00000099510,10090.ENSMUSP00000115883,10090.ENSMUSP00000136287	Tgfb1,Eif4ebp1,Rictor,Hsp90aa1,Mtor,Vegfa,Mlst8
GO:0007267	cell-cell signaling	9	754	0.76	0.00012	10090.ENSMUSP00000022545,10090.ENSMUSP00000028533,10090.ENSMUSP00000029653,10090.ENSMUSP00000032399,10090.ENSMUSP00000037694,10090.ENSMUSP00000043153,10090.ENSMUSP00000047894,10090.ENSMUSP00000072276,10090.ENSMUSP00000081041	Fgf9,Fshb,Egf,Kras,Fgf2,Amh,Inhba,Lhb,Fgfr1
GO:0031100	animal organ regeneration	4	77	1.4	0.00012	10090.ENSMUSP00000002678,10090.ENSMUSP00000004913,10090.ENSMUSP00000020329,10090.ENSMUSP00000067066	Tgfb1,Pgf,Egfr,Lif
GO:0010863	positive regulation of phospholipase C activity	3	25	1.76	0.00013	10090.ENSMUSP00000031653,10090.ENSMUSP00000037694,10090.ENSMUSP00000081041	Flt1,Fgf2,Fgfr1
GO:0019217	regulation of fatty acid metabolic process	4	79	1.39	0.00013	10090.ENSMUSP00000001780,10090.ENSMUSP00000063795,10090.ENSMUSP00000099510,10090.ENSMUSP00000101082	Akt1,Irs1,Mtor,Sirt1
GO:0038190	VEGF-activated neuropilin signaling pathway	2	2	2.68	0.00013	10090.ENSMUSP00000026917,10090.ENSMUSP00000115883	Nrp1,Vegfa
GO:0051894	positive regulation of focal adhesion assembly	3	25	1.76	0.00013	10090.ENSMUSP00000026917,10090.ENSMUSP00000109144,10090.ENSMUSP00000115883	Nrp1,Kdr,Vegfa
GO:0097746	regulation of blood vessel diameter	5	165	1.16	0.00013	10090.ENSMUSP00000001780,10090.ENSMUSP00000020329,10090.ENSMUSP00000030834,10090.ENSMUSP00000101082,10090.ENSMUSP00000109144	Akt1,Egfr,Nos3,Sirt1,Kdr
GO:1901532	regulation of hematopoietic progenitor cell differentiation	3	25	1.76	0.00013	10090.ENSMUSP00000031653,10090.ENSMUSP00000109144,10090.ENSMUSP00000115883	Flt1,Kdr,Vegfa
GO:1904204	regulation of skeletal muscle hypertrophy	2	2	2.68	0.00013	10090.ENSMUSP00000027377,10090.ENSMUSP00000099510	Igfbp5,Mtor
GO:1904646	cellular response to amyloid-beta	3	25	1.76	0.00013	10090.ENSMUSP00000005671,10090.ENSMUSP00000050683,10090.ENSMUSP00000056668	Igf1r,Foxo3,Igf1
GO:0034504	protein localization to nucleus	5	166	1.16	0.00014	10090.ENSMUSP00000001780,10090.ENSMUSP00000002678,10090.ENSMUSP00000022545,10090.ENSMUSP00000063795,10090.ENSMUSP00000094986	Akt1,Tgfb1,Fgf9,Irs1,Tsc2
GO:0042306	regulation of protein import into nucleus	4	81	1.37	0.00014	10090.ENSMUSP00000002678,10090.ENSMUSP00000056668,10090.ENSMUSP00000091921,10090.ENSMUSP00000101082	Tgfb1,Igf1,Hsp90aa1,Sirt1
GO:0046661	male sex differentiation	5	166	1.16	0.00014	10090.ENSMUSP00000022545,10090.ENSMUSP00000028533,10090.ENSMUSP00000043153,10090.ENSMUSP00000047894,10090.ENSMUSP00000109144	Fgf9,Fshb,Amh,Inhba,Kdr
GO:0060045	positive regulation of cardiac muscle cell proliferation	3	26	1.74	0.00014	10090.ENSMUSP00000022545,10090.ENSMUSP00000037694,10090.ENSMUSP00000081041	Fgf9,Fgf2,Fgfr1
GO:0072091	regulation of stem cell proliferation	4	80	1.38	0.00014	10090.ENSMUSP00000002678,10090.ENSMUSP00000033919,10090.ENSMUSP00000081041,10090.ENSMUSP00000115883	Tgfb1,Vegfc,Fgfr1,Vegfa
GO:0090596	sensory organ morphogenesis	6	284	1.01	0.00014	10090.ENSMUSP00000022545,10090.ENSMUSP00000029653,10090.ENSMUSP00000031653,10090.ENSMUSP00000081041,10090.ENSMUSP00000109144,10090.ENSMUSP00000115883	Fgf9,Egf,Flt1,Fgfr1,Kdr,Vegfa
GO:0006935	chemotaxis	7	432	0.89	0.00015	10090.ENSMUSP00000025914,10090.ENSMUSP00000026917,10090.ENSMUSP00000031653,10090.ENSMUSP00000033919,10090.ENSMUSP00000037694,10090.ENSMUSP00000094986,10090.ENSMUSP00000115883	Vegfb,Nrp1,Flt1,Vegfc,Fgf2,Tsc2,Vegfa
GO:0007163	establishment or maintenance of cell polarity	5	170	1.15	0.00015	10090.ENSMUSP00000005671,10090.ENSMUSP00000051809,10090.ENSMUSP00000091921,10090.ENSMUSP00000094986,10090.ENSMUSP00000116494	Igf1r,Rictor,Hsp90aa1,Tsc2,Mapkap1
GO:0001942	hair follicle development	4	84	1.36	0.00016	10090.ENSMUSP00000020329,10090.ENSMUSP00000022287,10090.ENSMUSP00000027377,10090.ENSMUSP00000047894	Egfr,Fst,Igfbp5,Inhba
GO:0010717	regulation of epithelial to mesenchymal transition	4	84	1.36	0.00016	10090.ENSMUSP00000002678,10090.ENSMUSP00000094986,10090.ENSMUSP00000099510,10090.ENSMUSP00000115883	Tgfb1,Tsc2,Mtor,Vegfa
GO:0030308	negative regulation of cell growth	5	172	1.14	0.00016	10090.ENSMUSP00000002678,10090.ENSMUSP00000018382,10090.ENSMUSP00000026917,10090.ENSMUSP00000047894,10090.ENSMUSP00000101082	Tgfb1,Gdf9,Nrp1,Inhba,Sirt1
GO:0080135	regulation of cellular response to stress	8	603	0.8	0.00016	10090.ENSMUSP00000001780,10090.ENSMUSP00000005671,10090.ENSMUSP00000020329,10090.ENSMUSP00000032399,10090.ENSMUSP00000050683,10090.ENSMUSP00000055308,10090.ENSMUSP00000101082,10090.ENSMUSP00000115883	Akt1,Igf1r,Egfr,Kras,Foxo3,Foxo1,Sirt1,Vegfa
GO:0090312	positive regulation of protein deacetylation	3	27	1.73	0.00016	10090.ENSMUSP00000002678,10090.ENSMUSP00000101082,10090.ENSMUSP00000115883	Tgfb1,Sirt1,Vegfa
GO:1903393	positive regulation of adherens junction organization	3	27	1.73	0.00016	10090.ENSMUSP00000026917,10090.ENSMUSP00000109144,10090.ENSMUSP00000115883	Nrp1,Kdr,Vegfa
GO:0010800	positive regulation of peptidyl-threonine phosphorylation	3	28	1.71	0.00017	10090.ENSMUSP00000002678,10090.ENSMUSP00000026671,10090.ENSMUSP00000029653	Tgfb1,Rptor,Egf
GO:0030509	BMP signaling pathway	4	87	1.34	0.00018	10090.ENSMUSP00000002678,10090.ENSMUSP00000018382,10090.ENSMUSP00000022287,10090.ENSMUSP00000024049	Tgfb1,Gdf9,Fst,Bmp15
GO:0001678	cellular glucose homeostasis	4	88	1.34	0.00019	10090.ENSMUSP00000005671,10090.ENSMUSP00000050683,10090.ENSMUSP00000056668,10090.ENSMUSP00000101082	Igf1r,Foxo3,Igf1,Sirt1
GO:0006915	apoptotic process	9	809	0.73	0.00019	10090.ENSMUSP00000001780,10090.ENSMUSP00000002678,10090.ENSMUSP00000047894,10090.ENSMUSP00000050683,10090.ENSMUSP00000055308,10090.ENSMUSP00000056668,10090.ENSMUSP00000094986,10090.ENSMUSP00000101082,10090.ENSMUSP00000119715	Akt1,Tgfb1,Inhba,Foxo3,Foxo1,Igf1,Tsc2,Sirt1,Rps6kb1
GO:0030030	cell projection organization	10	1020	0.67	0.00019	10090.ENSMUSP00000001780,10090.ENSMUSP00000005671,10090.ENSMUSP00000020329,10090.ENSMUSP00000026917,10090.ENSMUSP00000081041,10090.ENSMUSP00000091921,10090.ENSMUSP00000094986,10090.ENSMUSP00000099510,10090.ENSMUSP00000109144,10090.ENSMUSP00000115883	Akt1,Igf1r,Egfr,Nrp1,Fgfr1,Hsp90aa1,Tsc2,Mtor,Kdr,Vegfa
GO:0042594	response to starvation	5	181	1.12	0.00019	10090.ENSMUSP00000026671,10090.ENSMUSP00000033880,10090.ENSMUSP00000055308,10090.ENSMUSP00000099510,10090.ENSMUSP00000101082	Rptor,Eif4ebp1,Foxo1,Mtor,Sirt1
GO:0048598	embryonic morphogenesis	8	621	0.79	0.00019	10090.ENSMUSP00000002678,10090.ENSMUSP00000022545,10090.ENSMUSP00000029653,10090.ENSMUSP00000031653,10090.ENSMUSP00000033919,10090.ENSMUSP00000047894,10090.ENSMUSP00000081041,10090.ENSMUSP00000094986	Tgfb1,Fgf9,Egf,Flt1,Vegfc,Inhba,Fgfr1,Tsc2
GO:0070371	ERK1 and ERK2 cascade	3	29	1.7	0.00019	10090.ENSMUSP00000029653,10090.ENSMUSP00000056668,10090.ENSMUSP00000109144	Egf,Igf1,Kdr
GO:0097191	extrinsic apoptotic signaling pathway	4	88	1.34	0.00019	10090.ENSMUSP00000002678,10090.ENSMUSP00000047894,10090.ENSMUSP00000050683,10090.ENSMUSP00000056668	Tgfb1,Inhba,Foxo3,Igf1
GO:0001501	skeletal system development	7	454	0.87	0.00020	10090.ENSMUSP00000002678,10090.ENSMUSP00000022287,10090.ENSMUSP00000022545,10090.ENSMUSP00000037694,10090.ENSMUSP00000056668,10090.ENSMUSP00000081041,10090.ENSMUSP00000115883	Tgfb1,Fst,Fgf9,Fgf2,Igf1,Fgfr1,Vegfa
GO:0042060	wound healing	6	304	0.98	0.00020	10090.ENSMUSP00000002678,10090.ENSMUSP00000020329,10090.ENSMUSP00000020704,10090.ENSMUSP00000037694,10090.ENSMUSP00000056668,10090.ENSMUSP00000099510	Tgfb1,Egfr,Igfbp1,Fgf2,Igf1,Mtor
GO:0048738	cardiac muscle tissue development	5	182	1.12	0.00020	10090.ENSMUSP00000002678,10090.ENSMUSP00000037694,10090.ENSMUSP00000045710,10090.ENSMUSP00000099510,10090.ENSMUSP00000115883	Tgfb1,Fgf2,Fgf1,Mtor,Vegfa
GO:0051783	regulation of nuclear division	5	184	1.11	0.00020	10090.ENSMUSP00000002678,10090.ENSMUSP00000005671,10090.ENSMUSP00000029653,10090.ENSMUSP00000056668,10090.ENSMUSP00000067066	Tgfb1,Igf1r,Egf,Igf1,Lif
GO:1901492	positive regulation of lymphangiogenesis	2	3	2.5	0.00020	10090.ENSMUSP00000033919,10090.ENSMUSP00000115883	Vegfc,Vegfa
GO:1902336	positive regulation of retinal ganglion cell axon guidance	2	3	2.5	0.00020	10090.ENSMUSP00000026917,10090.ENSMUSP00000115883	Nrp1,Vegfa
GO:0001649	osteoblast differentiation	4	92	1.32	0.00022	10090.ENSMUSP00000001780,10090.ENSMUSP00000022545,10090.ENSMUSP00000027377,10090.ENSMUSP00000056668	Akt1,Fgf9,Igfbp5,Igf1
GO:0019538	protein metabolic process	19	3580	0.41	0.00022	10090.ENSMUSP00000001780,10090.ENSMUSP00000002678,10090.ENSMUSP00000005671,10090.ENSMUSP00000020329,10090.ENSMUSP00000025914,10090.ENSMUSP00000026917,10090.ENSMUSP00000029653,10090.ENSMUSP00000031653,10090.ENSMUSP00000033880,10090.ENSMUSP00000047894,10090.ENSMUSP00000051809,10090.ENSMUSP00000056668,10090.ENSMUSP00000067066,10090.ENSMUSP00000081041,10090.ENSMUSP00000091921,10090.ENSMUSP00000099510…	Akt1,Tgfb1,Igf1r,Egfr,Vegfb,Nrp1,Egf,Flt1,Eif4ebp1,Inhba,Rictor,Igf1,Lif,Fgfr1,Hsp90aa1,Mtor,Sirt1,Kdr,Rps6kb1
GO:0021782	glial cell development	4	93	1.31	0.00022	10090.ENSMUSP00000001780,10090.ENSMUSP00000002678,10090.ENSMUSP00000020329,10090.ENSMUSP00000032399	Akt1,Tgfb1,Egfr,Kras
GO:0031058	positive regulation of histone modification	4	93	1.31	0.00022	10090.ENSMUSP00000002678,10090.ENSMUSP00000067066,10090.ENSMUSP00000101082,10090.ENSMUSP00000115883	Tgfb1,Lif,Sirt1,Vegfa
GO:0050999	regulation of nitric-oxide synthase activity	3	31	1.67	0.00022	10090.ENSMUSP00000001780,10090.ENSMUSP00000020329,10090.ENSMUSP00000032399	Akt1,Egfr,Kras
GO:0090263	positive regulation of canonical Wnt signaling pathway	4	93	1.31	0.00022	10090.ENSMUSP00000020329,10090.ENSMUSP00000022545,10090.ENSMUSP00000029653,10090.ENSMUSP00000037694	Egfr,Fgf9,Egf,Fgf2
GO:0009408	response to heat	4	94	1.31	0.00023	10090.ENSMUSP00000045710,10090.ENSMUSP00000056668,10090.ENSMUSP00000091921,10090.ENSMUSP00000119715	Fgf1,Igf1,Hsp90aa1,Rps6kb1
GO:0031663	lipopolysaccharide-mediated signaling pathway	3	32	1.65	0.00024	10090.ENSMUSP00000001780,10090.ENSMUSP00000002678,10090.ENSMUSP00000030834	Akt1,Tgfb1,Nos3
GO:0034405	response to fluid shear stress	3	32	1.65	0.00024	10090.ENSMUSP00000001780,10090.ENSMUSP00000002678,10090.ENSMUSP00000030834	Akt1,Tgfb1,Nos3
GO:0045778	positive regulation of ossification	4	95	1.3	0.00024	10090.ENSMUSP00000002678,10090.ENSMUSP00000037694,10090.ENSMUSP00000056668,10090.ENSMUSP00000115883	Tgfb1,Fgf2,Igf1,Vegfa
GO:0016241	regulation of macroautophagy	4	97	1.3	0.00026	10090.ENSMUSP00000094986,10090.ENSMUSP00000099510,10090.ENSMUSP00000101082,10090.ENSMUSP00000109144	Tsc2,Mtor,Sirt1,Kdr
GO:0046888	negative regulation of hormone secretion	4	97	1.3	0.00026	10090.ENSMUSP00000026671,10090.ENSMUSP00000063795,10090.ENSMUSP00000067066,10090.ENSMUSP00000101082	Rptor,Irs1,Lif,Sirt1
GO:0051150	regulation of smooth muscle cell differentiation	3	33	1.64	0.00026	10090.ENSMUSP00000002678,10090.ENSMUSP00000022545,10090.ENSMUSP00000101082	Tgfb1,Fgf9,Sirt1
GO:0051345	positive regulation of hydrolase activity	8	652	0.77	0.00026	10090.ENSMUSP00000001780,10090.ENSMUSP00000026917,10090.ENSMUSP00000031653,10090.ENSMUSP00000037694,10090.ENSMUSP00000081041,10090.ENSMUSP00000094986,10090.ENSMUSP00000101082,10090.ENSMUSP00000115883	Akt1,Nrp1,Flt1,Fgf2,Fgfr1,Tsc2,Sirt1,Vegfa
GO:0006606	protein import into nucleus	4	98	1.29	0.00027	10090.ENSMUSP00000001780,10090.ENSMUSP00000002678,10090.ENSMUSP00000022545,10090.ENSMUSP00000094986	Akt1,Tgfb1,Fgf9,Tsc2
GO:2001237	negative regulation of extrinsic apoptotic signaling pathway	4	98	1.29	0.00027	10090.ENSMUSP00000026917,10090.ENSMUSP00000056668,10090.ENSMUSP00000115883,10090.ENSMUSP00000119715	Nrp1,Igf1,Vegfa,Rps6kb1
GO:0007584	response to nutrient	5	199	1.08	0.00028	10090.ENSMUSP00000002678,10090.ENSMUSP00000005671,10090.ENSMUSP00000020329,10090.ENSMUSP00000099510,10090.ENSMUSP00000119715	Tgfb1,Igf1r,Egfr,Mtor,Rps6kb1
GO:0045637	regulation of myeloid cell differentiation	5	199	1.08	0.00028	10090.ENSMUSP00000028533,10090.ENSMUSP00000047894,10090.ENSMUSP00000050683,10090.ENSMUSP00000067066,10090.ENSMUSP00000099510	Fshb,Inhba,Foxo3,Lif,Mtor
GO:2000546	positive regulation of endothelial cell chemotaxis to fibroblast growth factor	2	4	2.38	0.00028	10090.ENSMUSP00000037694,10090.ENSMUSP00000081041	Fgf2,Fgfr1
GO:0010942	positive regulation of cell death	8	664	0.76	0.00029	10090.ENSMUSP00000001780,10090.ENSMUSP00000002678,10090.ENSMUSP00000030834,10090.ENSMUSP00000047894,10090.ENSMUSP00000050683,10090.ENSMUSP00000055308,10090.ENSMUSP00000099510,10090.ENSMUSP00000101082	Akt1,Tgfb1,Nos3,Inhba,Foxo3,Foxo1,Mtor,Sirt1
GO:0044087	regulation of cellular component biogenesis	9	863	0.7	0.00029	10090.ENSMUSP00000002678,10090.ENSMUSP00000026917,10090.ENSMUSP00000033880,10090.ENSMUSP00000051809,10090.ENSMUSP00000091921,10090.ENSMUSP00000099510,10090.ENSMUSP00000109144,10090.ENSMUSP00000115883,10090.ENSMUSP00000136287	Tgfb1,Nrp1,Eif4ebp1,Rictor,Hsp90aa1,Mtor,Kdr,Vegfa,Mlst8
GO:0046627	negative regulation of insulin receptor signaling pathway	3	35	1.61	0.00029	10090.ENSMUSP00000063795,10090.ENSMUSP00000094986,10090.ENSMUSP00000119715	Irs1,Tsc2,Rps6kb1
GO:0010508	positive regulation of autophagy	4	102	1.27	0.00030	10090.ENSMUSP00000055308,10090.ENSMUSP00000094986,10090.ENSMUSP00000101082,10090.ENSMUSP00000109144	Foxo1,Tsc2,Sirt1,Kdr
GO:0051129	negative regulation of cellular component organization	8	669	0.76	0.00030	10090.ENSMUSP00000001780,10090.ENSMUSP00000002678,10090.ENSMUSP00000026917,10090.ENSMUSP00000033880,10090.ENSMUSP00000056668,10090.ENSMUSP00000067066,10090.ENSMUSP00000094986,10090.ENSMUSP00000101082	Akt1,Tgfb1,Nrp1,Eif4ebp1,Igf1,Lif,Tsc2,Sirt1
GO:1902692	regulation of neuroblast proliferation	3	36	1.6	0.00032	10090.ENSMUSP00000002678,10090.ENSMUSP00000033919,10090.ENSMUSP00000115883	Tgfb1,Vegfc,Vegfa
GO:0030950	establishment or maintenance of actin cytoskeleton polarity	2	5	2.28	0.00038	10090.ENSMUSP00000051809,10090.ENSMUSP00000116494	Rictor,Mapkap1
GO:0032872	regulation of stress-activated MAPK cascade	5	213	1.05	0.00038	10090.ENSMUSP00000001780,10090.ENSMUSP00000005671,10090.ENSMUSP00000020329,10090.ENSMUSP00000055308,10090.ENSMUSP00000115883	Akt1,Igf1r,Egfr,Foxo1,Vegfa
GO:0048597	post-embryonic camera-type eye morphogenesis	2	5	2.28	0.00038	10090.ENSMUSP00000031653,10090.ENSMUSP00000109144	Flt1,Kdr
GO:0007498	mesoderm development	4	110	1.24	0.00039	10090.ENSMUSP00000043153,10090.ENSMUSP00000047894,10090.ENSMUSP00000081041,10090.ENSMUSP00000115883	Amh,Inhba,Fgfr1,Vegfa
GO:0048873	homeostasis of number of cells within a tissue	3	39	1.57	0.00039	10090.ENSMUSP00000030834,10090.ENSMUSP00000032399,10090.ENSMUSP00000115883	Nos3,Kras,Vegfa
GO:0051898	negative regulation of protein kinase B signaling	3	39	1.57	0.00039	10090.ENSMUSP00000005671,10090.ENSMUSP00000094986,10090.ENSMUSP00000101082	Igf1r,Tsc2,Sirt1
GO:0061448	connective tissue development	5	215	1.05	0.00039	10090.ENSMUSP00000002678,10090.ENSMUSP00000022545,10090.ENSMUSP00000037694,10090.ENSMUSP00000056668,10090.ENSMUSP00000081041	Tgfb1,Fgf9,Fgf2,Igf1,Fgfr1
GO:0033365	protein localization to organelle	7	515	0.81	0.00040	10090.ENSMUSP00000001780,10090.ENSMUSP00000002678,10090.ENSMUSP00000022545,10090.ENSMUSP00000026917,10090.ENSMUSP00000063795,10090.ENSMUSP00000091921,10090.ENSMUSP00000094986	Akt1,Tgfb1,Fgf9,Nrp1,Irs1,Hsp90aa1,Tsc2
GO:0001569	branching involved in blood vessel morphogenesis	3	40	1.56	0.00041	10090.ENSMUSP00000026917,10090.ENSMUSP00000031653,10090.ENSMUSP00000115883	Nrp1,Flt1,Vegfa
GO:0030855	epithelial cell differentiation	7	516	0.81	0.00041	10090.ENSMUSP00000002678,10090.ENSMUSP00000024049,10090.ENSMUSP00000037694,10090.ENSMUSP00000056668,10090.ENSMUSP00000081041,10090.ENSMUSP00000109144,10090.ENSMUSP00000115883	Tgfb1,Bmp15,Fgf2,Igf1,Fgfr1,Kdr,Vegfa
GO:0032273	positive regulation of protein polymerization	4	111	1.24	0.00041	10090.ENSMUSP00000051809,10090.ENSMUSP00000091921,10090.ENSMUSP00000099510,10090.ENSMUSP00000136287	Rictor,Hsp90aa1,Mtor,Mlst8
GO:1901564	organonitrogen compound metabolic process	21	4480	0.35	0.00042	10090.ENSMUSP00000001780,10090.ENSMUSP00000002678,10090.ENSMUSP00000005671,10090.ENSMUSP00000020329,10090.ENSMUSP00000025914,10090.ENSMUSP00000026917,10090.ENSMUSP00000029653,10090.ENSMUSP00000030834,10090.ENSMUSP00000031653,10090.ENSMUSP00000033880,10090.ENSMUSP00000037694,10090.ENSMUSP00000047894,10090.ENSMUSP00000051809,10090.ENSMUSP00000056668,10090.ENSMUSP00000067066,10090.ENSMUSP00000081041…	Akt1,Tgfb1,Igf1r,Egfr,Vegfb,Nrp1,Egf,Nos3,Flt1,Eif4ebp1,Fgf2,Inhba,Rictor,Igf1,Lif,Fgfr1,Hsp90aa1,Mtor,Sirt1,Kdr,Rps6kb1
GO:0001503	ossification	5	221	1.04	0.00044	10090.ENSMUSP00000001780,10090.ENSMUSP00000002678,10090.ENSMUSP00000022545,10090.ENSMUSP00000027377,10090.ENSMUSP00000056668	Akt1,Tgfb1,Fgf9,Igfbp5,Igf1
GO:0090276	regulation of peptide hormone secretion	5	222	1.03	0.00045	10090.ENSMUSP00000020329,10090.ENSMUSP00000026671,10090.ENSMUSP00000063795,10090.ENSMUSP00000067066,10090.ENSMUSP00000101082	Egfr,Rptor,Irs1,Lif,Sirt1
GO:0090277	positive regulation of peptide hormone secretion	4	116	1.22	0.00047	10090.ENSMUSP00000020329,10090.ENSMUSP00000063795,10090.ENSMUSP00000067066,10090.ENSMUSP00000101082	Egfr,Irs1,Lif,Sirt1
GO:0021825	substrate-dependent cerebral cortex tangential migration	2	6	2.2	0.00049	10090.ENSMUSP00000026917,10090.ENSMUSP00000081041	Nrp1,Fgfr1
GO:0038033	positive regulation of endothelial cell chemotaxis by VEGF-activated vascular endothelial growth factor receptor signaling pathway	2	6	2.2	0.00049	10090.ENSMUSP00000109144,10090.ENSMUSP00000115883	Kdr,Vegfa
GO:0071233	cellular response to leucine	2	6	2.2	0.00049	10090.ENSMUSP00000026671,10090.ENSMUSP00000099510	Rptor,Mtor
GO:1905563	negative regulation of vascular endothelial cell proliferation	2	6	2.2	0.00049	10090.ENSMUSP00000031653,10090.ENSMUSP00000094986	Flt1,Tsc2
GO:0021700	developmental maturation	5	228	1.02	0.00050	10090.ENSMUSP00000050683,10090.ENSMUSP00000056668,10090.ENSMUSP00000081041,10090.ENSMUSP00000109144,10090.ENSMUSP00000115883	Foxo3,Igf1,Fgfr1,Kdr,Vegfa
GO:0045429	positive regulation of nitric oxide biosynthetic process	3	43	1.52	0.00050	10090.ENSMUSP00000001780,10090.ENSMUSP00000091921,10090.ENSMUSP00000099510	Akt1,Hsp90aa1,Mtor
GO:0051091	positive regulation of DNA-binding transcription factor activity	5	230	1.02	0.00052	10090.ENSMUSP00000001780,10090.ENSMUSP00000002678,10090.ENSMUSP00000032399,10090.ENSMUSP00000043153,10090.ENSMUSP00000115883	Akt1,Tgfb1,Kras,Amh,Vegfa
GO:0051056	regulation of small GTPase mediated signal transduction	5	231	1.02	0.00053	10090.ENSMUSP00000026917,10090.ENSMUSP00000032399,10090.ENSMUSP00000056668,10090.ENSMUSP00000094986,10090.ENSMUSP00000116494	Nrp1,Kras,Igf1,Tsc2,Mapkap1
GO:0051098	regulation of binding	6	376	0.88	0.00055	10090.ENSMUSP00000001780,10090.ENSMUSP00000002678,10090.ENSMUSP00000029653,10090.ENSMUSP00000056668,10090.ENSMUSP00000067066,10090.ENSMUSP00000101082	Akt1,Tgfb1,Egf,Igf1,Lif,Sirt1
GO:0003012	muscle system process	5	234	1.01	0.00056	10090.ENSMUSP00000025914,10090.ENSMUSP00000030834,10090.ENSMUSP00000056668,10090.ENSMUSP00000099510,10090.ENSMUSP00000119715	Vegfb,Nos3,Igf1,Mtor,Rps6kb1
GO:0045687	positive regulation of glial cell differentiation	3	45	1.5	0.00056	10090.ENSMUSP00000030787,10090.ENSMUSP00000067066,10090.ENSMUSP00000099510	Rheb,Lif,Mtor
GO:0046326	positive regulation of glucose import	3	45	1.5	0.00056	10090.ENSMUSP00000001780,10090.ENSMUSP00000056668,10090.ENSMUSP00000063795	Akt1,Igf1,Irs1
GO:0090184	positive regulation of kidney development	3	45	1.5	0.00056	10090.ENSMUSP00000002678,10090.ENSMUSP00000067066,10090.ENSMUSP00000115883	Tgfb1,Lif,Vegfa
GO:0002376	immune system process	12	1703	0.53	0.00060	10090.ENSMUSP00000001780,10090.ENSMUSP00000002678,10090.ENSMUSP00000005671,10090.ENSMUSP00000022287,10090.ENSMUSP00000031653,10090.ENSMUSP00000047894,10090.ENSMUSP00000067066,10090.ENSMUSP00000099510,10090.ENSMUSP00000101082,10090.ENSMUSP00000109144,10090.ENSMUSP00000115883,10090.ENSMUSP00000119715	Akt1,Tgfb1,Igf1r,Fst,Flt1,Inhba,Lif,Mtor,Sirt1,Kdr,Vegfa,Rps6kb1
GO:0009791	post-embryonic development	4	125	1.19	0.00061	10090.ENSMUSP00000031653,10090.ENSMUSP00000099510,10090.ENSMUSP00000109144,10090.ENSMUSP00000115883	Flt1,Mtor,Kdr,Vegfa
GO:0048842	positive regulation of axon extension involved in axon guidance	2	7	2.14	0.00061	10090.ENSMUSP00000026917,10090.ENSMUSP00000115883	Nrp1,Vegfa
GO:0070141	response to UV-A	2	7	2.14	0.00061	10090.ENSMUSP00000001780,10090.ENSMUSP00000020329	Akt1,Egfr
GO:0097475	motor neuron migration	2	7	2.14	0.00061	10090.ENSMUSP00000026917,10090.ENSMUSP00000115883	Nrp1,Vegfa
GO:0003179	heart valve morphogenesis	3	47	1.49	0.00062	10090.ENSMUSP00000002678,10090.ENSMUSP00000030834,10090.ENSMUSP00000099510	Tgfb1,Nos3,Mtor
GO:0006469	negative regulation of protein kinase activity	5	241	1.0	0.00062	10090.ENSMUSP00000001780,10090.ENSMUSP00000005671,10090.ENSMUSP00000026671,10090.ENSMUSP00000094986,10090.ENSMUSP00000101082	Akt1,Igf1r,Rptor,Tsc2,Sirt1
GO:0048593	camera-type eye morphogenesis	4	127	1.18	0.00064	10090.ENSMUSP00000029653,10090.ENSMUSP00000031653,10090.ENSMUSP00000109144,10090.ENSMUSP00000115883	Egf,Flt1,Kdr,Vegfa
GO:0000186	activation of MAPKK activity	3	48	1.48	0.00065	10090.ENSMUSP00000020329,10090.ENSMUSP00000029653,10090.ENSMUSP00000037694	Egfr,Egf,Fgf2
GO:0001658	branching involved in ureteric bud morphogenesis	3	48	1.48	0.00065	10090.ENSMUSP00000004913,10090.ENSMUSP00000037694,10090.ENSMUSP00000045710	Pgf,Fgf2,Fgf1
GO:0030182	neuron differentiation	9	973	0.65	0.00065	10090.ENSMUSP00000005671,10090.ENSMUSP00000020329,10090.ENSMUSP00000026917,10090.ENSMUSP00000047894,10090.ENSMUSP00000067066,10090.ENSMUSP00000081041,10090.ENSMUSP00000091921,10090.ENSMUSP00000109144,10090.ENSMUSP00000115883	Igf1r,Egfr,Nrp1,Inhba,Lif,Fgfr1,Hsp90aa1,Kdr,Vegfa
GO:0038083	peptidyl-tyrosine autophosphorylation	3	48	1.48	0.00065	10090.ENSMUSP00000005671,10090.ENSMUSP00000020329,10090.ENSMUSP00000109144	Igf1r,Egfr,Kdr
GO:0048872	homeostasis of number of cells	5	243	0.99	0.00065	10090.ENSMUSP00000001780,10090.ENSMUSP00000002678,10090.ENSMUSP00000030834,10090.ENSMUSP00000032399,10090.ENSMUSP00000115883	Akt1,Tgfb1,Nos3,Kras,Vegfa
GO:0060560	developmental growth involved in morphogenesis	4	128	1.18	0.00065	10090.ENSMUSP00000002678,10090.ENSMUSP00000026917,10090.ENSMUSP00000045710,10090.ENSMUSP00000091921	Tgfb1,Nrp1,Fgf1,Hsp90aa1
GO:0051048	negative regulation of secretion	5	246	0.99	0.00068	10090.ENSMUSP00000026671,10090.ENSMUSP00000029653,10090.ENSMUSP00000063795,10090.ENSMUSP00000067066,10090.ENSMUSP00000101082	Rptor,Egf,Irs1,Lif,Sirt1
GO:0043086	negative regulation of catalytic activity	8	765	0.7	0.00069	10090.ENSMUSP00000001780,10090.ENSMUSP00000005671,10090.ENSMUSP00000026671,10090.ENSMUSP00000030834,10090.ENSMUSP00000056668,10090.ENSMUSP00000094986,10090.ENSMUSP00000101082,10090.ENSMUSP00000115883	Akt1,Igf1r,Rptor,Nos3,Igf1,Tsc2,Sirt1,Vegfa
GO:0048708	astrocyte differentiation	3	49	1.47	0.00069	10090.ENSMUSP00000020329,10090.ENSMUSP00000032399,10090.ENSMUSP00000067066	Egfr,Kras,Lif
GO:2000677	regulation of transcription regulatory region DNA binding	3	49	1.47	0.00069	10090.ENSMUSP00000002678,10090.ENSMUSP00000056668,10090.ENSMUSP00000067066	Tgfb1,Igf1,Lif
GO:0030214	hyaluronan catabolic process	2	8	2.08	0.00074	10090.ENSMUSP00000002678,10090.ENSMUSP00000037694	Tgfb1,Fgf2
GO:0032071	regulation of endodeoxyribonuclease activity	2	8	2.08	0.00074	10090.ENSMUSP00000001780,10090.ENSMUSP00000101082	Akt1,Sirt1
GO:0060463	lung lobe morphogenesis	2	8	2.08	0.00074	10090.ENSMUSP00000056668,10090.ENSMUSP00000067066	Igf1,Lif
GO:1900125	regulation of hyaluronan biosynthetic process	2	8	2.08	0.00074	10090.ENSMUSP00000002678,10090.ENSMUSP00000029653	Tgfb1,Egf
GO:1903800	positive regulation of production of miRNAs involved in gene silencing by miRNA	2	8	2.08	0.00074	10090.ENSMUSP00000002678,10090.ENSMUSP00000020329	Tgfb1,Egfr
GO:0030850	prostate gland development	3	51	1.45	0.00076	10090.ENSMUSP00000005671,10090.ENSMUSP00000034811,10090.ENSMUSP00000056668	Igf1r,Cyp19a1,Igf1
GO:0019827	stem cell population maintenance	4	135	1.15	0.00078	10090.ENSMUSP00000050683,10090.ENSMUSP00000055308,10090.ENSMUSP00000067066,10090.ENSMUSP00000081041	Foxo3,Foxo1,Lif,Fgfr1
GO:0072594	establishment of protein localization to organelle	5	255	0.97	0.00078	10090.ENSMUSP00000001780,10090.ENSMUSP00000002678,10090.ENSMUSP00000022545,10090.ENSMUSP00000091921,10090.ENSMUSP00000094986	Akt1,Tgfb1,Fgf9,Hsp90aa1,Tsc2
GO:0048666	neuron development	8	783	0.69	0.00079	10090.ENSMUSP00000005671,10090.ENSMUSP00000020329,10090.ENSMUSP00000026917,10090.ENSMUSP00000067066,10090.ENSMUSP00000081041,10090.ENSMUSP00000091921,10090.ENSMUSP00000109144,10090.ENSMUSP00000115883	Igf1r,Egfr,Nrp1,Lif,Fgfr1,Hsp90aa1,Kdr,Vegfa
GO:0008584	male gonad development	4	137	1.15	0.00082	10090.ENSMUSP00000022545,10090.ENSMUSP00000028533,10090.ENSMUSP00000047894,10090.ENSMUSP00000109144	Fgf9,Fshb,Inhba,Kdr
GO:0051222	positive regulation of protein transport	6	410	0.85	0.00083	10090.ENSMUSP00000002678,10090.ENSMUSP00000020329,10090.ENSMUSP00000033919,10090.ENSMUSP00000056668,10090.ENSMUSP00000091921,10090.ENSMUSP00000101082	Tgfb1,Egfr,Vegfc,Igf1,Hsp90aa1,Sirt1
GO:0010656	negative regulation of muscle cell apoptotic process	3	53	1.43	0.00084	10090.ENSMUSP00000005671,10090.ENSMUSP00000056668,10090.ENSMUSP00000101082	Igf1r,Igf1,Sirt1
GO:0035065	regulation of histone acetylation	3	53	1.43	0.00084	10090.ENSMUSP00000002678,10090.ENSMUSP00000067066,10090.ENSMUSP00000101082	Tgfb1,Lif,Sirt1
GO:0050886	endocrine process	3	53	1.43	0.00084	10090.ENSMUSP00000030834,10090.ENSMUSP00000032399,10090.ENSMUSP00000047894	Nos3,Kras,Inhba
GO:0003206	cardiac chamber morphogenesis	4	139	1.14	0.00085	10090.ENSMUSP00000002678,10090.ENSMUSP00000022545,10090.ENSMUSP00000026917,10090.ENSMUSP00000030834	Tgfb1,Fgf9,Nrp1,Nos3
GO:0021795	cerebral cortex cell migration	3	54	1.43	0.00087	10090.ENSMUSP00000020329,10090.ENSMUSP00000026917,10090.ENSMUSP00000081041	Egfr,Nrp1,Fgfr1
GO:0030856	regulation of epithelial cell differentiation	4	140	1.14	0.00087	10090.ENSMUSP00000030787,10090.ENSMUSP00000067066,10090.ENSMUSP00000109144,10090.ENSMUSP00000115883	Rheb,Lif,Kdr,Vegfa
GO:0030900	forebrain development	6	415	0.84	0.00087	10090.ENSMUSP00000020329,10090.ENSMUSP00000026917,10090.ENSMUSP00000032399,10090.ENSMUSP00000037694,10090.ENSMUSP00000047894,10090.ENSMUSP00000081041	Egfr,Nrp1,Kras,Fgf2,Inhba,Fgfr1
GO:0042307	positive regulation of protein import into nucleus	3	54	1.43	0.00087	10090.ENSMUSP00000002678,10090.ENSMUSP00000056668,10090.ENSMUSP00000091921	Tgfb1,Igf1,Hsp90aa1
GO:0060249	anatomical structure homeostasis	5	262	0.96	0.00087	10090.ENSMUSP00000030834,10090.ENSMUSP00000032399,10090.ENSMUSP00000091921,10090.ENSMUSP00000109144,10090.ENSMUSP00000115883	Nos3,Kras,Hsp90aa1,Kdr,Vegfa
GO:0060982	coronary artery morphogenesis	2	9	2.03	0.00088	10090.ENSMUSP00000026917,10090.ENSMUSP00000115883	Nrp1,Vegfa
GO:0090031	positive regulation of steroid hormone biosynthetic process	2	9	2.03	0.00088	10090.ENSMUSP00000005671,10090.ENSMUSP00000056668	Igf1r,Igf1
GO:0030178	negative regulation of Wnt signaling pathway	4	141	1.13	0.00089	10090.ENSMUSP00000022545,10090.ENSMUSP00000050683,10090.ENSMUSP00000055308,10090.ENSMUSP00000094986	Fgf9,Foxo3,Foxo1,Tsc2
GO:0030097	hemopoiesis	7	600	0.75	0.00091	10090.ENSMUSP00000002678,10090.ENSMUSP00000022287,10090.ENSMUSP00000047894,10090.ENSMUSP00000099510,10090.ENSMUSP00000101082,10090.ENSMUSP00000109144,10090.ENSMUSP00000115883	Tgfb1,Fst,Inhba,Mtor,Sirt1,Kdr,Vegfa
GO:0060425	lung morphogenesis	3	55	1.42	0.00091	10090.ENSMUSP00000032399,10090.ENSMUSP00000056668,10090.ENSMUSP00000067066	Kras,Igf1,Lif
GO:0043065	positive regulation of apoptotic process	7	601	0.75	0.00092	10090.ENSMUSP00000001780,10090.ENSMUSP00000002678,10090.ENSMUSP00000030834,10090.ENSMUSP00000047894,10090.ENSMUSP00000050683,10090.ENSMUSP00000055308,10090.ENSMUSP00000101082	Akt1,Tgfb1,Nos3,Inhba,Foxo3,Foxo1,Sirt1
GO:2000113	negative regulation of cellular macromolecule biosynthetic process	10	1269	0.58	0.00092	10090.ENSMUSP00000002678,10090.ENSMUSP00000022287,10090.ENSMUSP00000022545,10090.ENSMUSP00000027377,10090.ENSMUSP00000033880,10090.ENSMUSP00000050683,10090.ENSMUSP00000055308,10090.ENSMUSP00000081041,10090.ENSMUSP00000101082,10090.ENSMUSP00000115883	Tgfb1,Fst,Fgf9,Igfbp5,Eif4ebp1,Foxo3,Foxo1,Fgfr1,Sirt1,Vegfa
GO:0009267	cellular response to starvation	4	143	1.13	0.00093	10090.ENSMUSP00000026671,10090.ENSMUSP00000055308,10090.ENSMUSP00000099510,10090.ENSMUSP00000101082	Rptor,Foxo1,Mtor,Sirt1
GO:0009895	negative regulation of catabolic process	5	269	0.95	0.00096	10090.ENSMUSP00000001780,10090.ENSMUSP00000020329,10090.ENSMUSP00000094986,10090.ENSMUSP00000099510,10090.ENSMUSP00000115883	Akt1,Egfr,Tsc2,Mtor,Vegfa
GO:0001701	in utero embryonic development	6	426	0.83	0.00097	10090.ENSMUSP00000001780,10090.ENSMUSP00000020329,10090.ENSMUSP00000030834,10090.ENSMUSP00000067066,10090.ENSMUSP00000081041,10090.ENSMUSP00000115883	Akt1,Egfr,Nos3,Lif,Fgfr1,Vegfa
GO:0050714	positive regulation of protein secretion	5	271	0.95	0.00099	10090.ENSMUSP00000002678,10090.ENSMUSP00000020329,10090.ENSMUSP00000033919,10090.ENSMUSP00000056668,10090.ENSMUSP00000101082	Tgfb1,Egfr,Vegfc,Igf1,Sirt1
GO:0000122	negative regulation of transcription by RNA polymerase II	8	817	0.67	0.0010	10090.ENSMUSP00000002678,10090.ENSMUSP00000022287,10090.ENSMUSP00000022545,10090.ENSMUSP00000050683,10090.ENSMUSP00000055308,10090.ENSMUSP00000081041,10090.ENSMUSP00000101082,10090.ENSMUSP00000115883	Tgfb1,Fst,Fgf9,Foxo3,Foxo1,Fgfr1,Sirt1,Vegfa
GO:0006809	nitric oxide biosynthetic process	2	10	1.98	0.0010	10090.ENSMUSP00000030834,10090.ENSMUSP00000091921	Nos3,Hsp90aa1
GO:0009314	response to radiation	6	433	0.82	0.0010	10090.ENSMUSP00000001780,10090.ENSMUSP00000002678,10090.ENSMUSP00000020329,10090.ENSMUSP00000032399,10090.ENSMUSP00000099510,10090.ENSMUSP00000101082	Akt1,Tgfb1,Egfr,Kras,Mtor,Sirt1
GO:0016239	positive regulation of macroautophagy	3	58	1.39	0.0010	10090.ENSMUSP00000094986,10090.ENSMUSP00000101082,10090.ENSMUSP00000109144	Tsc2,Sirt1,Kdr
GO:0031017	exocrine pancreas development	2	10	1.98	0.0010	10090.ENSMUSP00000005671,10090.ENSMUSP00000056668	Igf1r,Igf1
GO:0035767	endothelial cell chemotaxis	2	10	1.98	0.0010	10090.ENSMUSP00000026917,10090.ENSMUSP00000115883	Nrp1,Vegfa
GO:0048812	neuron projection morphogenesis	6	429	0.83	0.0010	10090.ENSMUSP00000005671,10090.ENSMUSP00000020329,10090.ENSMUSP00000026917,10090.ENSMUSP00000091921,10090.ENSMUSP00000109144,10090.ENSMUSP00000115883	Igf1r,Egfr,Nrp1,Hsp90aa1,Kdr,Vegfa
GO:0051271	negative regulation of cellular component movement	5	272	0.95	0.0010	10090.ENSMUSP00000002678,10090.ENSMUSP00000026917,10090.ENSMUSP00000027377,10090.ENSMUSP00000034811,10090.ENSMUSP00000037694	Tgfb1,Nrp1,Igfbp5,Cyp19a1,Fgf2
GO:0071214	cellular response to abiotic stimulus	5	272	0.95	0.0010	10090.ENSMUSP00000001780,10090.ENSMUSP00000002678,10090.ENSMUSP00000020329,10090.ENSMUSP00000030834,10090.ENSMUSP00000101082	Akt1,Tgfb1,Egfr,Nos3,Sirt1
GO:0097190	apoptotic signaling pathway	5	273	0.94	0.0010	10090.ENSMUSP00000002678,10090.ENSMUSP00000047894,10090.ENSMUSP00000050683,10090.ENSMUSP00000056668,10090.ENSMUSP00000101082	Tgfb1,Inhba,Foxo3,Igf1,Sirt1
GO:0007611	learning or memory	5	286	0.92	0.0012	10090.ENSMUSP00000020329,10090.ENSMUSP00000032399,10090.ENSMUSP00000056668,10090.ENSMUSP00000099510,10090.ENSMUSP00000119715	Egfr,Kras,Igf1,Mtor,Rps6kb1
GO:0031175	neuron projection development	7	637	0.72	0.0012	10090.ENSMUSP00000005671,10090.ENSMUSP00000020329,10090.ENSMUSP00000026917,10090.ENSMUSP00000081041,10090.ENSMUSP00000091921,10090.ENSMUSP00000109144,10090.ENSMUSP00000115883	Igf1r,Egfr,Nrp1,Fgfr1,Hsp90aa1,Kdr,Vegfa
GO:0040013	negative regulation of locomotion	5	288	0.92	0.0012	10090.ENSMUSP00000002678,10090.ENSMUSP00000026917,10090.ENSMUSP00000027377,10090.ENSMUSP00000034811,10090.ENSMUSP00000037694	Tgfb1,Nrp1,Igfbp5,Cyp19a1,Fgf2
GO:0043388	positive regulation of DNA binding	3	62	1.37	0.0012	10090.ENSMUSP00000002678,10090.ENSMUSP00000029653,10090.ENSMUSP00000056668	Tgfb1,Egf,Igf1
GO:0044342	type B pancreatic cell proliferation	2	11	1.94	0.0012	10090.ENSMUSP00000017637,10090.ENSMUSP00000027377	Igfbp4,Igfbp5
GO:0060041	retina development in camera-type eye	4	156	1.09	0.0012	10090.ENSMUSP00000026917,10090.ENSMUSP00000029653,10090.ENSMUSP00000067066,10090.ENSMUSP00000115883	Nrp1,Egf,Lif,Vegfa
GO:0060135	maternal process involved in female pregnancy	3	62	1.37	0.0012	10090.ENSMUSP00000001780,10090.ENSMUSP00000067066,10090.ENSMUSP00000099510	Akt1,Lif,Mtor
GO:0060484	lung-associated mesenchyme development	2	11	1.94	0.0012	10090.ENSMUSP00000022545,10090.ENSMUSP00000081041	Fgf9,Fgfr1
GO:0060968	regulation of gene silencing	3	62	1.37	0.0012	10090.ENSMUSP00000002678,10090.ENSMUSP00000020329,10090.ENSMUSP00000101082	Tgfb1,Egfr,Sirt1
GO:1902105	regulation of leukocyte differentiation	5	284	0.93	0.0012	10090.ENSMUSP00000002678,10090.ENSMUSP00000028533,10090.ENSMUSP00000067066,10090.ENSMUSP00000091921,10090.ENSMUSP00000099510	Tgfb1,Fshb,Lif,Hsp90aa1,Mtor
GO:2000774	positive regulation of cellular senescence	2	11	1.94	0.0012	10090.ENSMUSP00000032399,10090.ENSMUSP00000101082	Kras,Sirt1
GO:0002295	T-helper cell lineage commitment	2	12	1.9	0.0013	10090.ENSMUSP00000002678,10090.ENSMUSP00000099510	Tgfb1,Mtor
GO:0009416	response to light stimulus	5	294	0.91	0.0013	10090.ENSMUSP00000001780,10090.ENSMUSP00000020329,10090.ENSMUSP00000032399,10090.ENSMUSP00000099510,10090.ENSMUSP00000101082	Akt1,Egfr,Kras,Mtor,Sirt1
GO:0010507	negative regulation of autophagy	3	64	1.35	0.0013	10090.ENSMUSP00000001780,10090.ENSMUSP00000094986,10090.ENSMUSP00000099510	Akt1,Tsc2,Mtor
GO:0021879	forebrain neuron differentiation	3	63	1.36	0.0013	10090.ENSMUSP00000026917,10090.ENSMUSP00000047894,10090.ENSMUSP00000081041	Nrp1,Inhba,Fgfr1
GO:0043129	surfactant homeostasis	2	12	1.9	0.0013	10090.ENSMUSP00000109144,10090.ENSMUSP00000115883	Kdr,Vegfa
GO:0043271	negative regulation of ion transport	4	158	1.08	0.0013	10090.ENSMUSP00000001780,10090.ENSMUSP00000002678,10090.ENSMUSP00000030834,10090.ENSMUSP00000099510	Akt1,Tgfb1,Nos3,Mtor
GO:0045945	positive regulation of transcription by RNA polymerase III	2	12	1.9	0.0013	10090.ENSMUSP00000026671,10090.ENSMUSP00000099510	Rptor,Mtor
GO:0048469	cell maturation	4	158	1.08	0.0013	10090.ENSMUSP00000050683,10090.ENSMUSP00000081041,10090.ENSMUSP00000109144,10090.ENSMUSP00000115883	Foxo3,Fgfr1,Kdr,Vegfa
GO:0048871	multicellular organismal homeostasis	5	289	0.92	0.0013	10090.ENSMUSP00000030834,10090.ENSMUSP00000032399,10090.ENSMUSP00000101082,10090.ENSMUSP00000109144,10090.ENSMUSP00000115883	Nos3,Kras,Sirt1,Kdr,Vegfa
GO:0051216	cartilage development	4	158	1.08	0.0013	10090.ENSMUSP00000002678,10090.ENSMUSP00000022545,10090.ENSMUSP00000037694,10090.ENSMUSP00000081041	Tgfb1,Fgf9,Fgf2,Fgfr1
GO:0061299	retina vasculature morphogenesis in camera-type eye	2	12	1.9	0.0013	10090.ENSMUSP00000026917,10090.ENSMUSP00000115883	Nrp1,Vegfa
GO:1903034	regulation of response to wounding	4	158	1.08	0.0013	10090.ENSMUSP00000005671,10090.ENSMUSP00000025914,10090.ENSMUSP00000037694,10090.ENSMUSP00000099510	Igf1r,Vegfb,Fgf2,Mtor
GO:0001505	regulation of neurotransmitter levels	5	298	0.91	0.0014	10090.ENSMUSP00000001780,10090.ENSMUSP00000030834,10090.ENSMUSP00000056668,10090.ENSMUSP00000091921,10090.ENSMUSP00000099510	Akt1,Nos3,Igf1,Hsp90aa1,Mtor
GO:0002062	chondrocyte differentiation	3	65	1.34	0.0014	10090.ENSMUSP00000002678,10090.ENSMUSP00000022545,10090.ENSMUSP00000081041	Tgfb1,Fgf9,Fgfr1
GO:0043269	regulation of ion transport	7	655	0.71	0.0014	10090.ENSMUSP00000001780,10090.ENSMUSP00000002678,10090.ENSMUSP00000029653,10090.ENSMUSP00000030834,10090.ENSMUSP00000056668,10090.ENSMUSP00000081041,10090.ENSMUSP00000099510	Akt1,Tgfb1,Egf,Nos3,Igf1,Fgfr1,Mtor
GO:0045669	positive regulation of osteoblast differentiation	3	66	1.34	0.0014	10090.ENSMUSP00000037694,10090.ENSMUSP00000056668,10090.ENSMUSP00000115883	Fgf2,Igf1,Vegfa
GO:1903036	positive regulation of response to wounding	3	66	1.34	0.0014	10090.ENSMUSP00000005671,10090.ENSMUSP00000025914,10090.ENSMUSP00000099510	Igf1r,Vegfb,Mtor
GO:2000242	negative regulation of reproductive process	3	66	1.34	0.0014	10090.ENSMUSP00000043153,10090.ENSMUSP00000056668,10090.ENSMUSP00000067066	Amh,Igf1,Lif
GO:0001894	tissue homeostasis	4	165	1.07	0.0015	10090.ENSMUSP00000030834,10090.ENSMUSP00000032399,10090.ENSMUSP00000109144,10090.ENSMUSP00000115883	Nos3,Kras,Kdr,Vegfa
GO:0008643	carbohydrate transport	3	68	1.33	0.0015	10090.ENSMUSP00000001780,10090.ENSMUSP00000049095,10090.ENSMUSP00000094986	Akt1,Ins1,Tsc2
GO:0032956	regulation of actin cytoskeleton organization	5	301	0.9	0.0015	10090.ENSMUSP00000002678,10090.ENSMUSP00000026917,10090.ENSMUSP00000051809,10090.ENSMUSP00000099510,10090.ENSMUSP00000136287	Tgfb1,Nrp1,Rictor,Mtor,Mlst8
GO:0043117	positive regulation of vascular permeability	2	13	1.87	0.0015	10090.ENSMUSP00000002678,10090.ENSMUSP00000115883	Tgfb1,Vegfa
GO:0044238	primary metabolic process	27	7426	0.24	0.0015	10090.ENSMUSP00000001780,10090.ENSMUSP00000002678,10090.ENSMUSP00000005671,10090.ENSMUSP00000020329,10090.ENSMUSP00000025914,10090.ENSMUSP00000026917,10090.ENSMUSP00000027377,10090.ENSMUSP00000029653,10090.ENSMUSP00000030834,10090.ENSMUSP00000031653,10090.ENSMUSP00000033880,10090.ENSMUSP00000034811,10090.ENSMUSP00000037694,10090.ENSMUSP00000047894,10090.ENSMUSP00000049095,10090.ENSMUSP00000050683…	Akt1,Tgfb1,Igf1r,Egfr,Vegfb,Nrp1,Igfbp5,Egf,Nos3,Flt1,Eif4ebp1,Cyp19a1,Fgf2,Inhba,Ins1,Foxo3,Rictor,Foxo1,Igf1,Irs1,Lif,Fgfr1,Hsp90aa1,Mtor,Sirt1,Kdr,Rps6kb1
GO:0055082	cellular chemical homeostasis	7	663	0.7	0.0015	10090.ENSMUSP00000002678,10090.ENSMUSP00000005671,10090.ENSMUSP00000037694,10090.ENSMUSP00000050683,10090.ENSMUSP00000056668,10090.ENSMUSP00000101082,10090.ENSMUSP00000109144	Tgfb1,Igf1r,Fgf2,Foxo3,Igf1,Sirt1,Kdr
GO:0071230	cellular response to amino acid stimulus	3	67	1.33	0.0015	10090.ENSMUSP00000020329,10090.ENSMUSP00000026671,10090.ENSMUSP00000099510	Egfr,Rptor,Mtor
GO:0071679	commissural neuron axon guidance	2	13	1.87	0.0015	10090.ENSMUSP00000026917,10090.ENSMUSP00000115883	Nrp1,Vegfa
GO:0090278	negative regulation of peptide hormone secretion	3	67	1.33	0.0015	10090.ENSMUSP00000026671,10090.ENSMUSP00000063795,10090.ENSMUSP00000101082	Rptor,Irs1,Sirt1
GO:0000165	MAPK cascade	4	170	1.05	0.0016	10090.ENSMUSP00000002678,10090.ENSMUSP00000029653,10090.ENSMUSP00000056668,10090.ENSMUSP00000109144	Tgfb1,Egf,Igf1,Kdr
GO:0000082	G1/S transition of mitotic cell cycle	3	72	1.3	0.0017	10090.ENSMUSP00000033880,10090.ENSMUSP00000047894,10090.ENSMUSP00000119715	Eif4ebp1,Inhba,Rps6kb1
GO:0051152	positive regulation of smooth muscle cell differentiation	2	14	1.84	0.0017	10090.ENSMUSP00000002678,10090.ENSMUSP00000101082	Tgfb1,Sirt1
GO:0060736	prostate gland growth	2	14	1.84	0.0017	10090.ENSMUSP00000034811,10090.ENSMUSP00000056668	Cyp19a1,Igf1
GO:0060766	negative regulation of androgen receptor signaling pathway	2	14	1.84	0.0017	10090.ENSMUSP00000056668,10090.ENSMUSP00000101082	Igf1,Sirt1
GO:0071333	cellular response to glucose stimulus	3	73	1.29	0.0018	10090.ENSMUSP00000005671,10090.ENSMUSP00000050683,10090.ENSMUSP00000056668	Igf1r,Foxo3,Igf1
GO:0007179	transforming growth factor beta receptor signaling pathway	3	74	1.29	0.0019	10090.ENSMUSP00000002678,10090.ENSMUSP00000028533,10090.ENSMUSP00000101082	Tgfb1,Fshb,Sirt1
GO:0014857	regulation of skeletal muscle cell proliferation	2	15	1.81	0.0019	10090.ENSMUSP00000037694,10090.ENSMUSP00000101082	Fgf2,Sirt1
GO:0030238	male sex determination	2	15	1.81	0.0019	10090.ENSMUSP00000005671,10090.ENSMUSP00000022545	Igf1r,Fgf9
GO:0034612	response to tumor necrosis factor	4	180	1.03	0.0019	10090.ENSMUSP00000001780,10090.ENSMUSP00000050683,10090.ENSMUSP00000101082,10090.ENSMUSP00000119715	Akt1,Foxo3,Sirt1,Rps6kb1
GO:0046628	positive regulation of insulin receptor signaling pathway	2	15	1.81	0.0019	10090.ENSMUSP00000063795,10090.ENSMUSP00000101082	Irs1,Sirt1
GO:0060712	spongiotrophoblast layer development	2	15	1.81	0.0019	10090.ENSMUSP00000001780,10090.ENSMUSP00000067066	Akt1,Lif
GO:0061029	eyelid development in camera-type eye	2	15	1.81	0.0019	10090.ENSMUSP00000020329,10090.ENSMUSP00000047894	Egfr,Inhba
GO:1903960	negative regulation of anion transmembrane transport	2	15	1.81	0.0019	10090.ENSMUSP00000001780,10090.ENSMUSP00000099510	Akt1,Mtor
GO:2000194	regulation of female gonad development	2	15	1.81	0.0019	10090.ENSMUSP00000018382,10090.ENSMUSP00000043153	Gdf9,Amh
GO:0018105	peptidyl-serine phosphorylation	4	183	1.02	0.0020	10090.ENSMUSP00000001780,10090.ENSMUSP00000051809,10090.ENSMUSP00000099510,10090.ENSMUSP00000119715	Akt1,Rictor,Mtor,Rps6kb1
GO:1902905	positive regulation of supramolecular fiber organization	4	181	1.02	0.0020	10090.ENSMUSP00000026917,10090.ENSMUSP00000051809,10090.ENSMUSP00000099510,10090.ENSMUSP00000136287	Nrp1,Rictor,Mtor,Mlst8
GO:0010035	response to inorganic substance	6	505	0.76	0.0021	10090.ENSMUSP00000001780,10090.ENSMUSP00000020329,10090.ENSMUSP00000030834,10090.ENSMUSP00000055308,10090.ENSMUSP00000101082,10090.ENSMUSP00000109144	Akt1,Egfr,Nos3,Foxo1,Sirt1,Kdr
GO:0030838	positive regulation of actin filament polymerization	3	78	1.27	0.0021	10090.ENSMUSP00000051809,10090.ENSMUSP00000099510,10090.ENSMUSP00000136287	Rictor,Mtor,Mlst8
GO:0045779	negative regulation of bone resorption	2	16	1.78	0.0021	10090.ENSMUSP00000034811,10090.ENSMUSP00000115883	Cyp19a1,Vegfa
GO:0048477	oogenesis	3	78	1.27	0.0021	10090.ENSMUSP00000018382,10090.ENSMUSP00000043153,10090.ENSMUSP00000050683	Gdf9,Amh,Foxo3
GO:0060252	positive regulation of glial cell proliferation	2	16	1.78	0.0021	10090.ENSMUSP00000056668,10090.ENSMUSP00000099510	Igf1,Mtor
GO:0090335	regulation of brown fat cell differentiation	2	16	1.78	0.0021	10090.ENSMUSP00000099510,10090.ENSMUSP00000101082	Mtor,Sirt1
GO:0030279	negative regulation of ossification	3	81	1.25	0.0023	10090.ENSMUSP00000002678,10090.ENSMUSP00000027377,10090.ENSMUSP00000081041	Tgfb1,Igfbp5,Fgfr1
GO:0042659	regulation of cell fate specification	2	17	1.75	0.0023	10090.ENSMUSP00000037694,10090.ENSMUSP00000081041	Fgf2,Fgfr1
GO:0045722	positive regulation of gluconeogenesis	2	17	1.75	0.0023	10090.ENSMUSP00000055308,10090.ENSMUSP00000101082	Foxo1,Sirt1
GO:0051000	positive regulation of nitric-oxide synthase activity	2	17	1.75	0.0023	10090.ENSMUSP00000001780,10090.ENSMUSP00000032399	Akt1,Kras
GO:0060038	cardiac muscle cell proliferation	2	17	1.75	0.0023	10090.ENSMUSP00000037694,10090.ENSMUSP00000045710	Fgf2,Fgf1
GO:0097237	cellular response to toxic substance	4	190	1.0	0.0023	10090.ENSMUSP00000030834,10090.ENSMUSP00000055308,10090.ENSMUSP00000101082,10090.ENSMUSP00000109144	Nos3,Foxo1,Sirt1,Kdr
GO:0097306	cellular response to alcohol	3	82	1.24	0.0024	10090.ENSMUSP00000001780,10090.ENSMUSP00000047894,10090.ENSMUSP00000050683	Akt1,Inhba,Foxo3
GO:0021953	central nervous system neuron differentiation	4	196	0.99	0.0025	10090.ENSMUSP00000026917,10090.ENSMUSP00000047894,10090.ENSMUSP00000081041,10090.ENSMUSP00000091921	Nrp1,Inhba,Fgfr1,Hsp90aa1
GO:0051253	negative regulation of RNA metabolic process	9	1204	0.55	0.0025	10090.ENSMUSP00000002678,10090.ENSMUSP00000022287,10090.ENSMUSP00000022545,10090.ENSMUSP00000050683,10090.ENSMUSP00000055308,10090.ENSMUSP00000081041,10090.ENSMUSP00000099510,10090.ENSMUSP00000101082,10090.ENSMUSP00000115883	Tgfb1,Fst,Fgf9,Foxo3,Foxo1,Fgfr1,Mtor,Sirt1,Vegfa
GO:1903524	positive regulation of blood circulation	3	84	1.23	0.0025	10090.ENSMUSP00000001780,10090.ENSMUSP00000020329,10090.ENSMUSP00000101082	Akt1,Egfr,Sirt1
GO:1904754	positive regulation of vascular associated smooth muscle cell migration	2	18	1.73	0.0025	10090.ENSMUSP00000022545,10090.ENSMUSP00000027377	Fgf9,Igfbp5
GO:0034762	regulation of transmembrane transport	6	530	0.73	0.0026	10090.ENSMUSP00000001780,10090.ENSMUSP00000002678,10090.ENSMUSP00000056668,10090.ENSMUSP00000063795,10090.ENSMUSP00000099510,10090.ENSMUSP00000119715	Akt1,Tgfb1,Igf1,Irs1,Mtor,Rps6kb1
GO:0002028	regulation of sodium ion transport	3	86	1.22	0.0027	10090.ENSMUSP00000001780,10090.ENSMUSP00000002678,10090.ENSMUSP00000030834	Akt1,Tgfb1,Nos3
GO:0030225	macrophage differentiation	2	19	1.7	0.0027	10090.ENSMUSP00000101082,10090.ENSMUSP00000115883	Sirt1,Vegfa
GO:0032930	positive regulation of superoxide anion generation	2	19	1.7	0.0027	10090.ENSMUSP00000002678,10090.ENSMUSP00000020329	Tgfb1,Egfr
GO:0060602	branch elongation of an epithelium	2	19	1.7	0.0027	10090.ENSMUSP00000002678,10090.ENSMUSP00000045710	Tgfb1,Fgf1
GO:0010721	negative regulation of cell development	5	356	0.83	0.0028	10090.ENSMUSP00000002678,10090.ENSMUSP00000026917,10090.ENSMUSP00000050683,10090.ENSMUSP00000056668,10090.ENSMUSP00000094986	Tgfb1,Nrp1,Foxo3,Igf1,Tsc2
GO:0021954	central nervous system neuron development	3	88	1.21	0.0028	10090.ENSMUSP00000026917,10090.ENSMUSP00000081041,10090.ENSMUSP00000091921	Nrp1,Fgfr1,Hsp90aa1
GO:0031016	pancreas development	3	88	1.21	0.0028	10090.ENSMUSP00000005671,10090.ENSMUSP00000049095,10090.ENSMUSP00000056668	Igf1r,Ins1,Igf1
GO:0046578	regulation of Ras protein signal transduction	4	203	0.98	0.0028	10090.ENSMUSP00000026917,10090.ENSMUSP00000032399,10090.ENSMUSP00000056668,10090.ENSMUSP00000116494	Nrp1,Kras,Igf1,Mapkap1
GO:0048839	inner ear development	4	203	0.98	0.0028	10090.ENSMUSP00000002678,10090.ENSMUSP00000022545,10090.ENSMUSP00000056668,10090.ENSMUSP00000081041	Tgfb1,Fgf9,Igf1,Fgfr1
GO:0071704	organic substance metabolic process	27	7733	0.22	0.0028	10090.ENSMUSP00000001780,10090.ENSMUSP00000002678,10090.ENSMUSP00000005671,10090.ENSMUSP00000020329,10090.ENSMUSP00000025914,10090.ENSMUSP00000026917,10090.ENSMUSP00000027377,10090.ENSMUSP00000029653,10090.ENSMUSP00000030834,10090.ENSMUSP00000031653,10090.ENSMUSP00000033880,10090.ENSMUSP00000034811,10090.ENSMUSP00000037694,10090.ENSMUSP00000047894,10090.ENSMUSP00000049095,10090.ENSMUSP00000050683…	Akt1,Tgfb1,Igf1r,Egfr,Vegfb,Nrp1,Igfbp5,Egf,Nos3,Flt1,Eif4ebp1,Cyp19a1,Fgf2,Inhba,Ins1,Foxo3,Rictor,Foxo1,Igf1,Irs1,Lif,Fgfr1,Hsp90aa1,Mtor,Sirt1,Kdr,Rps6kb1
GO:0120036	plasma membrane bounded cell projection organization	8	982	0.59	0.0028	10090.ENSMUSP00000005671,10090.ENSMUSP00000020329,10090.ENSMUSP00000026917,10090.ENSMUSP00000081041,10090.ENSMUSP00000091921,10090.ENSMUSP00000099510,10090.ENSMUSP00000109144,10090.ENSMUSP00000115883	Igf1r,Egfr,Nrp1,Fgfr1,Hsp90aa1,Mtor,Kdr,Vegfa
GO:0010874	regulation of cholesterol efflux	2	20	1.68	0.0029	10090.ENSMUSP00000029653,10090.ENSMUSP00000101082	Egf,Sirt1
GO:0042176	regulation of protein catabolic process	5	360	0.82	0.0029	10090.ENSMUSP00000001780,10090.ENSMUSP00000020329,10090.ENSMUSP00000029653,10090.ENSMUSP00000055308,10090.ENSMUSP00000091921	Akt1,Egfr,Egf,Foxo1,Hsp90aa1
GO:0044260	cellular macromolecule metabolic process	21	5233	0.28	0.0029	10090.ENSMUSP00000001780,10090.ENSMUSP00000002678,10090.ENSMUSP00000005671,10090.ENSMUSP00000020329,10090.ENSMUSP00000025914,10090.ENSMUSP00000026917,10090.ENSMUSP00000029653,10090.ENSMUSP00000031653,10090.ENSMUSP00000033880,10090.ENSMUSP00000047894,10090.ENSMUSP00000050683,10090.ENSMUSP00000051809,10090.ENSMUSP00000055308,10090.ENSMUSP00000056668,10090.ENSMUSP00000067066,10090.ENSMUSP00000081041…	Akt1,Tgfb1,Igf1r,Egfr,Vegfb,Nrp1,Egf,Flt1,Eif4ebp1,Inhba,Foxo3,Rictor,Foxo1,Igf1,Lif,Fgfr1,Hsp90aa1,Mtor,Sirt1,Kdr,Rps6kb1
GO:0060445	branching involved in salivary gland morphogenesis	2	20	1.68	0.0029	10090.ENSMUSP00000026917,10090.ENSMUSP00000081041	Nrp1,Fgfr1
GO:0090201	negative regulation of release of cytochrome c from mitochondria	2	20	1.68	0.0029	10090.ENSMUSP00000001780,10090.ENSMUSP00000056668	Akt1,Igf1
GO:0006006	glucose metabolic process	3	91	1.2	0.0030	10090.ENSMUSP00000001780,10090.ENSMUSP00000027377,10090.ENSMUSP00000049095	Akt1,Igfbp5,Ins1
GO:0043154	negative regulation of cysteine-type endopeptidase activity involved in apoptotic process	3	91	1.2	0.0030	10090.ENSMUSP00000001780,10090.ENSMUSP00000056668,10090.ENSMUSP00000115883	Akt1,Igf1,Vegfa
GO:0043281	regulation of cysteine-type endopeptidase activity involved in apoptotic process	4	207	0.97	0.0030	10090.ENSMUSP00000001780,10090.ENSMUSP00000056668,10090.ENSMUSP00000101082,10090.ENSMUSP00000115883	Akt1,Igf1,Sirt1,Vegfa
GO:0045732	positive regulation of protein catabolic process	4	208	0.96	0.0030	10090.ENSMUSP00000001780,10090.ENSMUSP00000029653,10090.ENSMUSP00000055308,10090.ENSMUSP00000091921	Akt1,Egf,Foxo1,Hsp90aa1
GO:0051495	positive regulation of cytoskeleton organization	4	208	0.96	0.0030	10090.ENSMUSP00000026917,10090.ENSMUSP00000051809,10090.ENSMUSP00000099510,10090.ENSMUSP00000136287	Nrp1,Rictor,Mtor,Mlst8
GO:0010592	positive regulation of lamellipodium assembly	2	21	1.66	0.0032	10090.ENSMUSP00000091921,10090.ENSMUSP00000099510	Hsp90aa1,Mtor
GO:0031065	positive regulation of histone deacetylation	2	21	1.66	0.0032	10090.ENSMUSP00000002678,10090.ENSMUSP00000115883	Tgfb1,Vegfa
GO:0032148	activation of protein kinase B activity	2	21	1.66	0.0032	10090.ENSMUSP00000045710,10090.ENSMUSP00000056668	Fgf1,Igf1
GO:0042088	T-helper 1 type immune response	2	21	1.66	0.0032	10090.ENSMUSP00000099510,10090.ENSMUSP00000115883	Mtor,Vegfa
GO:0045922	negative regulation of fatty acid metabolic process	2	21	1.66	0.0032	10090.ENSMUSP00000001780,10090.ENSMUSP00000101082	Akt1,Sirt1
GO:0048714	positive regulation of oligodendrocyte differentiation	2	21	1.66	0.0032	10090.ENSMUSP00000030787,10090.ENSMUSP00000099510	Rheb,Mtor
GO:0060416	response to growth hormone	2	21	1.66	0.0032	10090.ENSMUSP00000001780,10090.ENSMUSP00000027377	Akt1,Igfbp5
GO:0070168	negative regulation of biomineral tissue development	2	21	1.66	0.0032	10090.ENSMUSP00000002678,10090.ENSMUSP00000030834	Tgfb1,Nos3
GO:0070723	response to cholesterol	2	21	1.66	0.0032	10090.ENSMUSP00000002678,10090.ENSMUSP00000047894	Tgfb1,Inhba
GO:0072593	reactive oxygen species metabolic process	3	94	1.18	0.0033	10090.ENSMUSP00000020329,10090.ENSMUSP00000030834,10090.ENSMUSP00000091921	Egfr,Nos3,Hsp90aa1
GO:0034766	negative regulation of ion transmembrane transport	3	95	1.18	0.0034	10090.ENSMUSP00000001780,10090.ENSMUSP00000002678,10090.ENSMUSP00000099510	Akt1,Tgfb1,Mtor
GO:0045639	positive regulation of myeloid cell differentiation	3	95	1.18	0.0034	10090.ENSMUSP00000047894,10090.ENSMUSP00000050683,10090.ENSMUSP00000067066	Inhba,Foxo3,Lif
GO:0050848	regulation of calcium-mediated signaling	3	95	1.18	0.0034	10090.ENSMUSP00000056668,10090.ENSMUSP00000099510,10090.ENSMUSP00000109144	Igf1,Mtor,Kdr
GO:0051797	regulation of hair follicle development	2	22	1.64	0.0034	10090.ENSMUSP00000022287,10090.ENSMUSP00000047894	Fst,Inhba
GO:0060749	mammary gland alveolus development	2	22	1.64	0.0034	10090.ENSMUSP00000029653,10090.ENSMUSP00000115883	Egf,Vegfa
GO:0048588	developmental cell growth	3	96	1.18	0.0035	10090.ENSMUSP00000018382,10090.ENSMUSP00000026917,10090.ENSMUSP00000091921	Gdf9,Nrp1,Hsp90aa1
GO:0010959	regulation of metal ion transport	5	385	0.79	0.0037	10090.ENSMUSP00000001780,10090.ENSMUSP00000002678,10090.ENSMUSP00000029653,10090.ENSMUSP00000030834,10090.ENSMUSP00000056668	Akt1,Tgfb1,Egf,Nos3,Igf1
GO:0034097	response to cytokine	7	792	0.63	0.0037	10090.ENSMUSP00000001780,10090.ENSMUSP00000032399,10090.ENSMUSP00000033919,10090.ENSMUSP00000049095,10090.ENSMUSP00000050683,10090.ENSMUSP00000101082,10090.ENSMUSP00000119715	Akt1,Kras,Vegfc,Ins1,Foxo3,Sirt1,Rps6kb1
GO:0090190	positive regulation of branching involved in ureteric bud morphogenesis	2	23	1.62	0.0037	10090.ENSMUSP00000002678,10090.ENSMUSP00000115883	Tgfb1,Vegfa
GO:1903076	regulation of protein localization to plasma membrane	3	98	1.17	0.0037	10090.ENSMUSP00000001780,10090.ENSMUSP00000002678,10090.ENSMUSP00000020329	Akt1,Tgfb1,Egfr
GO:1904385	cellular response to angiotensin	2	23	1.62	0.0037	10090.ENSMUSP00000005671,10090.ENSMUSP00000063795	Igf1r,Irs1
GO:0062014	negative regulation of small molecule metabolic process	3	100	1.16	0.0038	10090.ENSMUSP00000001780,10090.ENSMUSP00000002678,10090.ENSMUSP00000101082	Akt1,Tgfb1,Sirt1
GO:0001945	lymph vessel development	2	24	1.6	0.0039	10090.ENSMUSP00000109144,10090.ENSMUSP00000115883	Kdr,Vegfa
GO:0031330	negative regulation of cellular catabolic process	4	226	0.93	0.0039	10090.ENSMUSP00000001780,10090.ENSMUSP00000094986,10090.ENSMUSP00000099510,10090.ENSMUSP00000115883	Akt1,Tsc2,Mtor,Vegfa
GO:0031954	positive regulation of protein autophosphorylation	2	24	1.6	0.0039	10090.ENSMUSP00000033919,10090.ENSMUSP00000115883	Vegfc,Vegfa
GO:0032878	regulation of establishment or maintenance of cell polarity	2	24	1.6	0.0039	10090.ENSMUSP00000051809,10090.ENSMUSP00000056668	Rictor,Igf1
GO:1903522	regulation of blood circulation	4	225	0.93	0.0039	10090.ENSMUSP00000001780,10090.ENSMUSP00000020329,10090.ENSMUSP00000030834,10090.ENSMUSP00000101082	Akt1,Egfr,Nos3,Sirt1
GO:1905477	positive regulation of protein localization to membrane	3	102	1.15	0.0040	10090.ENSMUSP00000001780,10090.ENSMUSP00000002678,10090.ENSMUSP00000020329	Akt1,Tgfb1,Egfr
GO:0120034	positive regulation of plasma membrane bounded cell projection assembly	3	103	1.14	0.0041	10090.ENSMUSP00000026917,10090.ENSMUSP00000091921,10090.ENSMUSP00000099510	Nrp1,Hsp90aa1,Mtor
GO:0006941	striated muscle contraction	3	104	1.14	0.0042	10090.ENSMUSP00000025914,10090.ENSMUSP00000099510,10090.ENSMUSP00000119715	Vegfb,Mtor,Rps6kb1
GO:0045648	positive regulation of erythrocyte differentiation	2	25	1.58	0.0042	10090.ENSMUSP00000047894,10090.ENSMUSP00000050683	Inhba,Foxo3
GO:0071276	cellular response to cadmium ion	2	25	1.58	0.0042	10090.ENSMUSP00000001780,10090.ENSMUSP00000020329	Akt1,Egfr
GO:0097150	neuronal stem cell population maintenance	2	25	1.58	0.0042	10090.ENSMUSP00000050683,10090.ENSMUSP00000055308	Foxo3,Foxo1
GO:0110053	regulation of actin filament organization	4	231	0.92	0.0042	10090.ENSMUSP00000026917,10090.ENSMUSP00000051809,10090.ENSMUSP00000099510,10090.ENSMUSP00000136287	Nrp1,Rictor,Mtor,Mlst8
GO:2000045	regulation of G1/S transition of mitotic cell cycle	3	104	1.14	0.0042	10090.ENSMUSP00000001780,10090.ENSMUSP00000020329,10090.ENSMUSP00000026671	Akt1,Egfr,Rptor
GO:2000679	positive regulation of transcription regulatory region DNA binding	2	25	1.58	0.0042	10090.ENSMUSP00000002678,10090.ENSMUSP00000056668	Tgfb1,Igf1
GO:0002052	positive regulation of neuroblast proliferation	2	26	1.57	0.0045	10090.ENSMUSP00000033919,10090.ENSMUSP00000115883	Vegfc,Vegfa
GO:0032925	regulation of activin receptor signaling pathway	2	26	1.57	0.0045	10090.ENSMUSP00000022287,10090.ENSMUSP00000022545	Fst,Fgf9
GO:0035162	embryonic hemopoiesis	2	26	1.57	0.0045	10090.ENSMUSP00000109144,10090.ENSMUSP00000115883	Kdr,Vegfa
GO:0045780	positive regulation of bone resorption	2	26	1.57	0.0045	10090.ENSMUSP00000020329,10090.ENSMUSP00000028533	Egfr,Fshb
GO:0001892	embryonic placenta development	3	108	1.12	0.0046	10090.ENSMUSP00000001780,10090.ENSMUSP00000020329,10090.ENSMUSP00000067066	Akt1,Egfr,Lif
GO:0002244	hematopoietic progenitor cell differentiation	3	109	1.12	0.0047	10090.ENSMUSP00000002678,10090.ENSMUSP00000022287,10090.ENSMUSP00000047894	Tgfb1,Fst,Inhba
GO:0010719	negative regulation of epithelial to mesenchymal transition	2	27	1.55	0.0047	10090.ENSMUSP00000094986,10090.ENSMUSP00000115883	Tsc2,Vegfa
GO:0014002	astrocyte development	2	27	1.55	0.0047	10090.ENSMUSP00000020329,10090.ENSMUSP00000032399	Egfr,Kras
GO:0030336	negative regulation of cell migration	4	241	0.9	0.0047	10090.ENSMUSP00000002678,10090.ENSMUSP00000027377,10090.ENSMUSP00000034811,10090.ENSMUSP00000037694	Tgfb1,Igfbp5,Cyp19a1,Fgf2
GO:0034391	regulation of smooth muscle cell apoptotic process	2	27	1.55	0.0047	10090.ENSMUSP00000056668,10090.ENSMUSP00000101082	Igf1,Sirt1
GO:0043087	regulation of GTPase activity	5	410	0.77	0.0047	10090.ENSMUSP00000026917,10090.ENSMUSP00000051809,10090.ENSMUSP00000094986,10090.ENSMUSP00000099510,10090.ENSMUSP00000136287	Nrp1,Rictor,Tsc2,Mtor,Mlst8
GO:1901990	regulation of mitotic cell cycle phase transition	4	241	0.9	0.0047	10090.ENSMUSP00000001780,10090.ENSMUSP00000002678,10090.ENSMUSP00000020329,10090.ENSMUSP00000026671	Akt1,Tgfb1,Egfr,Rptor
GO:0030010	establishment of cell polarity	3	110	1.12	0.0048	10090.ENSMUSP00000005671,10090.ENSMUSP00000091921,10090.ENSMUSP00000094986	Igf1r,Hsp90aa1,Tsc2
GO:0042476	odontogenesis	3	110	1.12	0.0048	10090.ENSMUSP00000022287,10090.ENSMUSP00000047894,10090.ENSMUSP00000055308	Fst,Inhba,Foxo1
GO:0000187	activation of MAPK activity	3	111	1.11	0.0049	10090.ENSMUSP00000029653,10090.ENSMUSP00000045710,10090.ENSMUSP00000056668	Egf,Fgf1,Igf1
GO:0031647	regulation of protein stability	4	245	0.89	0.0050	10090.ENSMUSP00000032399,10090.ENSMUSP00000056668,10090.ENSMUSP00000091921,10090.ENSMUSP00000101082	Kras,Igf1,Hsp90aa1,Sirt1
GO:0035066	positive regulation of histone acetylation	2	28	1.53	0.0050	10090.ENSMUSP00000002678,10090.ENSMUSP00000067066	Tgfb1,Lif
GO:0002573	myeloid leukocyte differentiation	3	113	1.1	0.0051	10090.ENSMUSP00000002678,10090.ENSMUSP00000101082,10090.ENSMUSP00000115883	Tgfb1,Sirt1,Vegfa
GO:0044070	regulation of anion transport	3	113	1.1	0.0051	10090.ENSMUSP00000001780,10090.ENSMUSP00000081041,10090.ENSMUSP00000099510	Akt1,Fgfr1,Mtor
GO:0051346	negative regulation of hydrolase activity	5	419	0.76	0.0051	10090.ENSMUSP00000001780,10090.ENSMUSP00000030834,10090.ENSMUSP00000056668,10090.ENSMUSP00000101082,10090.ENSMUSP00000115883	Akt1,Nos3,Igf1,Sirt1,Vegfa
GO:0030100	regulation of endocytosis	4	248	0.89	0.0052	10090.ENSMUSP00000002678,10090.ENSMUSP00000029653,10090.ENSMUSP00000094986,10090.ENSMUSP00000115883	Tgfb1,Egf,Tsc2,Vegfa
GO:0016242	negative regulation of macroautophagy	2	29	1.52	0.0053	10090.ENSMUSP00000094986,10090.ENSMUSP00000099510	Tsc2,Mtor
GO:0032369	negative regulation of lipid transport	2	29	1.52	0.0053	10090.ENSMUSP00000001780,10090.ENSMUSP00000029653	Akt1,Egf
GO:0051924	regulation of calcium ion transport	4	249	0.89	0.0053	10090.ENSMUSP00000002678,10090.ENSMUSP00000029653,10090.ENSMUSP00000030834,10090.ENSMUSP00000056668	Tgfb1,Egf,Nos3,Igf1
GO:0060740	prostate gland epithelium morphogenesis	2	29	1.52	0.0053	10090.ENSMUSP00000005671,10090.ENSMUSP00000056668	Igf1r,Igf1
GO:0071901	negative regulation of protein serine/threonine kinase activity	3	115	1.1	0.0053	10090.ENSMUSP00000026671,10090.ENSMUSP00000094986,10090.ENSMUSP00000101082	Rptor,Tsc2,Sirt1
GO:0002092	positive regulation of receptor internalization	2	30	1.5	0.0056	10090.ENSMUSP00000029653,10090.ENSMUSP00000115883	Egf,Vegfa
GO:0014741	negative regulation of muscle hypertrophy	2	30	1.5	0.0056	10090.ENSMUSP00000027377,10090.ENSMUSP00000055308	Igfbp5,Foxo1
GO:0051385	response to mineralocorticoid	2	30	1.5	0.0056	10090.ENSMUSP00000032399,10090.ENSMUSP00000050683	Kras,Foxo3
GO:1904659	glucose transmembrane transport	2	30	1.5	0.0056	10090.ENSMUSP00000049095,10090.ENSMUSP00000094986	Ins1,Tsc2
GO:0051092	positive regulation of NF-kappaB transcription factor activity	3	118	1.09	0.0057	10090.ENSMUSP00000002678,10090.ENSMUSP00000032399,10090.ENSMUSP00000043153	Tgfb1,Kras,Amh
GO:1901566	organonitrogen compound biosynthetic process	8	1122	0.53	0.0058	10090.ENSMUSP00000001780,10090.ENSMUSP00000002678,10090.ENSMUSP00000020329,10090.ENSMUSP00000025914,10090.ENSMUSP00000033880,10090.ENSMUSP00000047894,10090.ENSMUSP00000056668,10090.ENSMUSP00000099510	Akt1,Tgfb1,Egfr,Vegfb,Eif4ebp1,Inhba,Igf1,Mtor
GO:0035902	response to immobilization stress	2	31	1.49	0.0059	10090.ENSMUSP00000002678,10090.ENSMUSP00000050683	Tgfb1,Foxo3
GO:0031069	hair follicle morphogenesis	2	32	1.48	0.0062	10090.ENSMUSP00000022287,10090.ENSMUSP00000027377	Fst,Igfbp5
GO:0043537	negative regulation of blood vessel endothelial cell migration	2	32	1.48	0.0062	10090.ENSMUSP00000002678,10090.ENSMUSP00000037694	Tgfb1,Fgf2
GO:0060706	cell differentiation involved in embryonic placenta development	2	32	1.48	0.0062	10090.ENSMUSP00000001780,10090.ENSMUSP00000067066	Akt1,Lif
GO:0007610	behavior	6	655	0.64	0.0064	10090.ENSMUSP00000020329,10090.ENSMUSP00000032399,10090.ENSMUSP00000056668,10090.ENSMUSP00000094986,10090.ENSMUSP00000099510,10090.ENSMUSP00000119715	Egfr,Kras,Igf1,Tsc2,Mtor,Rps6kb1
GO:0002761	regulation of myeloid leukocyte differentiation	3	125	1.06	0.0065	10090.ENSMUSP00000028533,10090.ENSMUSP00000067066,10090.ENSMUSP00000099510	Fshb,Lif,Mtor
GO:0061041	regulation of wound healing	3	125	1.06	0.0065	10090.ENSMUSP00000025914,10090.ENSMUSP00000037694,10090.ENSMUSP00000099510	Vegfb,Fgf2,Mtor
GO:0097192	extrinsic apoptotic signaling pathway in absence of ligand	2	33	1.46	0.0065	10090.ENSMUSP00000050683,10090.ENSMUSP00000056668	Foxo3,Igf1
GO:0097421	liver regeneration	2	33	1.46	0.0065	10090.ENSMUSP00000002678,10090.ENSMUSP00000020329	Tgfb1,Egfr
GO:1900373	positive regulation of purine nucleotide biosynthetic process	2	33	1.46	0.0065	10090.ENSMUSP00000030834,10090.ENSMUSP00000056668	Nos3,Igf1
GO:0010821	regulation of mitochondrion organization	3	126	1.06	0.0066	10090.ENSMUSP00000001780,10090.ENSMUSP00000056668,10090.ENSMUSP00000109144	Akt1,Igf1,Kdr
GO:0021537	telencephalon development	4	270	0.85	0.0067	10090.ENSMUSP00000020329,10090.ENSMUSP00000026917,10090.ENSMUSP00000047894,10090.ENSMUSP00000081041	Egfr,Nrp1,Inhba,Fgfr1
GO:0070884	regulation of calcineurin-NFAT signaling cascade	2	34	1.45	0.0068	10090.ENSMUSP00000056668,10090.ENSMUSP00000099510	Igf1,Mtor
GO:2000249	regulation of actin cytoskeleton reorganization	2	34	1.45	0.0068	10090.ENSMUSP00000002678,10090.ENSMUSP00000026917	Tgfb1,Nrp1
GO:0042136	neurotransmitter biosynthetic process	2	35	1.44	0.0072	10090.ENSMUSP00000030834,10090.ENSMUSP00000091921	Nos3,Hsp90aa1
GO:0043500	muscle adaptation	2	35	1.44	0.0072	10090.ENSMUSP00000030834,10090.ENSMUSP00000119715	Nos3,Rps6kb1
GO:0045601	regulation of endothelial cell differentiation	2	35	1.44	0.0072	10090.ENSMUSP00000109144,10090.ENSMUSP00000115883	Kdr,Vegfa
GO:0006955	immune response	7	914	0.56	0.0073	10090.ENSMUSP00000002678,10090.ENSMUSP00000005671,10090.ENSMUSP00000067066,10090.ENSMUSP00000099510,10090.ENSMUSP00000101082,10090.ENSMUSP00000115883,10090.ENSMUSP00000119715	Tgfb1,Igf1r,Lif,Mtor,Sirt1,Vegfa,Rps6kb1
GO:0071345	cellular response to cytokine stimulus	6	676	0.63	0.0073	10090.ENSMUSP00000001780,10090.ENSMUSP00000032399,10090.ENSMUSP00000033919,10090.ENSMUSP00000050683,10090.ENSMUSP00000101082,10090.ENSMUSP00000119715	Akt1,Kras,Vegfc,Foxo3,Sirt1,Rps6kb1
GO:0032355	response to estradiol	3	133	1.03	0.0075	10090.ENSMUSP00000002678,10090.ENSMUSP00000020329,10090.ENSMUSP00000030834	Tgfb1,Egfr,Nos3
GO:0043029	T cell homeostasis	2	36	1.43	0.0075	10090.ENSMUSP00000001780,10090.ENSMUSP00000002678	Akt1,Tgfb1
GO:0045737	positive regulation of cyclin-dependent protein serine/threonine kinase activity	2	36	1.43	0.0075	10090.ENSMUSP00000001780,10090.ENSMUSP00000020329	Akt1,Egfr
GO:0048008	platelet-derived growth factor receptor signaling pathway	2	36	1.43	0.0075	10090.ENSMUSP00000026917,10090.ENSMUSP00000115883	Nrp1,Vegfa
GO:0048599	oocyte development	2	36	1.43	0.0075	10090.ENSMUSP00000018382,10090.ENSMUSP00000050683	Gdf9,Foxo3
GO:0050922	negative regulation of chemotaxis	2	36	1.43	0.0075	10090.ENSMUSP00000026917,10090.ENSMUSP00000034811	Nrp1,Cyp19a1
GO:2000008	regulation of protein localization to cell surface	2	36	1.43	0.0075	10090.ENSMUSP00000001780,10090.ENSMUSP00000029653	Akt1,Egf
GO:0048565	digestive tract development	3	134	1.03	0.0076	10090.ENSMUSP00000002678,10090.ENSMUSP00000020329,10090.ENSMUSP00000022545	Tgfb1,Egfr,Fgf9
GO:0001893	maternal placenta development	2	37	1.41	0.0078	10090.ENSMUSP00000001780,10090.ENSMUSP00000067066	Akt1,Lif
GO:0021884	forebrain neuron development	2	37	1.41	0.0078	10090.ENSMUSP00000026917,10090.ENSMUSP00000081041	Nrp1,Fgfr1
GO:0048169	regulation of long-term neuronal synaptic plasticity	2	37	1.41	0.0078	10090.ENSMUSP00000032399,10090.ENSMUSP00000109144	Kras,Kdr
GO:0048675	axon extension	2	37	1.41	0.0078	10090.ENSMUSP00000026917,10090.ENSMUSP00000091921	Nrp1,Hsp90aa1
GO:0050680	negative regulation of epithelial cell proliferation	3	135	1.03	0.0078	10090.ENSMUSP00000002678,10090.ENSMUSP00000031653,10090.ENSMUSP00000094986	Tgfb1,Flt1,Tsc2
GO:0055002	striated muscle cell development	3	135	1.03	0.0078	10090.ENSMUSP00000056668,10090.ENSMUSP00000099510,10090.ENSMUSP00000115883	Igf1,Mtor,Vegfa
GO:0048762	mesenchymal cell differentiation	3	137	1.02	0.0080	10090.ENSMUSP00000002678,10090.ENSMUSP00000026917,10090.ENSMUSP00000081041	Tgfb1,Nrp1,Fgfr1
GO:0001764	neuron migration	3	139	1.01	0.0083	10090.ENSMUSP00000026917,10090.ENSMUSP00000091921,10090.ENSMUSP00000115883	Nrp1,Hsp90aa1,Vegfa
GO:0003231	cardiac ventricle development	3	139	1.01	0.0083	10090.ENSMUSP00000002678,10090.ENSMUSP00000022545,10090.ENSMUSP00000030834	Tgfb1,Fgf9,Nos3
GO:0009411	response to UV	3	139	1.01	0.0083	10090.ENSMUSP00000001780,10090.ENSMUSP00000020329,10090.ENSMUSP00000101082	Akt1,Egfr,Sirt1
GO:0007613	memory	3	140	1.01	0.0085	10090.ENSMUSP00000056668,10090.ENSMUSP00000099510,10090.ENSMUSP00000119715	Igf1,Mtor,Rps6kb1
GO:0007616	long-term memory	2	39	1.39	0.0085	10090.ENSMUSP00000099510,10090.ENSMUSP00000119715	Mtor,Rps6kb1
GO:0016043	cellular component organization	18	4560	0.28	0.0085	10090.ENSMUSP00000001780,10090.ENSMUSP00000002678,10090.ENSMUSP00000005671,10090.ENSMUSP00000020329,10090.ENSMUSP00000026671,10090.ENSMUSP00000026917,10090.ENSMUSP00000032399,10090.ENSMUSP00000051809,10090.ENSMUSP00000063795,10090.ENSMUSP00000081041,10090.ENSMUSP00000091921,10090.ENSMUSP00000094986,10090.ENSMUSP00000099510,10090.ENSMUSP00000101082,10090.ENSMUSP00000109144,10090.ENSMUSP00000115883…	Akt1,Tgfb1,Igf1r,Egfr,Rptor,Nrp1,Kras,Rictor,Irs1,Fgfr1,Hsp90aa1,Tsc2,Mtor,Sirt1,Kdr,Vegfa,Mapkap1,Mlst8
GO:0044281	small molecule metabolic process	9	1489	0.46	0.0085	10090.ENSMUSP00000001780,10090.ENSMUSP00000002678,10090.ENSMUSP00000027377,10090.ENSMUSP00000030834,10090.ENSMUSP00000034811,10090.ENSMUSP00000037694,10090.ENSMUSP00000049095,10090.ENSMUSP00000081041,10090.ENSMUSP00000099510	Akt1,Tgfb1,Igfbp5,Nos3,Cyp19a1,Fgf2,Ins1,Fgfr1,Mtor
GO:0048255	mRNA stabilization	2	39	1.39	0.0085	10090.ENSMUSP00000099510,10090.ENSMUSP00000115883	Mtor,Vegfa
GO:0002460	adaptive immune response based on somatic recombination of immune receptors built from immunoglobulin superfamily domains	3	141	1.01	0.0086	10090.ENSMUSP00000002678,10090.ENSMUSP00000099510,10090.ENSMUSP00000115883	Tgfb1,Mtor,Vegfa
GO:0035270	endocrine system development	3	141	1.01	0.0086	10090.ENSMUSP00000005671,10090.ENSMUSP00000037694,10090.ENSMUSP00000049095	Igf1r,Fgf2,Ins1
GO:1903364	positive regulation of cellular protein catabolic process	3	141	1.01	0.0086	10090.ENSMUSP00000001780,10090.ENSMUSP00000029653,10090.ENSMUSP00000091921	Akt1,Egf,Hsp90aa1
GO:0032873	negative regulation of stress-activated MAPK cascade	2	40	1.38	0.0089	10090.ENSMUSP00000001780,10090.ENSMUSP00000055308	Akt1,Foxo1
GO:0001889	liver development	3	144	1.0	0.0090	10090.ENSMUSP00000002678,10090.ENSMUSP00000020329,10090.ENSMUSP00000032399	Tgfb1,Egfr,Kras
GO:0032496	response to lipopolysaccharide	4	298	0.81	0.0090	10090.ENSMUSP00000001780,10090.ENSMUSP00000002678,10090.ENSMUSP00000030834,10090.ENSMUSP00000119715	Akt1,Tgfb1,Nos3,Rps6kb1
GO:0051291	protein heterooligomerization	3	144	1.0	0.0090	10090.ENSMUSP00000005671,10090.ENSMUSP00000063795,10090.ENSMUSP00000094986	Igf1r,Irs1,Tsc2
GO:0031641	regulation of myelination	2	41	1.37	0.0092	10090.ENSMUSP00000001780,10090.ENSMUSP00000099510	Akt1,Mtor
GO:0045740	positive regulation of DNA replication	2	41	1.37	0.0092	10090.ENSMUSP00000020329,10090.ENSMUSP00000081041	Egfr,Fgfr1
GO:0043170	macromolecule metabolic process	22	6225	0.23	0.0095	10090.ENSMUSP00000001780,10090.ENSMUSP00000002678,10090.ENSMUSP00000005671,10090.ENSMUSP00000020329,10090.ENSMUSP00000025914,10090.ENSMUSP00000026917,10090.ENSMUSP00000029653,10090.ENSMUSP00000031653,10090.ENSMUSP00000033880,10090.ENSMUSP00000037694,10090.ENSMUSP00000047894,10090.ENSMUSP00000050683,10090.ENSMUSP00000051809,10090.ENSMUSP00000055308,10090.ENSMUSP00000056668,10090.ENSMUSP00000067066…	Akt1,Tgfb1,Igf1r,Egfr,Vegfb,Nrp1,Egf,Flt1,Eif4ebp1,Fgf2,Inhba,Foxo3,Rictor,Foxo1,Igf1,Lif,Fgfr1,Hsp90aa1,Mtor,Sirt1,Kdr,Rps6kb1
GO:0046425	regulation of receptor signaling pathway via JAK-STAT	3	147	0.99	0.0095	10090.ENSMUSP00000029653,10090.ENSMUSP00000056668,10090.ENSMUSP00000067066	Egf,Igf1,Lif
GO:0048863	stem cell differentiation	3	147	0.99	0.0095	10090.ENSMUSP00000026917,10090.ENSMUSP00000037694,10090.ENSMUSP00000067066	Nrp1,Fgf2,Lif
GO:0014074	response to purine-containing compound	3	148	0.99	0.0096	10090.ENSMUSP00000027377,10090.ENSMUSP00000049095,10090.ENSMUSP00000063795	Igfbp5,Ins1,Irs1
GO:0007409	axonogenesis	4	310	0.79	0.0102	10090.ENSMUSP00000005671,10090.ENSMUSP00000026917,10090.ENSMUSP00000091921,10090.ENSMUSP00000115883	Igf1r,Nrp1,Hsp90aa1,Vegfa
GO:0050768	negative regulation of neurogenesis	4	312	0.79	0.0104	10090.ENSMUSP00000002678,10090.ENSMUSP00000026917,10090.ENSMUSP00000050683,10090.ENSMUSP00000094986	Tgfb1,Nrp1,Foxo3,Tsc2
GO:0019221	cytokine-mediated signaling pathway	4	313	0.79	0.0105	10090.ENSMUSP00000001780,10090.ENSMUSP00000032399,10090.ENSMUSP00000050683,10090.ENSMUSP00000101082	Akt1,Kras,Foxo3,Sirt1
GO:0007623	circadian rhythm	3	154	0.97	0.0106	10090.ENSMUSP00000020329,10090.ENSMUSP00000056668,10090.ENSMUSP00000101082	Egfr,Igf1,Sirt1
GO:0010718	positive regulation of epithelial to mesenchymal transition	2	45	1.33	0.0107	10090.ENSMUSP00000002678,10090.ENSMUSP00000099510	Tgfb1,Mtor
GO:0045907	positive regulation of vasoconstriction	2	45	1.33	0.0107	10090.ENSMUSP00000001780,10090.ENSMUSP00000020329	Akt1,Egfr
GO:0050881	musculoskeletal movement	2	46	1.32	0.0111	10090.ENSMUSP00000099510,10090.ENSMUSP00000119715	Mtor,Rps6kb1
GO:0071364	cellular response to epidermal growth factor stimulus	2	46	1.32	0.0111	10090.ENSMUSP00000001780,10090.ENSMUSP00000020329	Akt1,Egfr
GO:0044249	cellular biosynthetic process	15	3571	0.3	0.0114	10090.ENSMUSP00000001780,10090.ENSMUSP00000002678,10090.ENSMUSP00000020329,10090.ENSMUSP00000025914,10090.ENSMUSP00000030834,10090.ENSMUSP00000033880,10090.ENSMUSP00000034811,10090.ENSMUSP00000037694,10090.ENSMUSP00000047894,10090.ENSMUSP00000050683,10090.ENSMUSP00000055308,10090.ENSMUSP00000056668,10090.ENSMUSP00000091921,10090.ENSMUSP00000099510,10090.ENSMUSP00000101082	Akt1,Tgfb1,Egfr,Vegfb,Nos3,Eif4ebp1,Cyp19a1,Fgf2,Inhba,Foxo3,Foxo1,Igf1,Hsp90aa1,Mtor,Sirt1
GO:0051179	localization	17	4315	0.28	0.0114	10090.ENSMUSP00000001780,10090.ENSMUSP00000002678,10090.ENSMUSP00000020329,10090.ENSMUSP00000022545,10090.ENSMUSP00000026917,10090.ENSMUSP00000030834,10090.ENSMUSP00000031653,10090.ENSMUSP00000037694,10090.ENSMUSP00000047894,10090.ENSMUSP00000049095,10090.ENSMUSP00000063795,10090.ENSMUSP00000081041,10090.ENSMUSP00000091921,10090.ENSMUSP00000094986,10090.ENSMUSP00000109144,10090.ENSMUSP00000115883…	Akt1,Tgfb1,Egfr,Fgf9,Nrp1,Nos3,Flt1,Fgf2,Inhba,Ins1,Irs1,Fgfr1,Hsp90aa1,Tsc2,Kdr,Vegfa,Rps6kb1
GO:0050850	positive regulation of calcium-mediated signaling	2	47	1.31	0.0115	10090.ENSMUSP00000056668,10090.ENSMUSP00000109144	Igf1,Kdr
GO:1990090	cellular response to nerve growth factor stimulus	2	47	1.31	0.0115	10090.ENSMUSP00000001780,10090.ENSMUSP00000050683	Akt1,Foxo3
GO:0071356	cellular response to tumor necrosis factor	3	160	0.95	0.0116	10090.ENSMUSP00000001780,10090.ENSMUSP00000050683,10090.ENSMUSP00000101082	Akt1,Foxo3,Sirt1
GO:0032007	negative regulation of TOR signaling	2	48	1.3	0.0119	10090.ENSMUSP00000094986,10090.ENSMUSP00000101082	Tsc2,Sirt1
GO:1902107	positive regulation of leukocyte differentiation	3	162	0.95	0.0119	10090.ENSMUSP00000002678,10090.ENSMUSP00000067066,10090.ENSMUSP00000091921	Tgfb1,Lif,Hsp90aa1
GO:2001239	regulation of extrinsic apoptotic signaling pathway in absence of ligand	2	48	1.3	0.0119	10090.ENSMUSP00000047894,10090.ENSMUSP00000081041	Inhba,Fgfr1
GO:0030901	midbrain development	2	49	1.29	0.0123	10090.ENSMUSP00000037694,10090.ENSMUSP00000081041	Fgf2,Fgfr1
GO:1990928	response to amino acid starvation	2	49	1.29	0.0123	10090.ENSMUSP00000033880,10090.ENSMUSP00000099510	Eif4ebp1,Mtor
GO:0045668	negative regulation of osteoblast differentiation	2	50	1.28	0.0127	10090.ENSMUSP00000027377,10090.ENSMUSP00000081041	Igfbp5,Fgfr1
GO:0050771	negative regulation of axonogenesis	2	50	1.28	0.0127	10090.ENSMUSP00000026917,10090.ENSMUSP00000094986	Nrp1,Tsc2
GO:0046579	positive regulation of Ras protein signal transduction	2	51	1.27	0.0131	10090.ENSMUSP00000032399,10090.ENSMUSP00000056668	Kras,Igf1
GO:2000351	regulation of endothelial cell apoptotic process	2	51	1.27	0.0131	10090.ENSMUSP00000050683,10090.ENSMUSP00000109144	Foxo3,Kdr
GO:0002521	leukocyte differentiation	4	340	0.75	0.0135	10090.ENSMUSP00000002678,10090.ENSMUSP00000099510,10090.ENSMUSP00000101082,10090.ENSMUSP00000115883	Tgfb1,Mtor,Sirt1,Vegfa
GO:0035148	tube formation	3	171	0.92	0.0136	10090.ENSMUSP00000002678,10090.ENSMUSP00000094986,10090.ENSMUSP00000115883	Tgfb1,Tsc2,Vegfa
GO:0042531	positive regulation of tyrosine phosphorylation of STAT protein	2	52	1.27	0.0136	10090.ENSMUSP00000056668,10090.ENSMUSP00000067066	Igf1,Lif
GO:0051496	positive regulation of stress fiber assembly	2	52	1.27	0.0136	10090.ENSMUSP00000026917,10090.ENSMUSP00000099510	Nrp1,Mtor
GO:0051930	regulation of sensory perception of pain	2	52	1.27	0.0136	10090.ENSMUSP00000081041,10090.ENSMUSP00000099510	Fgfr1,Mtor
GO:0010639	negative regulation of organelle organization	4	342	0.75	0.0137	10090.ENSMUSP00000001780,10090.ENSMUSP00000056668,10090.ENSMUSP00000067066,10090.ENSMUSP00000101082	Akt1,Igf1,Lif,Sirt1
GO:0016331	morphogenesis of embryonic epithelium	3	173	0.92	0.0140	10090.ENSMUSP00000002678,10090.ENSMUSP00000033919,10090.ENSMUSP00000094986	Tgfb1,Vegfc,Tsc2
GO:0045806	negative regulation of endocytosis	2	53	1.26	0.0140	10090.ENSMUSP00000002678,10090.ENSMUSP00000094986	Tgfb1,Tsc2
GO:0048662	negative regulation of smooth muscle cell proliferation	2	53	1.26	0.0140	10090.ENSMUSP00000027377,10090.ENSMUSP00000030834	Igfbp5,Nos3
GO:0060443	mammary gland morphogenesis	2	53	1.26	0.0140	10090.ENSMUSP00000002678,10090.ENSMUSP00000027377	Tgfb1,Igfbp5
GO:0090303	positive regulation of wound healing	2	53	1.26	0.0140	10090.ENSMUSP00000025914,10090.ENSMUSP00000099510	Vegfb,Mtor
GO:0046328	regulation of JNK cascade	3	174	0.92	0.0141	10090.ENSMUSP00000001780,10090.ENSMUSP00000005671,10090.ENSMUSP00000020329	Akt1,Igf1r,Egfr
GO:0060326	cell chemotaxis	3	175	0.91	0.0143	10090.ENSMUSP00000026917,10090.ENSMUSP00000031653,10090.ENSMUSP00000115883	Nrp1,Flt1,Vegfa
GO:0051445	regulation of meiotic cell cycle	2	54	1.25	0.0144	10090.ENSMUSP00000005671,10090.ENSMUSP00000067066	Igf1r,Lif
GO:0035176	social behavior	2	55	1.24	0.0149	10090.ENSMUSP00000094986,10090.ENSMUSP00000099510	Tsc2,Mtor
GO:0045739	positive regulation of DNA repair	2	55	1.24	0.0149	10090.ENSMUSP00000020329,10090.ENSMUSP00000101082	Egfr,Sirt1
GO:0050770	regulation of axonogenesis	3	178	0.91	0.0149	10090.ENSMUSP00000026917,10090.ENSMUSP00000094986,10090.ENSMUSP00000115883	Nrp1,Tsc2,Vegfa
GO:0050796	regulation of insulin secretion	3	178	0.91	0.0149	10090.ENSMUSP00000026671,10090.ENSMUSP00000063795,10090.ENSMUSP00000101082	Rptor,Irs1,Sirt1
GO:0060999	positive regulation of dendritic spine development	2	55	1.24	0.0149	10090.ENSMUSP00000094986,10090.ENSMUSP00000099510	Tsc2,Mtor
GO:0044237	cellular metabolic process	24	7348	0.19	0.0151	10090.ENSMUSP00000001780,10090.ENSMUSP00000002678,10090.ENSMUSP00000005671,10090.ENSMUSP00000020329,10090.ENSMUSP00000025914,10090.ENSMUSP00000026917,10090.ENSMUSP00000029653,10090.ENSMUSP00000030834,10090.ENSMUSP00000031653,10090.ENSMUSP00000033880,10090.ENSMUSP00000034811,10090.ENSMUSP00000037694,10090.ENSMUSP00000047894,10090.ENSMUSP00000050683,10090.ENSMUSP00000051809,10090.ENSMUSP00000055308…	Akt1,Tgfb1,Igf1r,Egfr,Vegfb,Nrp1,Egf,Nos3,Flt1,Eif4ebp1,Cyp19a1,Fgf2,Inhba,Foxo3,Rictor,Foxo1,Igf1,Lif,Fgfr1,Hsp90aa1,Mtor,Sirt1,Kdr,Rps6kb1
GO:0006446	regulation of translational initiation	2	56	1.23	0.0153	10090.ENSMUSP00000033880,10090.ENSMUSP00000119715	Eif4ebp1,Rps6kb1
GO:0042246	tissue regeneration	2	56	1.23	0.0153	10090.ENSMUSP00000020704,10090.ENSMUSP00000056668	Igfbp1,Igf1
GO:0050870	positive regulation of T cell activation	3	180	0.9	0.0153	10090.ENSMUSP00000002678,10090.ENSMUSP00000056668,10090.ENSMUSP00000091921	Tgfb1,Igf1,Hsp90aa1
GO:1903078	positive regulation of protein localization to plasma membrane	2	56	1.23	0.0153	10090.ENSMUSP00000001780,10090.ENSMUSP00000020329	Akt1,Egfr
GO:0045776	negative regulation of blood pressure	2	57	1.23	0.0157	10090.ENSMUSP00000030834,10090.ENSMUSP00000033919	Nos3,Vegfc
GO:0046676	negative regulation of insulin secretion	2	57	1.23	0.0157	10090.ENSMUSP00000026671,10090.ENSMUSP00000063795	Rptor,Irs1
GO:0048641	regulation of skeletal muscle tissue development	2	57	1.23	0.0157	10090.ENSMUSP00000002678,10090.ENSMUSP00000119715	Tgfb1,Rps6kb1
GO:0022407	regulation of cell-cell adhesion	4	360	0.73	0.0160	10090.ENSMUSP00000002678,10090.ENSMUSP00000056668,10090.ENSMUSP00000091921,10090.ENSMUSP00000115883	Tgfb1,Igf1,Hsp90aa1,Vegfa
GO:0046395	carboxylic acid catabolic process	3	184	0.89	0.0161	10090.ENSMUSP00000002678,10090.ENSMUSP00000030834,10090.ENSMUSP00000037694	Tgfb1,Nos3,Fgf2
GO:0031396	regulation of protein ubiquitination	3	186	0.89	0.0166	10090.ENSMUSP00000001780,10090.ENSMUSP00000091921,10090.ENSMUSP00000099510	Akt1,Hsp90aa1,Mtor
GO:0045600	positive regulation of fat cell differentiation	2	59	1.21	0.0166	10090.ENSMUSP00000001780,10090.ENSMUSP00000056668	Akt1,Igf1
GO:0006807	nitrogen compound metabolic process	23	6983	0.2	0.0171	10090.ENSMUSP00000001780,10090.ENSMUSP00000002678,10090.ENSMUSP00000005671,10090.ENSMUSP00000020329,10090.ENSMUSP00000025914,10090.ENSMUSP00000026917,10090.ENSMUSP00000029653,10090.ENSMUSP00000030834,10090.ENSMUSP00000031653,10090.ENSMUSP00000033880,10090.ENSMUSP00000037694,10090.ENSMUSP00000047894,10090.ENSMUSP00000050683,10090.ENSMUSP00000051809,10090.ENSMUSP00000055308,10090.ENSMUSP00000056668…	Akt1,Tgfb1,Igf1r,Egfr,Vegfb,Nrp1,Egf,Nos3,Flt1,Eif4ebp1,Fgf2,Inhba,Foxo3,Rictor,Foxo1,Igf1,Lif,Fgfr1,Hsp90aa1,Mtor,Sirt1,Kdr,Rps6kb1
GO:0055013	cardiac muscle cell development	2	60	1.2	0.0171	10090.ENSMUSP00000099510,10090.ENSMUSP00000115883	Mtor,Vegfa
GO:0031532	actin cytoskeleton reorganization	2	61	1.2	0.0176	10090.ENSMUSP00000026917,10090.ENSMUSP00000051809	Nrp1,Rictor
GO:0051926	negative regulation of calcium ion transport	2	61	1.2	0.0176	10090.ENSMUSP00000002678,10090.ENSMUSP00000030834	Tgfb1,Nos3
GO:0071241	cellular response to inorganic substance	3	191	0.88	0.0177	10090.ENSMUSP00000001780,10090.ENSMUSP00000020329,10090.ENSMUSP00000055308	Akt1,Egfr,Foxo1
GO:0060563	neuroepithelial cell differentiation	2	62	1.19	0.0181	10090.ENSMUSP00000037694,10090.ENSMUSP00000081041	Fgf2,Fgfr1
GO:1901862	negative regulation of muscle tissue development	2	62	1.19	0.0181	10090.ENSMUSP00000002678,10090.ENSMUSP00000027377	Tgfb1,Igfbp5
GO:0008542	visual learning	2	63	1.18	0.0186	10090.ENSMUSP00000032399,10090.ENSMUSP00000099510	Kras,Mtor
GO:0032370	positive regulation of lipid transport	2	63	1.18	0.0186	10090.ENSMUSP00000034811,10090.ENSMUSP00000101082	Cyp19a1,Sirt1
GO:0007569	cell aging	2	64	1.18	0.0191	10090.ENSMUSP00000099510,10090.ENSMUSP00000101082	Mtor,Sirt1
GO:0072655	establishment of protein localization to mitochondrion	2	64	1.18	0.0191	10090.ENSMUSP00000001780,10090.ENSMUSP00000091921	Akt1,Hsp90aa1
GO:0006112	energy reserve metabolic process	2	65	1.17	0.0196	10090.ENSMUSP00000001780,10090.ENSMUSP00000099510	Akt1,Mtor
GO:0045786	negative regulation of cell cycle	4	388	0.69	0.0201	10090.ENSMUSP00000002678,10090.ENSMUSP00000020329,10090.ENSMUSP00000047894,10090.ENSMUSP00000067066	Tgfb1,Egfr,Inhba,Lif
GO:0061180	mammary gland epithelium development	2	66	1.16	0.0201	10090.ENSMUSP00000002678,10090.ENSMUSP00000037694	Tgfb1,Fgf2
GO:0071479	cellular response to ionizing radiation	2	66	1.16	0.0201	10090.ENSMUSP00000002678,10090.ENSMUSP00000101082	Tgfb1,Sirt1
GO:1901992	positive regulation of mitotic cell cycle phase transition	2	66	1.16	0.0201	10090.ENSMUSP00000002678,10090.ENSMUSP00000026671	Tgfb1,Rptor
GO:0006886	intracellular protein transport	5	616	0.59	0.0206	10090.ENSMUSP00000001780,10090.ENSMUSP00000002678,10090.ENSMUSP00000022545,10090.ENSMUSP00000091921,10090.ENSMUSP00000094986	Akt1,Tgfb1,Fgf9,Hsp90aa1,Tsc2
GO:0031397	negative regulation of protein ubiquitination	2	67	1.16	0.0206	10090.ENSMUSP00000001780,10090.ENSMUSP00000099510	Akt1,Mtor
GO:0060048	cardiac muscle contraction	2	67	1.16	0.0206	10090.ENSMUSP00000025914,10090.ENSMUSP00000099510	Vegfb,Mtor
GO:0006974	cellular response to DNA damage stimulus	5	619	0.59	0.0210	10090.ENSMUSP00000001780,10090.ENSMUSP00000050683,10090.ENSMUSP00000055308,10090.ENSMUSP00000099510,10090.ENSMUSP00000101082	Akt1,Foxo3,Foxo1,Mtor,Sirt1
GO:0070301	cellular response to hydrogen peroxide	2	68	1.15	0.0211	10090.ENSMUSP00000055308,10090.ENSMUSP00000101082	Foxo1,Sirt1
GO:2000573	positive regulation of DNA biosynthetic process	2	69	1.14	0.0216	10090.ENSMUSP00000029653,10090.ENSMUSP00000091921	Egf,Hsp90aa1
GO:0048864	stem cell development	2	71	1.13	0.0227	10090.ENSMUSP00000026917,10090.ENSMUSP00000037694	Nrp1,Fgf2
GO:0051881	regulation of mitochondrial membrane potential	2	71	1.13	0.0227	10090.ENSMUSP00000001780,10090.ENSMUSP00000109144	Akt1,Kdr
GO:0070373	negative regulation of ERK1 and ERK2 cascade	2	71	1.13	0.0227	10090.ENSMUSP00000056668,10090.ENSMUSP00000067066	Igf1,Lif
GO:0071897	DNA biosynthetic process	2	71	1.13	0.0227	10090.ENSMUSP00000091921,10090.ENSMUSP00000101082	Hsp90aa1,Sirt1
GO:1903047	mitotic cell cycle process	4	404	0.68	0.0227	10090.ENSMUSP00000002678,10090.ENSMUSP00000033880,10090.ENSMUSP00000047894,10090.ENSMUSP00000119715	Tgfb1,Eif4ebp1,Inhba,Rps6kb1
GO:0045670	regulation of osteoclast differentiation	2	72	1.12	0.0232	10090.ENSMUSP00000028533,10090.ENSMUSP00000099510	Fshb,Mtor
GO:0009056	catabolic process	8	1478	0.41	0.0241	10090.ENSMUSP00000001780,10090.ENSMUSP00000002678,10090.ENSMUSP00000030834,10090.ENSMUSP00000034811,10090.ENSMUSP00000037694,10090.ENSMUSP00000055308,10090.ENSMUSP00000063795,10090.ENSMUSP00000101082	Akt1,Tgfb1,Nos3,Cyp19a1,Fgf2,Foxo1,Irs1,Sirt1
GO:0030036	actin cytoskeleton organization	4	412	0.67	0.0241	10090.ENSMUSP00000026917,10090.ENSMUSP00000032399,10090.ENSMUSP00000051809,10090.ENSMUSP00000116494	Nrp1,Kras,Rictor,Mapkap1
GO:1903201	regulation of oxidative stress-induced cell death	2	74	1.11	0.0243	10090.ENSMUSP00000050683,10090.ENSMUSP00000101082	Foxo3,Sirt1
GO:0003151	outflow tract morphogenesis	2	76	1.1	0.0255	10090.ENSMUSP00000026917,10090.ENSMUSP00000115883	Nrp1,Vegfa
GO:0051705	multi-organism behavior	2	77	1.1	0.0261	10090.ENSMUSP00000094986,10090.ENSMUSP00000099510	Tsc2,Mtor
GO:0003208	cardiac ventricle morphogenesis	2	78	1.09	0.0267	10090.ENSMUSP00000002678,10090.ENSMUSP00000022545	Tgfb1,Fgf9
GO:0031214	biomineral tissue development	2	78	1.09	0.0267	10090.ENSMUSP00000055308,10090.ENSMUSP00000056668	Foxo1,Igf1
GO:0060411	cardiac septum morphogenesis	2	78	1.09	0.0267	10090.ENSMUSP00000026917,10090.ENSMUSP00000030834	Nrp1,Nos3
GO:0021536	diencephalon development	2	79	1.08	0.0272	10090.ENSMUSP00000026917,10090.ENSMUSP00000037694	Nrp1,Fgf2
GO:0001818	negative regulation of cytokine production	3	229	0.8	0.0273	10090.ENSMUSP00000002678,10090.ENSMUSP00000081041,10090.ENSMUSP00000101082	Tgfb1,Fgfr1,Sirt1
GO:0007492	endoderm development	2	80	1.08	0.0278	10090.ENSMUSP00000002678,10090.ENSMUSP00000047894	Tgfb1,Inhba
GO:0042475	odontogenesis of dentin-containing tooth	2	81	1.07	0.0283	10090.ENSMUSP00000022287,10090.ENSMUSP00000055308	Fst,Foxo1
GO:0072331	signal transduction by p53 class mediator	2	81	1.07	0.0283	10090.ENSMUSP00000050683,10090.ENSMUSP00000101082	Foxo3,Sirt1
GO:0072507	divalent inorganic cation homeostasis	4	435	0.64	0.0283	10090.ENSMUSP00000002678,10090.ENSMUSP00000020329,10090.ENSMUSP00000037694,10090.ENSMUSP00000109144	Tgfb1,Egfr,Fgf2,Kdr
GO:2000243	positive regulation of reproductive process	2	81	1.07	0.0283	10090.ENSMUSP00000005671,10090.ENSMUSP00000047894	Igf1r,Inhba
GO:0033273	response to vitamin	2	82	1.07	0.0289	10090.ENSMUSP00000002678,10090.ENSMUSP00000020329	Tgfb1,Egfr
GO:0019932	second-messenger-mediated signaling	3	235	0.79	0.0290	10090.ENSMUSP00000030834,10090.ENSMUSP00000034811,10090.ENSMUSP00000109144	Nos3,Cyp19a1,Kdr
GO:0018107	peptidyl-threonine phosphorylation	2	84	1.06	0.0300	10090.ENSMUSP00000001780,10090.ENSMUSP00000099510	Akt1,Mtor
GO:1901576	organic substance biosynthetic process	14	3651	0.26	0.0310	10090.ENSMUSP00000001780,10090.ENSMUSP00000002678,10090.ENSMUSP00000020329,10090.ENSMUSP00000025914,10090.ENSMUSP00000033880,10090.ENSMUSP00000034811,10090.ENSMUSP00000037694,10090.ENSMUSP00000047894,10090.ENSMUSP00000050683,10090.ENSMUSP00000055308,10090.ENSMUSP00000056668,10090.ENSMUSP00000091921,10090.ENSMUSP00000099510,10090.ENSMUSP00000101082	Akt1,Tgfb1,Egfr,Vegfb,Eif4ebp1,Cyp19a1,Fgf2,Inhba,Foxo3,Foxo1,Igf1,Hsp90aa1,Mtor,Sirt1
GO:0006629	lipid metabolic process	6	961	0.48	0.0314	10090.ENSMUSP00000020329,10090.ENSMUSP00000034811,10090.ENSMUSP00000037694,10090.ENSMUSP00000063795,10090.ENSMUSP00000081041,10090.ENSMUSP00000101082	Egfr,Cyp19a1,Fgf2,Irs1,Fgfr1,Sirt1
GO:0045665	negative regulation of neuron differentiation	3	243	0.77	0.0314	10090.ENSMUSP00000026917,10090.ENSMUSP00000050683,10090.ENSMUSP00000094986	Nrp1,Foxo3,Tsc2
GO:0048644	muscle organ morphogenesis	2	87	1.04	0.0319	10090.ENSMUSP00000002678,10090.ENSMUSP00000067066	Tgfb1,Lif
GO:0006954	inflammatory response	4	454	0.63	0.0323	10090.ENSMUSP00000001780,10090.ENSMUSP00000002678,10090.ENSMUSP00000017637,10090.ENSMUSP00000020329	Akt1,Tgfb1,Igfbp4,Egfr
GO:0045165	cell fate commitment	3	247	0.77	0.0327	10090.ENSMUSP00000002678,10090.ENSMUSP00000099510,10090.ENSMUSP00000109144	Tgfb1,Mtor,Kdr
GO:0050801	ion homeostasis	5	706	0.53	0.0337	10090.ENSMUSP00000002678,10090.ENSMUSP00000020329,10090.ENSMUSP00000037694,10090.ENSMUSP00000101082,10090.ENSMUSP00000109144	Tgfb1,Egfr,Fgf2,Sirt1,Kdr
GO:0045582	positive regulation of T cell differentiation	2	90	1.03	0.0338	10090.ENSMUSP00000002678,10090.ENSMUSP00000091921	Tgfb1,Hsp90aa1
GO:0050877	nervous system process	6	981	0.47	0.0341	10090.ENSMUSP00000020329,10090.ENSMUSP00000032399,10090.ENSMUSP00000056668,10090.ENSMUSP00000081041,10090.ENSMUSP00000099510,10090.ENSMUSP00000119715	Egfr,Kras,Igf1,Fgfr1,Mtor,Rps6kb1
GO:0007050	cell cycle arrest	2	91	1.02	0.0344	10090.ENSMUSP00000002678,10090.ENSMUSP00000047894	Tgfb1,Inhba
GO:1901575	organic substance catabolic process	7	1276	0.42	0.0344	10090.ENSMUSP00000001780,10090.ENSMUSP00000002678,10090.ENSMUSP00000030834,10090.ENSMUSP00000034811,10090.ENSMUSP00000037694,10090.ENSMUSP00000063795,10090.ENSMUSP00000101082	Akt1,Tgfb1,Nos3,Cyp19a1,Fgf2,Irs1,Sirt1
GO:0030162	regulation of proteolysis	5	716	0.52	0.0352	10090.ENSMUSP00000001780,10090.ENSMUSP00000029653,10090.ENSMUSP00000056668,10090.ENSMUSP00000101082,10090.ENSMUSP00000115883	Akt1,Egf,Igf1,Sirt1,Vegfa
GO:0051591	response to cAMP	2	93	1.01	0.0355	10090.ENSMUSP00000027377,10090.ENSMUSP00000049095	Igfbp5,Ins1
GO:0017015	regulation of transforming growth factor beta receptor signaling pathway	2	94	1.01	0.0362	10090.ENSMUSP00000002678,10090.ENSMUSP00000101082	Tgfb1,Sirt1
GO:0042552	myelination	2	95	1.0	0.0368	10090.ENSMUSP00000001780,10090.ENSMUSP00000002678	Akt1,Tgfb1
GO:0022604	regulation of cell morphogenesis	4	478	0.6	0.0375	10090.ENSMUSP00000026917,10090.ENSMUSP00000094986,10090.ENSMUSP00000109144,10090.ENSMUSP00000115883	Nrp1,Tsc2,Kdr,Vegfa
GO:0097529	myeloid leukocyte migration	2	98	0.99	0.0388	10090.ENSMUSP00000031653,10090.ENSMUSP00000115883	Flt1,Vegfa
GO:2000060	positive regulation of ubiquitin-dependent protein catabolic process	2	98	0.99	0.0388	10090.ENSMUSP00000001780,10090.ENSMUSP00000029653	Akt1,Egf
GO:2001023	regulation of response to drug	2	98	0.99	0.0388	10090.ENSMUSP00000018382,10090.ENSMUSP00000050683	Gdf9,Foxo3
GO:0017144	drug metabolic process	4	494	0.59	0.0413	10090.ENSMUSP00000002678,10090.ENSMUSP00000020329,10090.ENSMUSP00000030834,10090.ENSMUSP00000091921	Tgfb1,Egfr,Nos3,Hsp90aa1
GO:0007517	muscle organ development	3	274	0.72	0.0416	10090.ENSMUSP00000002678,10090.ENSMUSP00000067066,10090.ENSMUSP00000101082	Tgfb1,Lif,Sirt1
GO:0035264	multicellular organism growth	2	104	0.96	0.0430	10090.ENSMUSP00000056668,10090.ENSMUSP00000099510	Igf1,Mtor
GO:0001843	neural tube closure	2	106	0.96	0.0444	10090.ENSMUSP00000002678,10090.ENSMUSP00000094986	Tgfb1,Tsc2
GO:0090101	negative regulation of transmembrane receptor protein serine/threonine kinase signaling pathway	2	106	0.96	0.0444	10090.ENSMUSP00000022287,10090.ENSMUSP00000101082	Fst,Sirt1
GO:0033036	macromolecule localization	9	2009	0.33	0.0449	10090.ENSMUSP00000001780,10090.ENSMUSP00000002678,10090.ENSMUSP00000022545,10090.ENSMUSP00000026917,10090.ENSMUSP00000047894,10090.ENSMUSP00000063795,10090.ENSMUSP00000091921,10090.ENSMUSP00000094986,10090.ENSMUSP00000119715	Akt1,Tgfb1,Fgf9,Nrp1,Inhba,Irs1,Hsp90aa1,Tsc2,Rps6kb1
GO:0021510	spinal cord development	2	107	0.95	0.0450	10090.ENSMUSP00000001780,10090.ENSMUSP00000099510	Akt1,Mtor
GO:0002821	positive regulation of adaptive immune response	2	108	0.95	0.0457	10090.ENSMUSP00000002678,10090.ENSMUSP00000101082	Tgfb1,Sirt1
GO:0042472	inner ear morphogenesis	2	108	0.95	0.0457	10090.ENSMUSP00000022545,10090.ENSMUSP00000081041	Fgf9,Fgfr1
GO:0045727	positive regulation of translation	2	108	0.95	0.0457	10090.ENSMUSP00000099510,10090.ENSMUSP00000119715	Mtor,Rps6kb1
GO:0090090	negative regulation of canonical Wnt signaling pathway	2	109	0.94	0.0464	10090.ENSMUSP00000050683,10090.ENSMUSP00000055308	Foxo3,Foxo1
GO:0021761	limbic system development	2	112	0.93	0.0487	10090.ENSMUSP00000026917,10090.ENSMUSP00000081041	Nrp1,Fgfr1
GO:0019722	calcium-mediated signaling	2	113	0.93	0.0494	10090.ENSMUSP00000034811,10090.ENSMUSP00000109144	Cyp19a1,Kdr
GO:1901216	positive regulation of neuron death	2	113	0.93	0.0494	10090.ENSMUSP00000050683,10090.ENSMUSP00000099510	Foxo3,Mtor
GO:1901565	organonitrogen compound catabolic process	5	790	0.48	0.0498	10090.ENSMUSP00000001780,10090.ENSMUSP00000002678,10090.ENSMUSP00000030834,10090.ENSMUSP00000037694,10090.ENSMUSP00000101082	Akt1,Tgfb1,Nos3,Fgf2,Sirt1
