# Supplementary material for: In Vitro Folliculogenesis in Mammalian Models: A Computational Biology Study
Source: Front Mol Biosci. 2021 Nov 9;8:737912. doi: 10.3389/fmolb.2021.737912 (PMC8630647; doi:10.3389/fmolb.2021.737912)
Supplement: Supplementary file 1 [file DataSheet1.ZIP › SUPPL FILES Frontiers Mol Bio/Suppl File 8.xlsx]

## Sheet: function
Suppl. File 8 GO annotation concerning the molecular function, localization in the cell and involvement in biological processes of the Hub.BN genes
#term ID	term description	observed gene count	background gene count	strength	false discovery rate	matching proteins in your network (IDs)	matching proteins in your network (labels)
GO:0048018	receptor ligand activity	13	429	1.62	4.84e-18	10090.ENSMUSP00000002678,10090.ENSMUSP00000018382,10090.ENSMUSP00000024049,10090.ENSMUSP00000028533,10090.ENSMUSP00000029653,10090.ENSMUSP00000037694,10090.ENSMUSP00000043153,10090.ENSMUSP00000047894,10090.ENSMUSP00000049095,10090.ENSMUSP00000056668,10090.ENSMUSP00000067066,10090.ENSMUSP00000072276,10090.ENSMUSP00000115883	Tgfb1,Gdf9,Bmp15,Fshb,Egf,Fgf2,Amh,Inhba,Ins1,Igf1,Lif,Lhb,Vegfa
GO:0008083	growth factor activity	10	146	1.97	7.80e-17	10090.ENSMUSP00000002678,10090.ENSMUSP00000018382,10090.ENSMUSP00000024049,10090.ENSMUSP00000029653,10090.ENSMUSP00000037694,10090.ENSMUSP00000043153,10090.ENSMUSP00000047894,10090.ENSMUSP00000056668,10090.ENSMUSP00000067066,10090.ENSMUSP00000115883	Tgfb1,Gdf9,Bmp15,Egf,Fgf2,Amh,Inhba,Igf1,Lif,Vegfa
GO:0098772	molecular function regulator	14	1573	1.09	3.20e-13	10090.ENSMUSP00000001780,10090.ENSMUSP00000002678,10090.ENSMUSP00000018382,10090.ENSMUSP00000024049,10090.ENSMUSP00000028533,10090.ENSMUSP00000029653,10090.ENSMUSP00000037694,10090.ENSMUSP00000043153,10090.ENSMUSP00000047894,10090.ENSMUSP00000049095,10090.ENSMUSP00000056668,10090.ENSMUSP00000067066,10090.ENSMUSP00000072276,10090.ENSMUSP00000115883	Akt1,Tgfb1,Gdf9,Bmp15,Fshb,Egf,Fgf2,Amh,Inhba,Ins1,Igf1,Lif,Lhb,Vegfa
GO:0005125	cytokine activity	7	197	1.69	1.20e-09	10090.ENSMUSP00000002678,10090.ENSMUSP00000018382,10090.ENSMUSP00000024049,10090.ENSMUSP00000037694,10090.ENSMUSP00000047894,10090.ENSMUSP00000067066,10090.ENSMUSP00000115883	Tgfb1,Gdf9,Bmp15,Fgf2,Inhba,Lif,Vegfa
GO:0005179	hormone activity	6	122	1.83	4.80e-09	10090.ENSMUSP00000028533,10090.ENSMUSP00000043153,10090.ENSMUSP00000047894,10090.ENSMUSP00000049095,10090.ENSMUSP00000056668,10090.ENSMUSP00000072276	Fshb,Amh,Inhba,Ins1,Igf1,Lhb
GO:0005160	transforming growth factor beta receptor binding	5	51	2.13	6.09e-09	10090.ENSMUSP00000002678,10090.ENSMUSP00000018382,10090.ENSMUSP00000024049,10090.ENSMUSP00000043153,10090.ENSMUSP00000047894	Tgfb1,Gdf9,Bmp15,Amh,Inhba
GO:0005126	cytokine receptor binding	7	267	1.56	6.34e-09	10090.ENSMUSP00000002678,10090.ENSMUSP00000018382,10090.ENSMUSP00000024049,10090.ENSMUSP00000043153,10090.ENSMUSP00000047894,10090.ENSMUSP00000067066,10090.ENSMUSP00000115883	Tgfb1,Gdf9,Bmp15,Amh,Inhba,Lif,Vegfa
GO:0005515	protein binding	15	6456	0.51	1.52e-06	10090.ENSMUSP00000001780,10090.ENSMUSP00000002678,10090.ENSMUSP00000018382,10090.ENSMUSP00000022287,10090.ENSMUSP00000024049,10090.ENSMUSP00000028533,10090.ENSMUSP00000029653,10090.ENSMUSP00000037694,10090.ENSMUSP00000043153,10090.ENSMUSP00000047894,10090.ENSMUSP00000049095,10090.ENSMUSP00000056668,10090.ENSMUSP00000067066,10090.ENSMUSP00000072276,10090.ENSMUSP00000115883	Akt1,Tgfb1,Gdf9,Fst,Bmp15,Fshb,Egf,Fgf2,Amh,Inhba,Ins1,Igf1,Lif,Lhb,Vegfa
GO:0005488	binding	16	10884	0.31	0.00015	10090.ENSMUSP00000001780,10090.ENSMUSP00000002678,10090.ENSMUSP00000018382,10090.ENSMUSP00000022287,10090.ENSMUSP00000024049,10090.ENSMUSP00000028533,10090.ENSMUSP00000029653,10090.ENSMUSP00000034811,10090.ENSMUSP00000037694,10090.ENSMUSP00000043153,10090.ENSMUSP00000047894,10090.ENSMUSP00000049095,10090.ENSMUSP00000056668,10090.ENSMUSP00000067066,10090.ENSMUSP00000072276,10090.ENSMUSP00000115883	Akt1,Tgfb1,Gdf9,Fst,Bmp15,Fshb,Egf,Cyp19a1,Fgf2,Amh,Inhba,Ins1,Igf1,Lif,Lhb,Vegfa
GO:0070851	growth factor receptor binding	3	141	1.47	0.0016	10090.ENSMUSP00000029653,10090.ENSMUSP00000037694,10090.ENSMUSP00000115883	Egf,Fgf2,Vegfa
GO:0005158	insulin receptor binding	2	25	2.04	0.0017	10090.ENSMUSP00000049095,10090.ENSMUSP00000056668	Ins1,Igf1
GO:0043539	protein serine/threonine kinase activator activity	2	27	2.01	0.0018	10090.ENSMUSP00000002678,10090.ENSMUSP00000056668	Tgfb1,Igf1
GO:0042056	chemoattractant activity	2	29	1.98	0.0020	10090.ENSMUSP00000037694,10090.ENSMUSP00000115883	Fgf2,Vegfa
GO:1901681	sulfur compound binding	3	221	1.27	0.0043	10090.ENSMUSP00000022287,10090.ENSMUSP00000037694,10090.ENSMUSP00000115883	Fst,Fgf2,Vegfa
GO:0005178	integrin binding	2	114	1.38	0.0214	10090.ENSMUSP00000037694,10090.ENSMUSP00000056668	Fgf2,Igf1
GO:0008201	heparin binding	2	139	1.3	0.0298	10090.ENSMUSP00000037694,10090.ENSMUSP00000115883	Fgf2,Vegfa
GO:0044877	protein-containing complex binding	4	1094	0.7	0.0418	10090.ENSMUSP00000022287,10090.ENSMUSP00000037694,10090.ENSMUSP00000049095,10090.ENSMUSP00000056668	Fst,Fgf2,Ins1,Igf1
GO:0046982	protein heterodimerization activity	3	565	0.86	0.0418	10090.ENSMUSP00000002678,10090.ENSMUSP00000047894,10090.ENSMUSP00000115883	Tgfb1,Inhba,Vegfa

## Sheet: localization
Suppl. File 8 GO annotation concerning the molecular function, localization in the cell and involvement in biological processes of the Hub.BN genes
#term ID	term description	observed gene count	background gene count	strength	false discovery rate	matching proteins in your network (IDs)	matching proteins in your network (labels)
GO:0005576	extracellular region	14	2044	0.97	3.12e-11	10090.ENSMUSP00000002678,10090.ENSMUSP00000018382,10090.ENSMUSP00000022287,10090.ENSMUSP00000024049,10090.ENSMUSP00000028533,10090.ENSMUSP00000029653,10090.ENSMUSP00000037694,10090.ENSMUSP00000043153,10090.ENSMUSP00000047894,10090.ENSMUSP00000049095,10090.ENSMUSP00000056668,10090.ENSMUSP00000067066,10090.ENSMUSP00000072276,10090.ENSMUSP00000115883	Tgfb1,Gdf9,Fst,Bmp15,Fshb,Egf,Fgf2,Amh,Inhba,Ins1,Igf1,Lif,Lhb,Vegfa
GO:0005615	extracellular space	12	1131	1.16	3.12e-11	10090.ENSMUSP00000002678,10090.ENSMUSP00000018382,10090.ENSMUSP00000024049,10090.ENSMUSP00000028533,10090.ENSMUSP00000029653,10090.ENSMUSP00000037694,10090.ENSMUSP00000043153,10090.ENSMUSP00000047894,10090.ENSMUSP00000049095,10090.ENSMUSP00000056668,10090.ENSMUSP00000072276,10090.ENSMUSP00000115883	Tgfb1,Gdf9,Bmp15,Fshb,Egf,Fgf2,Amh,Inhba,Ins1,Igf1,Lhb,Vegfa
GO:0099503	secretory vesicle	5	525	1.12	0.00079	10090.ENSMUSP00000002678,10090.ENSMUSP00000034811,10090.ENSMUSP00000049095,10090.ENSMUSP00000056668,10090.ENSMUSP00000115883	Tgfb1,Cyp19a1,Ins1,Igf1,Vegfa
GO:0005737	cytoplasm	15	9909	0.32	0.0012	10090.ENSMUSP00000001780,10090.ENSMUSP00000002678,10090.ENSMUSP00000018382,10090.ENSMUSP00000022287,10090.ENSMUSP00000024049,10090.ENSMUSP00000028533,10090.ENSMUSP00000034811,10090.ENSMUSP00000037694,10090.ENSMUSP00000043153,10090.ENSMUSP00000047894,10090.ENSMUSP00000049095,10090.ENSMUSP00000056668,10090.ENSMUSP00000067066,10090.ENSMUSP00000072276,10090.ENSMUSP00000115883	Akt1,Tgfb1,Gdf9,Fst,Bmp15,Fshb,Cyp19a1,Fgf2,Amh,Inhba,Ins1,Igf1,Lif,Lhb,Vegfa
GO:0005622	intracellular	16	12462	0.25	0.0019	10090.ENSMUSP00000001780,10090.ENSMUSP00000002678,10090.ENSMUSP00000018382,10090.ENSMUSP00000022287,10090.ENSMUSP00000024049,10090.ENSMUSP00000028533,10090.ENSMUSP00000029653,10090.ENSMUSP00000034811,10090.ENSMUSP00000037694,10090.ENSMUSP00000043153,10090.ENSMUSP00000047894,10090.ENSMUSP00000049095,10090.ENSMUSP00000056668,10090.ENSMUSP00000067066,10090.ENSMUSP00000072276,10090.ENSMUSP00000115883	Akt1,Tgfb1,Gdf9,Fst,Bmp15,Fshb,Egf,Cyp19a1,Fgf2,Amh,Inhba,Ins1,Igf1,Lif,Lhb,Vegfa
GO:0030141	secretory granule	4	371	1.17	0.0019	10090.ENSMUSP00000002678,10090.ENSMUSP00000049095,10090.ENSMUSP00000056668,10090.ENSMUSP00000115883	Tgfb1,Ins1,Igf1,Vegfa
GO:0031982	vesicle	7	1837	0.72	0.0020	10090.ENSMUSP00000001780,10090.ENSMUSP00000002678,10090.ENSMUSP00000029653,10090.ENSMUSP00000034811,10090.ENSMUSP00000049095,10090.ENSMUSP00000056668,10090.ENSMUSP00000115883	Akt1,Tgfb1,Egf,Cyp19a1,Ins1,Igf1,Vegfa
GO:0005623	cell	16	14044	0.2	0.0079	10090.ENSMUSP00000001780,10090.ENSMUSP00000002678,10090.ENSMUSP00000018382,10090.ENSMUSP00000022287,10090.ENSMUSP00000024049,10090.ENSMUSP00000028533,10090.ENSMUSP00000029653,10090.ENSMUSP00000034811,10090.ENSMUSP00000037694,10090.ENSMUSP00000043153,10090.ENSMUSP00000047894,10090.ENSMUSP00000049095,10090.ENSMUSP00000056668,10090.ENSMUSP00000067066,10090.ENSMUSP00000072276,10090.ENSMUSP00000115883	Akt1,Tgfb1,Gdf9,Fst,Bmp15,Fshb,Egf,Cyp19a1,Fgf2,Amh,Inhba,Ins1,Igf1,Lif,Lhb,Vegfa
GO:0031012	extracellular matrix	3	288	1.16	0.0107	10090.ENSMUSP00000002678,10090.ENSMUSP00000056668,10090.ENSMUSP00000115883	Tgfb1,Igf1,Vegfa
GO:0062023	collagen-containing extracellular matrix	2	148	1.27	0.0445	10090.ENSMUSP00000056668,10090.ENSMUSP00000115883	Igf1,Vegfa

## Sheet: process
Suppl. File 8 GO annotation concerning the molecular function, localization in the cell and involvement in biological processes of the Hub.BN genes
#term ID	term description	observed gene count	background gene count	strength	false discovery rate	matching proteins in your network (IDs)	matching proteins in your network (labels)
GO:0010469	regulation of signaling receptor activity	13	550	1.51	1.93e-15	10090.ENSMUSP00000002678,10090.ENSMUSP00000018382,10090.ENSMUSP00000024049,10090.ENSMUSP00000028533,10090.ENSMUSP00000029653,10090.ENSMUSP00000037694,10090.ENSMUSP00000043153,10090.ENSMUSP00000047894,10090.ENSMUSP00000049095,10090.ENSMUSP00000056668,10090.ENSMUSP00000067066,10090.ENSMUSP00000072276,10090.ENSMUSP00000115883	Tgfb1,Gdf9,Bmp15,Fshb,Egf,Fgf2,Amh,Inhba,Ins1,Igf1,Lif,Lhb,Vegfa
GO:0007167	enzyme linked receptor protein signaling pathway	12	551	1.48	1.23e-13	10090.ENSMUSP00000001780,10090.ENSMUSP00000002678,10090.ENSMUSP00000018382,10090.ENSMUSP00000022287,10090.ENSMUSP00000024049,10090.ENSMUSP00000028533,10090.ENSMUSP00000029653,10090.ENSMUSP00000037694,10090.ENSMUSP00000047894,10090.ENSMUSP00000056668,10090.ENSMUSP00000067066,10090.ENSMUSP00000115883	Akt1,Tgfb1,Gdf9,Fst,Bmp15,Fshb,Egf,Fgf2,Inhba,Igf1,Lif,Vegfa
GO:0003006	developmental process involved in reproduction	12	699	1.37	1.34e-12	10090.ENSMUSP00000001780,10090.ENSMUSP00000002678,10090.ENSMUSP00000018382,10090.ENSMUSP00000022287,10090.ENSMUSP00000024049,10090.ENSMUSP00000028533,10090.ENSMUSP00000034811,10090.ENSMUSP00000043153,10090.ENSMUSP00000047894,10090.ENSMUSP00000056668,10090.ENSMUSP00000067066,10090.ENSMUSP00000115883	Akt1,Tgfb1,Gdf9,Fst,Bmp15,Fshb,Cyp19a1,Amh,Inhba,Igf1,Lif,Vegfa
GO:0010646	regulation of cell communication	16	3130	0.85	1.54e-11	10090.ENSMUSP00000001780,10090.ENSMUSP00000002678,10090.ENSMUSP00000018382,10090.ENSMUSP00000022287,10090.ENSMUSP00000024049,10090.ENSMUSP00000028533,10090.ENSMUSP00000029653,10090.ENSMUSP00000034811,10090.ENSMUSP00000037694,10090.ENSMUSP00000043153,10090.ENSMUSP00000047894,10090.ENSMUSP00000049095,10090.ENSMUSP00000056668,10090.ENSMUSP00000067066,10090.ENSMUSP00000072276,10090.ENSMUSP00000115883	Akt1,Tgfb1,Gdf9,Fst,Bmp15,Fshb,Egf,Cyp19a1,Fgf2,Amh,Inhba,Ins1,Igf1,Lif,Lhb,Vegfa
GO:0023051	regulation of signaling	16	3150	0.85	1.54e-11	10090.ENSMUSP00000001780,10090.ENSMUSP00000002678,10090.ENSMUSP00000018382,10090.ENSMUSP00000022287,10090.ENSMUSP00000024049,10090.ENSMUSP00000028533,10090.ENSMUSP00000029653,10090.ENSMUSP00000034811,10090.ENSMUSP00000037694,10090.ENSMUSP00000043153,10090.ENSMUSP00000047894,10090.ENSMUSP00000049095,10090.ENSMUSP00000056668,10090.ENSMUSP00000067066,10090.ENSMUSP00000072276,10090.ENSMUSP00000115883	Akt1,Tgfb1,Gdf9,Fst,Bmp15,Fshb,Egf,Cyp19a1,Fgf2,Amh,Inhba,Ins1,Igf1,Lif,Lhb,Vegfa
GO:0022414	reproductive process	13	1383	1.11	4.20e-11	10090.ENSMUSP00000001780,10090.ENSMUSP00000002678,10090.ENSMUSP00000018382,10090.ENSMUSP00000022287,10090.ENSMUSP00000024049,10090.ENSMUSP00000028533,10090.ENSMUSP00000034811,10090.ENSMUSP00000043153,10090.ENSMUSP00000047894,10090.ENSMUSP00000056668,10090.ENSMUSP00000067066,10090.ENSMUSP00000072276,10090.ENSMUSP00000115883	Akt1,Tgfb1,Gdf9,Fst,Bmp15,Fshb,Cyp19a1,Amh,Inhba,Igf1,Lif,Lhb,Vegfa
GO:0048608	reproductive structure development	10	463	1.47	4.20e-11	10090.ENSMUSP00000001780,10090.ENSMUSP00000022287,10090.ENSMUSP00000024049,10090.ENSMUSP00000028533,10090.ENSMUSP00000034811,10090.ENSMUSP00000043153,10090.ENSMUSP00000047894,10090.ENSMUSP00000056668,10090.ENSMUSP00000067066,10090.ENSMUSP00000115883	Akt1,Fst,Bmp15,Fshb,Cyp19a1,Amh,Inhba,Igf1,Lif,Vegfa
GO:0048583	regulation of response to stimulus	16	3552	0.79	4.63e-11	10090.ENSMUSP00000001780,10090.ENSMUSP00000002678,10090.ENSMUSP00000018382,10090.ENSMUSP00000022287,10090.ENSMUSP00000024049,10090.ENSMUSP00000028533,10090.ENSMUSP00000029653,10090.ENSMUSP00000034811,10090.ENSMUSP00000037694,10090.ENSMUSP00000043153,10090.ENSMUSP00000047894,10090.ENSMUSP00000049095,10090.ENSMUSP00000056668,10090.ENSMUSP00000067066,10090.ENSMUSP00000072276,10090.ENSMUSP00000115883	Akt1,Tgfb1,Gdf9,Fst,Bmp15,Fshb,Egf,Cyp19a1,Fgf2,Amh,Inhba,Ins1,Igf1,Lif,Lhb,Vegfa
GO:0009966	regulation of signal transduction	15	2823	0.86	1.18e-10	10090.ENSMUSP00000001780,10090.ENSMUSP00000002678,10090.ENSMUSP00000018382,10090.ENSMUSP00000022287,10090.ENSMUSP00000024049,10090.ENSMUSP00000028533,10090.ENSMUSP00000029653,10090.ENSMUSP00000037694,10090.ENSMUSP00000043153,10090.ENSMUSP00000047894,10090.ENSMUSP00000049095,10090.ENSMUSP00000056668,10090.ENSMUSP00000067066,10090.ENSMUSP00000072276,10090.ENSMUSP00000115883	Akt1,Tgfb1,Gdf9,Fst,Bmp15,Fshb,Egf,Fgf2,Amh,Inhba,Ins1,Igf1,Lif,Lhb,Vegfa
GO:0008585	female gonad development	7	104	1.97	1.35e-10	10090.ENSMUSP00000022287,10090.ENSMUSP00000024049,10090.ENSMUSP00000028533,10090.ENSMUSP00000034811,10090.ENSMUSP00000043153,10090.ENSMUSP00000047894,10090.ENSMUSP00000115883	Fst,Bmp15,Fshb,Cyp19a1,Amh,Inhba,Vegfa
GO:0043408	regulation of MAPK cascade	10	709	1.29	1.24e-09	10090.ENSMUSP00000001780,10090.ENSMUSP00000002678,10090.ENSMUSP00000018382,10090.ENSMUSP00000024049,10090.ENSMUSP00000029653,10090.ENSMUSP00000037694,10090.ENSMUSP00000047894,10090.ENSMUSP00000056668,10090.ENSMUSP00000067066,10090.ENSMUSP00000115883	Akt1,Tgfb1,Gdf9,Bmp15,Egf,Fgf2,Inhba,Igf1,Lif,Vegfa
GO:0023052	signaling	15	3859	0.73	7.79e-09	10090.ENSMUSP00000001780,10090.ENSMUSP00000002678,10090.ENSMUSP00000018382,10090.ENSMUSP00000022287,10090.ENSMUSP00000024049,10090.ENSMUSP00000028533,10090.ENSMUSP00000029653,10090.ENSMUSP00000034811,10090.ENSMUSP00000037694,10090.ENSMUSP00000043153,10090.ENSMUSP00000047894,10090.ENSMUSP00000056668,10090.ENSMUSP00000067066,10090.ENSMUSP00000072276,10090.ENSMUSP00000115883	Akt1,Tgfb1,Gdf9,Fst,Bmp15,Fshb,Egf,Cyp19a1,Fgf2,Amh,Inhba,Igf1,Lif,Lhb,Vegfa
GO:0048513	animal organ development	14	3012	0.81	8.97e-09	10090.ENSMUSP00000001780,10090.ENSMUSP00000002678,10090.ENSMUSP00000022287,10090.ENSMUSP00000024049,10090.ENSMUSP00000028533,10090.ENSMUSP00000029653,10090.ENSMUSP00000034811,10090.ENSMUSP00000037694,10090.ENSMUSP00000043153,10090.ENSMUSP00000047894,10090.ENSMUSP00000049095,10090.ENSMUSP00000056668,10090.ENSMUSP00000067066,10090.ENSMUSP00000115883	Akt1,Tgfb1,Fst,Bmp15,Fshb,Egf,Cyp19a1,Fgf2,Amh,Inhba,Ins1,Igf1,Lif,Vegfa
GO:0007154	cell communication	15	3984	0.72	1.09e-08	10090.ENSMUSP00000001780,10090.ENSMUSP00000002678,10090.ENSMUSP00000018382,10090.ENSMUSP00000022287,10090.ENSMUSP00000024049,10090.ENSMUSP00000028533,10090.ENSMUSP00000029653,10090.ENSMUSP00000034811,10090.ENSMUSP00000037694,10090.ENSMUSP00000043153,10090.ENSMUSP00000047894,10090.ENSMUSP00000056668,10090.ENSMUSP00000067066,10090.ENSMUSP00000072276,10090.ENSMUSP00000115883	Akt1,Tgfb1,Gdf9,Fst,Bmp15,Fshb,Egf,Cyp19a1,Fgf2,Amh,Inhba,Igf1,Lif,Lhb,Vegfa
GO:0009719	response to endogenous stimulus	11	1289	1.07	1.09e-08	10090.ENSMUSP00000001780,10090.ENSMUSP00000002678,10090.ENSMUSP00000018382,10090.ENSMUSP00000022287,10090.ENSMUSP00000024049,10090.ENSMUSP00000028533,10090.ENSMUSP00000037694,10090.ENSMUSP00000047894,10090.ENSMUSP00000049095,10090.ENSMUSP00000056668,10090.ENSMUSP00000072276	Akt1,Tgfb1,Gdf9,Fst,Bmp15,Fshb,Fgf2,Inhba,Ins1,Igf1,Lhb
GO:0065009	regulation of molecular function	14	3081	0.8	1.09e-08	10090.ENSMUSP00000001780,10090.ENSMUSP00000002678,10090.ENSMUSP00000018382,10090.ENSMUSP00000024049,10090.ENSMUSP00000028533,10090.ENSMUSP00000029653,10090.ENSMUSP00000037694,10090.ENSMUSP00000043153,10090.ENSMUSP00000047894,10090.ENSMUSP00000049095,10090.ENSMUSP00000056668,10090.ENSMUSP00000067066,10090.ENSMUSP00000072276,10090.ENSMUSP00000115883	Akt1,Tgfb1,Gdf9,Bmp15,Fshb,Egf,Fgf2,Amh,Inhba,Ins1,Igf1,Lif,Lhb,Vegfa
GO:0001934	positive regulation of protein phosphorylation	10	937	1.17	1.24e-08	10090.ENSMUSP00000001780,10090.ENSMUSP00000002678,10090.ENSMUSP00000018382,10090.ENSMUSP00000024049,10090.ENSMUSP00000029653,10090.ENSMUSP00000037694,10090.ENSMUSP00000047894,10090.ENSMUSP00000056668,10090.ENSMUSP00000067066,10090.ENSMUSP00000115883	Akt1,Tgfb1,Gdf9,Bmp15,Egf,Fgf2,Inhba,Igf1,Lif,Vegfa
GO:0071495	cellular response to endogenous stimulus	10	997	1.14	1.96e-08	10090.ENSMUSP00000001780,10090.ENSMUSP00000002678,10090.ENSMUSP00000018382,10090.ENSMUSP00000022287,10090.ENSMUSP00000024049,10090.ENSMUSP00000028533,10090.ENSMUSP00000037694,10090.ENSMUSP00000047894,10090.ENSMUSP00000056668,10090.ENSMUSP00000072276	Akt1,Tgfb1,Gdf9,Fst,Bmp15,Fshb,Fgf2,Inhba,Igf1,Lhb
GO:0071363	cellular response to growth factor stimulus	8	437	1.4	2.32e-08	10090.ENSMUSP00000001780,10090.ENSMUSP00000002678,10090.ENSMUSP00000018382,10090.ENSMUSP00000022287,10090.ENSMUSP00000024049,10090.ENSMUSP00000028533,10090.ENSMUSP00000037694,10090.ENSMUSP00000115883	Akt1,Tgfb1,Gdf9,Fst,Bmp15,Fshb,Fgf2,Vegfa
GO:2000026	regulation of multicellular organismal development	12	1961	0.93	2.55e-08	10090.ENSMUSP00000001780,10090.ENSMUSP00000002678,10090.ENSMUSP00000018382,10090.ENSMUSP00000022287,10090.ENSMUSP00000028533,10090.ENSMUSP00000029653,10090.ENSMUSP00000037694,10090.ENSMUSP00000043153,10090.ENSMUSP00000047894,10090.ENSMUSP00000056668,10090.ENSMUSP00000067066,10090.ENSMUSP00000115883	Akt1,Tgfb1,Gdf9,Fst,Fshb,Egf,Fgf2,Amh,Inhba,Igf1,Lif,Vegfa
GO:0030879	mammary gland development	6	137	1.78	3.45e-08	10090.ENSMUSP00000002678,10090.ENSMUSP00000029653,10090.ENSMUSP00000034811,10090.ENSMUSP00000037694,10090.ENSMUSP00000056668,10090.ENSMUSP00000115883	Tgfb1,Egf,Cyp19a1,Fgf2,Igf1,Vegfa
GO:0043536	positive regulation of blood vessel endothelial cell migration	5	56	2.09	3.73e-08	10090.ENSMUSP00000001780,10090.ENSMUSP00000002678,10090.ENSMUSP00000037694,10090.ENSMUSP00000056668,10090.ENSMUSP00000115883	Akt1,Tgfb1,Fgf2,Igf1,Vegfa
GO:0032501	multicellular organismal process	16	5888	0.57	4.24e-08	10090.ENSMUSP00000001780,10090.ENSMUSP00000002678,10090.ENSMUSP00000018382,10090.ENSMUSP00000022287,10090.ENSMUSP00000024049,10090.ENSMUSP00000028533,10090.ENSMUSP00000029653,10090.ENSMUSP00000034811,10090.ENSMUSP00000037694,10090.ENSMUSP00000043153,10090.ENSMUSP00000047894,10090.ENSMUSP00000049095,10090.ENSMUSP00000056668,10090.ENSMUSP00000067066,10090.ENSMUSP00000072276,10090.ENSMUSP00000115883	Akt1,Tgfb1,Gdf9,Fst,Bmp15,Fshb,Egf,Cyp19a1,Fgf2,Amh,Inhba,Ins1,Igf1,Lif,Lhb,Vegfa
GO:0007165	signal transduction	14	3594	0.73	5.00e-08	10090.ENSMUSP00000001780,10090.ENSMUSP00000002678,10090.ENSMUSP00000018382,10090.ENSMUSP00000022287,10090.ENSMUSP00000024049,10090.ENSMUSP00000028533,10090.ENSMUSP00000029653,10090.ENSMUSP00000034811,10090.ENSMUSP00000037694,10090.ENSMUSP00000047894,10090.ENSMUSP00000056668,10090.ENSMUSP00000067066,10090.ENSMUSP00000072276,10090.ENSMUSP00000115883	Akt1,Tgfb1,Gdf9,Fst,Bmp15,Fshb,Egf,Cyp19a1,Fgf2,Inhba,Igf1,Lif,Lhb,Vegfa
GO:0009888	tissue development	11	1599	0.98	5.37e-08	10090.ENSMUSP00000001780,10090.ENSMUSP00000002678,10090.ENSMUSP00000022287,10090.ENSMUSP00000024049,10090.ENSMUSP00000029653,10090.ENSMUSP00000037694,10090.ENSMUSP00000043153,10090.ENSMUSP00000047894,10090.ENSMUSP00000056668,10090.ENSMUSP00000067066,10090.ENSMUSP00000115883	Akt1,Tgfb1,Fst,Bmp15,Egf,Fgf2,Amh,Inhba,Igf1,Lif,Vegfa
GO:0048609	multicellular organismal reproductive process	9	792	1.19	5.37e-08	10090.ENSMUSP00000001780,10090.ENSMUSP00000002678,10090.ENSMUSP00000018382,10090.ENSMUSP00000022287,10090.ENSMUSP00000028533,10090.ENSMUSP00000043153,10090.ENSMUSP00000047894,10090.ENSMUSP00000067066,10090.ENSMUSP00000072276	Akt1,Tgfb1,Gdf9,Fst,Fshb,Amh,Inhba,Lif,Lhb
GO:0001541	ovarian follicle development	5	63	2.04	5.42e-08	10090.ENSMUSP00000024049,10090.ENSMUSP00000028533,10090.ENSMUSP00000043153,10090.ENSMUSP00000047894,10090.ENSMUSP00000115883	Bmp15,Fshb,Amh,Inhba,Vegfa
GO:0010647	positive regulation of cell communication	11	1608	0.97	5.42e-08	10090.ENSMUSP00000001780,10090.ENSMUSP00000002678,10090.ENSMUSP00000018382,10090.ENSMUSP00000024049,10090.ENSMUSP00000029653,10090.ENSMUSP00000034811,10090.ENSMUSP00000037694,10090.ENSMUSP00000047894,10090.ENSMUSP00000056668,10090.ENSMUSP00000067066,10090.ENSMUSP00000115883	Akt1,Tgfb1,Gdf9,Bmp15,Egf,Cyp19a1,Fgf2,Inhba,Igf1,Lif,Vegfa
GO:0023056	positive regulation of signaling	11	1615	0.97	5.42e-08	10090.ENSMUSP00000001780,10090.ENSMUSP00000002678,10090.ENSMUSP00000018382,10090.ENSMUSP00000024049,10090.ENSMUSP00000029653,10090.ENSMUSP00000034811,10090.ENSMUSP00000037694,10090.ENSMUSP00000047894,10090.ENSMUSP00000056668,10090.ENSMUSP00000067066,10090.ENSMUSP00000115883	Akt1,Tgfb1,Gdf9,Bmp15,Egf,Cyp19a1,Fgf2,Inhba,Igf1,Lif,Vegfa
GO:0051239	regulation of multicellular organismal process	13	2858	0.8	5.65e-08	10090.ENSMUSP00000001780,10090.ENSMUSP00000002678,10090.ENSMUSP00000018382,10090.ENSMUSP00000022287,10090.ENSMUSP00000028533,10090.ENSMUSP00000029653,10090.ENSMUSP00000034811,10090.ENSMUSP00000037694,10090.ENSMUSP00000043153,10090.ENSMUSP00000047894,10090.ENSMUSP00000056668,10090.ENSMUSP00000067066,10090.ENSMUSP00000115883	Akt1,Tgfb1,Gdf9,Fst,Fshb,Egf,Cyp19a1,Fgf2,Amh,Inhba,Igf1,Lif,Vegfa
GO:0048856	anatomical structure development	15	4912	0.62	1.03e-07	10090.ENSMUSP00000001780,10090.ENSMUSP00000002678,10090.ENSMUSP00000018382,10090.ENSMUSP00000022287,10090.ENSMUSP00000024049,10090.ENSMUSP00000028533,10090.ENSMUSP00000029653,10090.ENSMUSP00000034811,10090.ENSMUSP00000037694,10090.ENSMUSP00000043153,10090.ENSMUSP00000047894,10090.ENSMUSP00000049095,10090.ENSMUSP00000056668,10090.ENSMUSP00000067066,10090.ENSMUSP00000115883	Akt1,Tgfb1,Gdf9,Fst,Bmp15,Fshb,Egf,Cyp19a1,Fgf2,Amh,Inhba,Ins1,Igf1,Lif,Vegfa
GO:0007178	transmembrane receptor protein serine/threonine kinase signaling pathway	6	186	1.65	1.42e-07	10090.ENSMUSP00000002678,10090.ENSMUSP00000018382,10090.ENSMUSP00000022287,10090.ENSMUSP00000024049,10090.ENSMUSP00000028533,10090.ENSMUSP00000047894	Tgfb1,Gdf9,Fst,Bmp15,Fshb,Inhba
GO:0010628	positive regulation of gene expression	11	1811	0.92	1.62e-07	10090.ENSMUSP00000001780,10090.ENSMUSP00000002678,10090.ENSMUSP00000024049,10090.ENSMUSP00000028533,10090.ENSMUSP00000029653,10090.ENSMUSP00000037694,10090.ENSMUSP00000043153,10090.ENSMUSP00000047894,10090.ENSMUSP00000056668,10090.ENSMUSP00000067066,10090.ENSMUSP00000115883	Akt1,Tgfb1,Bmp15,Fshb,Egf,Fgf2,Amh,Inhba,Igf1,Lif,Vegfa
GO:0071310	cellular response to organic substance	11	1858	0.91	2.04e-07	10090.ENSMUSP00000001780,10090.ENSMUSP00000002678,10090.ENSMUSP00000018382,10090.ENSMUSP00000022287,10090.ENSMUSP00000024049,10090.ENSMUSP00000028533,10090.ENSMUSP00000037694,10090.ENSMUSP00000047894,10090.ENSMUSP00000056668,10090.ENSMUSP00000072276,10090.ENSMUSP00000115883	Akt1,Tgfb1,Gdf9,Fst,Bmp15,Fshb,Fgf2,Inhba,Igf1,Lhb,Vegfa
GO:0010033	response to organic substance	12	2553	0.81	2.78e-07	10090.ENSMUSP00000001780,10090.ENSMUSP00000002678,10090.ENSMUSP00000018382,10090.ENSMUSP00000022287,10090.ENSMUSP00000024049,10090.ENSMUSP00000028533,10090.ENSMUSP00000037694,10090.ENSMUSP00000047894,10090.ENSMUSP00000049095,10090.ENSMUSP00000056668,10090.ENSMUSP00000072276,10090.ENSMUSP00000115883	Akt1,Tgfb1,Gdf9,Fst,Bmp15,Fshb,Fgf2,Inhba,Ins1,Igf1,Lhb,Vegfa
GO:0009967	positive regulation of signal transduction	10	1433	0.98	3.02e-07	10090.ENSMUSP00000001780,10090.ENSMUSP00000002678,10090.ENSMUSP00000018382,10090.ENSMUSP00000024049,10090.ENSMUSP00000029653,10090.ENSMUSP00000037694,10090.ENSMUSP00000047894,10090.ENSMUSP00000056668,10090.ENSMUSP00000067066,10090.ENSMUSP00000115883	Akt1,Tgfb1,Gdf9,Bmp15,Egf,Fgf2,Inhba,Igf1,Lif,Vegfa
GO:0051781	positive regulation of cell division	5	103	1.83	3.95e-07	10090.ENSMUSP00000002678,10090.ENSMUSP00000029653,10090.ENSMUSP00000037694,10090.ENSMUSP00000056668,10090.ENSMUSP00000115883	Tgfb1,Egf,Fgf2,Igf1,Vegfa
GO:2000177	regulation of neural precursor cell proliferation	5	105	1.82	4.26e-07	10090.ENSMUSP00000002678,10090.ENSMUSP00000029653,10090.ENSMUSP00000037694,10090.ENSMUSP00000056668,10090.ENSMUSP00000115883	Tgfb1,Egf,Fgf2,Igf1,Vegfa
GO:0032885	regulation of polysaccharide biosynthetic process	4	34	2.21	4.79e-07	10090.ENSMUSP00000001780,10090.ENSMUSP00000002678,10090.ENSMUSP00000029653,10090.ENSMUSP00000056668	Akt1,Tgfb1,Egf,Igf1
GO:0048468	cell development	10	1579	0.94	6.76e-07	10090.ENSMUSP00000001780,10090.ENSMUSP00000002678,10090.ENSMUSP00000018382,10090.ENSMUSP00000024049,10090.ENSMUSP00000037694,10090.ENSMUSP00000043153,10090.ENSMUSP00000047894,10090.ENSMUSP00000056668,10090.ENSMUSP00000067066,10090.ENSMUSP00000115883	Akt1,Tgfb1,Gdf9,Bmp15,Fgf2,Amh,Inhba,Igf1,Lif,Vegfa
GO:0009889	regulation of biosynthetic process	13	3613	0.7	7.28e-07	10090.ENSMUSP00000001780,10090.ENSMUSP00000002678,10090.ENSMUSP00000018382,10090.ENSMUSP00000022287,10090.ENSMUSP00000024049,10090.ENSMUSP00000028533,10090.ENSMUSP00000029653,10090.ENSMUSP00000037694,10090.ENSMUSP00000043153,10090.ENSMUSP00000047894,10090.ENSMUSP00000056668,10090.ENSMUSP00000067066,10090.ENSMUSP00000115883	Akt1,Tgfb1,Gdf9,Fst,Bmp15,Fshb,Egf,Fgf2,Amh,Inhba,Igf1,Lif,Vegfa
GO:0010468	regulation of gene expression	13	3720	0.68	9.57e-07	10090.ENSMUSP00000001780,10090.ENSMUSP00000002678,10090.ENSMUSP00000018382,10090.ENSMUSP00000022287,10090.ENSMUSP00000024049,10090.ENSMUSP00000028533,10090.ENSMUSP00000029653,10090.ENSMUSP00000037694,10090.ENSMUSP00000043153,10090.ENSMUSP00000047894,10090.ENSMUSP00000056668,10090.ENSMUSP00000067066,10090.ENSMUSP00000115883	Akt1,Tgfb1,Gdf9,Fst,Bmp15,Fshb,Egf,Fgf2,Amh,Inhba,Igf1,Lif,Vegfa
GO:0006355	regulation of transcription, DNA-templated	12	2952	0.75	1.12e-06	10090.ENSMUSP00000001780,10090.ENSMUSP00000002678,10090.ENSMUSP00000018382,10090.ENSMUSP00000022287,10090.ENSMUSP00000024049,10090.ENSMUSP00000029653,10090.ENSMUSP00000037694,10090.ENSMUSP00000043153,10090.ENSMUSP00000047894,10090.ENSMUSP00000056668,10090.ENSMUSP00000067066,10090.ENSMUSP00000115883	Akt1,Tgfb1,Gdf9,Fst,Bmp15,Egf,Fgf2,Amh,Inhba,Igf1,Lif,Vegfa
GO:0051240	positive regulation of multicellular organismal process	10	1695	0.91	1.16e-06	10090.ENSMUSP00000001780,10090.ENSMUSP00000002678,10090.ENSMUSP00000022287,10090.ENSMUSP00000028533,10090.ENSMUSP00000029653,10090.ENSMUSP00000037694,10090.ENSMUSP00000047894,10090.ENSMUSP00000056668,10090.ENSMUSP00000067066,10090.ENSMUSP00000115883	Akt1,Tgfb1,Fst,Fshb,Egf,Fgf2,Inhba,Igf1,Lif,Vegfa
GO:0010604	positive regulation of macromolecule metabolic process	12	3004	0.74	1.26e-06	10090.ENSMUSP00000001780,10090.ENSMUSP00000002678,10090.ENSMUSP00000018382,10090.ENSMUSP00000024049,10090.ENSMUSP00000028533,10090.ENSMUSP00000029653,10090.ENSMUSP00000037694,10090.ENSMUSP00000043153,10090.ENSMUSP00000047894,10090.ENSMUSP00000056668,10090.ENSMUSP00000067066,10090.ENSMUSP00000115883	Akt1,Tgfb1,Gdf9,Bmp15,Fshb,Egf,Fgf2,Amh,Inhba,Igf1,Lif,Vegfa
GO:0001944	vasculature development	7	533	1.26	1.33e-06	10090.ENSMUSP00000001780,10090.ENSMUSP00000002678,10090.ENSMUSP00000029653,10090.ENSMUSP00000037694,10090.ENSMUSP00000056668,10090.ENSMUSP00000067066,10090.ENSMUSP00000115883	Akt1,Tgfb1,Egf,Fgf2,Igf1,Lif,Vegfa
GO:0010862	positive regulation of pathway-restricted SMAD protein phosphorylation	4	49	2.05	1.44e-06	10090.ENSMUSP00000002678,10090.ENSMUSP00000018382,10090.ENSMUSP00000024049,10090.ENSMUSP00000047894	Tgfb1,Gdf9,Bmp15,Inhba
GO:0071902	positive regulation of protein serine/threonine kinase activity	6	309	1.43	1.54e-06	10090.ENSMUSP00000001780,10090.ENSMUSP00000002678,10090.ENSMUSP00000029653,10090.ENSMUSP00000037694,10090.ENSMUSP00000056668,10090.ENSMUSP00000115883	Akt1,Tgfb1,Egf,Fgf2,Igf1,Vegfa
GO:0060426	lung vasculature development	3	9	2.66	1.78e-06	10090.ENSMUSP00000056668,10090.ENSMUSP00000067066,10090.ENSMUSP00000115883	Igf1,Lif,Vegfa
GO:0008284	positive regulation of cell population proliferation	8	913	1.08	2.16e-06	10090.ENSMUSP00000001780,10090.ENSMUSP00000002678,10090.ENSMUSP00000018382,10090.ENSMUSP00000029653,10090.ENSMUSP00000037694,10090.ENSMUSP00000056668,10090.ENSMUSP00000067066,10090.ENSMUSP00000115883	Akt1,Tgfb1,Gdf9,Egf,Fgf2,Igf1,Lif,Vegfa
GO:0009891	positive regulation of biosynthetic process	10	1847	0.87	2.18e-06	10090.ENSMUSP00000001780,10090.ENSMUSP00000002678,10090.ENSMUSP00000024049,10090.ENSMUSP00000028533,10090.ENSMUSP00000029653,10090.ENSMUSP00000037694,10090.ENSMUSP00000047894,10090.ENSMUSP00000056668,10090.ENSMUSP00000067066,10090.ENSMUSP00000115883	Akt1,Tgfb1,Bmp15,Fshb,Egf,Fgf2,Inhba,Igf1,Lif,Vegfa
GO:0021940	positive regulation of cerebellar granule cell precursor proliferation	3	10	2.62	2.18e-06	10090.ENSMUSP00000029653,10090.ENSMUSP00000037694,10090.ENSMUSP00000056668	Egf,Fgf2,Igf1
GO:0045834	positive regulation of lipid metabolic process	5	159	1.64	2.18e-06	10090.ENSMUSP00000001780,10090.ENSMUSP00000002678,10090.ENSMUSP00000028533,10090.ENSMUSP00000037694,10090.ENSMUSP00000056668	Akt1,Tgfb1,Fshb,Fgf2,Igf1
GO:0006357	regulation of transcription by RNA polymerase II	10	1856	0.87	2.20e-06	10090.ENSMUSP00000001780,10090.ENSMUSP00000002678,10090.ENSMUSP00000018382,10090.ENSMUSP00000022287,10090.ENSMUSP00000024049,10090.ENSMUSP00000037694,10090.ENSMUSP00000047894,10090.ENSMUSP00000056668,10090.ENSMUSP00000067066,10090.ENSMUSP00000115883	Akt1,Tgfb1,Gdf9,Fst,Bmp15,Fgf2,Inhba,Igf1,Lif,Vegfa
GO:0001655	urogenital system development	6	336	1.39	2.23e-06	10090.ENSMUSP00000002678,10090.ENSMUSP00000034811,10090.ENSMUSP00000037694,10090.ENSMUSP00000043153,10090.ENSMUSP00000056668,10090.ENSMUSP00000115883	Tgfb1,Cyp19a1,Fgf2,Amh,Igf1,Vegfa
GO:0048754	branching morphogenesis of an epithelial tube	5	163	1.63	2.30e-06	10090.ENSMUSP00000002678,10090.ENSMUSP00000029653,10090.ENSMUSP00000037694,10090.ENSMUSP00000056668,10090.ENSMUSP00000115883	Tgfb1,Egf,Fgf2,Igf1,Vegfa
GO:0022412	cellular process involved in reproduction in multicellular organism	6	347	1.38	2.58e-06	10090.ENSMUSP00000001780,10090.ENSMUSP00000002678,10090.ENSMUSP00000018382,10090.ENSMUSP00000028533,10090.ENSMUSP00000043153,10090.ENSMUSP00000047894	Akt1,Tgfb1,Gdf9,Fshb,Amh,Inhba
GO:0010001	glial cell differentiation	5	169	1.61	2.66e-06	10090.ENSMUSP00000001780,10090.ENSMUSP00000002678,10090.ENSMUSP00000037694,10090.ENSMUSP00000056668,10090.ENSMUSP00000067066	Akt1,Tgfb1,Fgf2,Igf1,Lif
GO:0009887	animal organ morphogenesis	8	956	1.06	2.73e-06	10090.ENSMUSP00000002678,10090.ENSMUSP00000022287,10090.ENSMUSP00000029653,10090.ENSMUSP00000037694,10090.ENSMUSP00000047894,10090.ENSMUSP00000056668,10090.ENSMUSP00000067066,10090.ENSMUSP00000115883	Tgfb1,Fst,Egf,Fgf2,Inhba,Igf1,Lif,Vegfa
GO:0048729	tissue morphogenesis	7	614	1.2	2.76e-06	10090.ENSMUSP00000002678,10090.ENSMUSP00000022287,10090.ENSMUSP00000029653,10090.ENSMUSP00000037694,10090.ENSMUSP00000047894,10090.ENSMUSP00000056668,10090.ENSMUSP00000115883	Tgfb1,Fst,Egf,Fgf2,Inhba,Igf1,Vegfa
GO:0007169	transmembrane receptor protein tyrosine kinase signaling pathway	6	360	1.36	3.00e-06	10090.ENSMUSP00000001780,10090.ENSMUSP00000002678,10090.ENSMUSP00000029653,10090.ENSMUSP00000037694,10090.ENSMUSP00000056668,10090.ENSMUSP00000115883	Akt1,Tgfb1,Egf,Fgf2,Igf1,Vegfa
GO:0045893	positive regulation of transcription, DNA-templated	9	1413	0.94	3.00e-06	10090.ENSMUSP00000001780,10090.ENSMUSP00000002678,10090.ENSMUSP00000024049,10090.ENSMUSP00000029653,10090.ENSMUSP00000037694,10090.ENSMUSP00000047894,10090.ENSMUSP00000056668,10090.ENSMUSP00000067066,10090.ENSMUSP00000115883	Akt1,Tgfb1,Bmp15,Egf,Fgf2,Inhba,Igf1,Lif,Vegfa
GO:2000179	positive regulation of neural precursor cell proliferation	4	64	1.94	3.06e-06	10090.ENSMUSP00000029653,10090.ENSMUSP00000037694,10090.ENSMUSP00000056668,10090.ENSMUSP00000115883	Egf,Fgf2,Igf1,Vegfa
GO:0051094	positive regulation of developmental process	9	1423	0.94	3.09e-06	10090.ENSMUSP00000001780,10090.ENSMUSP00000002678,10090.ENSMUSP00000022287,10090.ENSMUSP00000029653,10090.ENSMUSP00000037694,10090.ENSMUSP00000047894,10090.ENSMUSP00000056668,10090.ENSMUSP00000067066,10090.ENSMUSP00000115883	Akt1,Tgfb1,Fst,Egf,Fgf2,Inhba,Igf1,Lif,Vegfa
GO:2000241	regulation of reproductive process	5	180	1.58	3.24e-06	10090.ENSMUSP00000018382,10090.ENSMUSP00000043153,10090.ENSMUSP00000047894,10090.ENSMUSP00000056668,10090.ENSMUSP00000067066	Gdf9,Amh,Inhba,Igf1,Lif
GO:0060395	SMAD protein signal transduction	4	66	1.92	3.31e-06	10090.ENSMUSP00000002678,10090.ENSMUSP00000018382,10090.ENSMUSP00000024049,10090.ENSMUSP00000047894	Tgfb1,Gdf9,Bmp15,Inhba
GO:0050896	response to stimulus	15	6616	0.49	3.35e-06	10090.ENSMUSP00000001780,10090.ENSMUSP00000002678,10090.ENSMUSP00000018382,10090.ENSMUSP00000022287,10090.ENSMUSP00000024049,10090.ENSMUSP00000028533,10090.ENSMUSP00000029653,10090.ENSMUSP00000034811,10090.ENSMUSP00000037694,10090.ENSMUSP00000047894,10090.ENSMUSP00000049095,10090.ENSMUSP00000056668,10090.ENSMUSP00000067066,10090.ENSMUSP00000072276,10090.ENSMUSP00000115883	Akt1,Tgfb1,Gdf9,Fst,Bmp15,Fshb,Egf,Cyp19a1,Fgf2,Inhba,Ins1,Igf1,Lif,Lhb,Vegfa
GO:0048518	positive regulation of biological process	14	5340	0.56	3.45e-06	10090.ENSMUSP00000001780,10090.ENSMUSP00000002678,10090.ENSMUSP00000018382,10090.ENSMUSP00000022287,10090.ENSMUSP00000024049,10090.ENSMUSP00000028533,10090.ENSMUSP00000029653,10090.ENSMUSP00000034811,10090.ENSMUSP00000037694,10090.ENSMUSP00000043153,10090.ENSMUSP00000047894,10090.ENSMUSP00000056668,10090.ENSMUSP00000067066,10090.ENSMUSP00000115883	Akt1,Tgfb1,Gdf9,Fst,Bmp15,Fshb,Egf,Cyp19a1,Fgf2,Amh,Inhba,Igf1,Lif,Vegfa
GO:0050731	positive regulation of peptidyl-tyrosine phosphorylation	5	184	1.57	3.45e-06	10090.ENSMUSP00000002678,10090.ENSMUSP00000029653,10090.ENSMUSP00000056668,10090.ENSMUSP00000067066,10090.ENSMUSP00000115883	Tgfb1,Egf,Igf1,Lif,Vegfa
GO:0060429	epithelium development	8	1020	1.03	3.77e-06	10090.ENSMUSP00000002678,10090.ENSMUSP00000022287,10090.ENSMUSP00000024049,10090.ENSMUSP00000029653,10090.ENSMUSP00000037694,10090.ENSMUSP00000047894,10090.ENSMUSP00000056668,10090.ENSMUSP00000115883	Tgfb1,Fst,Bmp15,Egf,Fgf2,Inhba,Igf1,Vegfa
GO:0050679	positive regulation of epithelial cell proliferation	5	193	1.55	4.12e-06	10090.ENSMUSP00000001780,10090.ENSMUSP00000002678,10090.ENSMUSP00000037694,10090.ENSMUSP00000056668,10090.ENSMUSP00000115883	Akt1,Tgfb1,Fgf2,Igf1,Vegfa
GO:0001558	regulation of cell growth	6	401	1.31	4.72e-06	10090.ENSMUSP00000001780,10090.ENSMUSP00000002678,10090.ENSMUSP00000018382,10090.ENSMUSP00000047894,10090.ENSMUSP00000056668,10090.ENSMUSP00000115883	Akt1,Tgfb1,Gdf9,Inhba,Igf1,Vegfa
GO:0040008	regulation of growth	7	686	1.15	4.72e-06	10090.ENSMUSP00000001780,10090.ENSMUSP00000002678,10090.ENSMUSP00000018382,10090.ENSMUSP00000037694,10090.ENSMUSP00000047894,10090.ENSMUSP00000056668,10090.ENSMUSP00000115883	Akt1,Tgfb1,Gdf9,Fgf2,Inhba,Igf1,Vegfa
GO:0040007	growth	6	422	1.29	6.04e-06	10090.ENSMUSP00000002678,10090.ENSMUSP00000018382,10090.ENSMUSP00000034811,10090.ENSMUSP00000037694,10090.ENSMUSP00000043153,10090.ENSMUSP00000056668	Tgfb1,Gdf9,Cyp19a1,Fgf2,Amh,Igf1
GO:0042127	regulation of cell population proliferation	9	1594	0.89	6.69e-06	10090.ENSMUSP00000001780,10090.ENSMUSP00000002678,10090.ENSMUSP00000018382,10090.ENSMUSP00000029653,10090.ENSMUSP00000037694,10090.ENSMUSP00000047894,10090.ENSMUSP00000056668,10090.ENSMUSP00000067066,10090.ENSMUSP00000115883	Akt1,Tgfb1,Gdf9,Egf,Fgf2,Inhba,Igf1,Lif,Vegfa
GO:1903530	regulation of secretion by cell	7	733	1.12	6.83e-06	10090.ENSMUSP00000002678,10090.ENSMUSP00000018382,10090.ENSMUSP00000029653,10090.ENSMUSP00000034811,10090.ENSMUSP00000047894,10090.ENSMUSP00000056668,10090.ENSMUSP00000067066	Tgfb1,Gdf9,Egf,Cyp19a1,Inhba,Igf1,Lif
GO:0090092	regulation of transmembrane receptor protein serine/threonine kinase signaling pathway	5	220	1.5	6.94e-06	10090.ENSMUSP00000002678,10090.ENSMUSP00000018382,10090.ENSMUSP00000022287,10090.ENSMUSP00000024049,10090.ENSMUSP00000047894	Tgfb1,Gdf9,Fst,Bmp15,Inhba
GO:1900182	positive regulation of protein localization to nucleus	4	85	1.81	7.10e-06	10090.ENSMUSP00000001780,10090.ENSMUSP00000002678,10090.ENSMUSP00000056668,10090.ENSMUSP00000067066	Akt1,Tgfb1,Igf1,Lif
GO:0030509	BMP signaling pathway	4	87	1.8	7.71e-06	10090.ENSMUSP00000002678,10090.ENSMUSP00000018382,10090.ENSMUSP00000022287,10090.ENSMUSP00000024049	Tgfb1,Gdf9,Fst,Bmp15
GO:0001938	positive regulation of endothelial cell proliferation	4	88	1.8	8.00e-06	10090.ENSMUSP00000001780,10090.ENSMUSP00000037694,10090.ENSMUSP00000056668,10090.ENSMUSP00000115883	Akt1,Fgf2,Igf1,Vegfa
GO:0043406	positive regulation of MAP kinase activity	5	232	1.47	8.71e-06	10090.ENSMUSP00000002678,10090.ENSMUSP00000029653,10090.ENSMUSP00000037694,10090.ENSMUSP00000056668,10090.ENSMUSP00000115883	Tgfb1,Egf,Fgf2,Igf1,Vegfa
GO:0051241	negative regulation of multicellular organismal process	8	1191	0.97	1.01e-05	10090.ENSMUSP00000002678,10090.ENSMUSP00000034811,10090.ENSMUSP00000037694,10090.ENSMUSP00000043153,10090.ENSMUSP00000047894,10090.ENSMUSP00000056668,10090.ENSMUSP00000067066,10090.ENSMUSP00000115883	Tgfb1,Cyp19a1,Fgf2,Amh,Inhba,Igf1,Lif,Vegfa
GO:0045778	positive regulation of ossification	4	95	1.76	1.03e-05	10090.ENSMUSP00000002678,10090.ENSMUSP00000037694,10090.ENSMUSP00000056668,10090.ENSMUSP00000115883	Tgfb1,Fgf2,Igf1,Vegfa
GO:0110110	positive regulation of animal organ morphogenesis	4	95	1.76	1.03e-05	10090.ENSMUSP00000002678,10090.ENSMUSP00000037694,10090.ENSMUSP00000067066,10090.ENSMUSP00000115883	Tgfb1,Fgf2,Lif,Vegfa
GO:0030212	hyaluronan metabolic process	3	22	2.27	1.08e-05	10090.ENSMUSP00000001780,10090.ENSMUSP00000002678,10090.ENSMUSP00000037694	Akt1,Tgfb1,Fgf2
GO:0030334	regulation of cell migration	7	805	1.08	1.14e-05	10090.ENSMUSP00000001780,10090.ENSMUSP00000002678,10090.ENSMUSP00000029653,10090.ENSMUSP00000034811,10090.ENSMUSP00000037694,10090.ENSMUSP00000056668,10090.ENSMUSP00000115883	Akt1,Tgfb1,Egf,Cyp19a1,Fgf2,Igf1,Vegfa
GO:1903827	regulation of cellular protein localization	6	484	1.23	1.14e-05	10090.ENSMUSP00000001780,10090.ENSMUSP00000002678,10090.ENSMUSP00000029653,10090.ENSMUSP00000056668,10090.ENSMUSP00000067066,10090.ENSMUSP00000115883	Akt1,Tgfb1,Egf,Igf1,Lif,Vegfa
GO:0045595	regulation of cell differentiation	9	1751	0.85	1.26e-05	10090.ENSMUSP00000001780,10090.ENSMUSP00000002678,10090.ENSMUSP00000022287,10090.ENSMUSP00000028533,10090.ENSMUSP00000037694,10090.ENSMUSP00000047894,10090.ENSMUSP00000056668,10090.ENSMUSP00000067066,10090.ENSMUSP00000115883	Akt1,Tgfb1,Fst,Fshb,Fgf2,Inhba,Igf1,Lif,Vegfa
GO:0033138	positive regulation of peptidyl-serine phosphorylation	4	103	1.73	1.30e-05	10090.ENSMUSP00000001780,10090.ENSMUSP00000002678,10090.ENSMUSP00000067066,10090.ENSMUSP00000115883	Akt1,Tgfb1,Lif,Vegfa
GO:0009725	response to hormone	7	829	1.07	1.31e-05	10090.ENSMUSP00000001780,10090.ENSMUSP00000002678,10090.ENSMUSP00000028533,10090.ENSMUSP00000047894,10090.ENSMUSP00000049095,10090.ENSMUSP00000056668,10090.ENSMUSP00000072276	Akt1,Tgfb1,Fshb,Inhba,Ins1,Igf1,Lhb
GO:0030335	positive regulation of cell migration	6	500	1.22	1.31e-05	10090.ENSMUSP00000001780,10090.ENSMUSP00000002678,10090.ENSMUSP00000029653,10090.ENSMUSP00000037694,10090.ENSMUSP00000056668,10090.ENSMUSP00000115883	Akt1,Tgfb1,Egf,Fgf2,Igf1,Vegfa
GO:0043410	positive regulation of MAPK cascade	6	500	1.22	1.31e-05	10090.ENSMUSP00000002678,10090.ENSMUSP00000029653,10090.ENSMUSP00000037694,10090.ENSMUSP00000056668,10090.ENSMUSP00000067066,10090.ENSMUSP00000115883	Tgfb1,Egf,Fgf2,Igf1,Lif,Vegfa
GO:0002009	morphogenesis of an epithelium	6	503	1.22	1.34e-05	10090.ENSMUSP00000002678,10090.ENSMUSP00000022287,10090.ENSMUSP00000029653,10090.ENSMUSP00000037694,10090.ENSMUSP00000056668,10090.ENSMUSP00000115883	Tgfb1,Fst,Egf,Fgf2,Igf1,Vegfa
GO:0048661	positive regulation of smooth muscle cell proliferation	4	105	1.72	1.35e-05	10090.ENSMUSP00000001780,10090.ENSMUSP00000037694,10090.ENSMUSP00000056668,10090.ENSMUSP00000115883	Akt1,Fgf2,Igf1,Vegfa
GO:0051049	regulation of transport	9	1782	0.84	1.37e-05	10090.ENSMUSP00000001780,10090.ENSMUSP00000002678,10090.ENSMUSP00000018382,10090.ENSMUSP00000029653,10090.ENSMUSP00000034811,10090.ENSMUSP00000047894,10090.ENSMUSP00000056668,10090.ENSMUSP00000067066,10090.ENSMUSP00000115883	Akt1,Tgfb1,Gdf9,Egf,Cyp19a1,Inhba,Igf1,Lif,Vegfa
GO:0051897	positive regulation of protein kinase B signaling	4	106	1.72	1.37e-05	10090.ENSMUSP00000002678,10090.ENSMUSP00000037694,10090.ENSMUSP00000056668,10090.ENSMUSP00000115883	Tgfb1,Fgf2,Igf1,Vegfa
GO:0032368	regulation of lipid transport	4	108	1.71	1.43e-05	10090.ENSMUSP00000001780,10090.ENSMUSP00000018382,10090.ENSMUSP00000029653,10090.ENSMUSP00000034811	Akt1,Gdf9,Egf,Cyp19a1
GO:0032870	cellular response to hormone stimulus	6	513	1.21	1.43e-05	10090.ENSMUSP00000001780,10090.ENSMUSP00000002678,10090.ENSMUSP00000028533,10090.ENSMUSP00000047894,10090.ENSMUSP00000056668,10090.ENSMUSP00000072276	Akt1,Tgfb1,Fshb,Inhba,Igf1,Lhb
GO:0048771	tissue remodeling	4	115	1.68	1.77e-05	10090.ENSMUSP00000002678,10090.ENSMUSP00000056668,10090.ENSMUSP00000067066,10090.ENSMUSP00000115883	Tgfb1,Igf1,Lif,Vegfa
GO:0032147	activation of protein kinase activity	5	290	1.38	2.01e-05	10090.ENSMUSP00000002678,10090.ENSMUSP00000029653,10090.ENSMUSP00000037694,10090.ENSMUSP00000056668,10090.ENSMUSP00000115883	Tgfb1,Egf,Fgf2,Igf1,Vegfa
GO:0070372	regulation of ERK1 and ERK2 cascade	5	290	1.38	2.01e-05	10090.ENSMUSP00000002678,10090.ENSMUSP00000037694,10090.ENSMUSP00000056668,10090.ENSMUSP00000067066,10090.ENSMUSP00000115883	Tgfb1,Fgf2,Igf1,Lif,Vegfa
GO:0051101	regulation of DNA binding	4	120	1.66	2.03e-05	10090.ENSMUSP00000002678,10090.ENSMUSP00000029653,10090.ENSMUSP00000056668,10090.ENSMUSP00000067066	Tgfb1,Egf,Igf1,Lif
GO:1903829	positive regulation of cellular protein localization	5	297	1.37	2.20e-05	10090.ENSMUSP00000001780,10090.ENSMUSP00000002678,10090.ENSMUSP00000056668,10090.ENSMUSP00000067066,10090.ENSMUSP00000115883	Akt1,Tgfb1,Igf1,Lif,Vegfa
GO:0080090	regulation of primary metabolic process	13	5184	0.54	2.21e-05	10090.ENSMUSP00000001780,10090.ENSMUSP00000002678,10090.ENSMUSP00000018382,10090.ENSMUSP00000022287,10090.ENSMUSP00000024049,10090.ENSMUSP00000028533,10090.ENSMUSP00000029653,10090.ENSMUSP00000037694,10090.ENSMUSP00000043153,10090.ENSMUSP00000047894,10090.ENSMUSP00000056668,10090.ENSMUSP00000067066,10090.ENSMUSP00000115883	Akt1,Tgfb1,Gdf9,Fst,Bmp15,Fshb,Egf,Fgf2,Amh,Inhba,Igf1,Lif,Vegfa
GO:0044703	multi-organism reproductive process	7	919	1.02	2.23e-05	10090.ENSMUSP00000001780,10090.ENSMUSP00000002678,10090.ENSMUSP00000018382,10090.ENSMUSP00000022287,10090.ENSMUSP00000043153,10090.ENSMUSP00000067066,10090.ENSMUSP00000072276	Akt1,Tgfb1,Gdf9,Fst,Amh,Lif,Lhb
GO:0008283	cell population proliferation	6	565	1.17	2.26e-05	10090.ENSMUSP00000002678,10090.ENSMUSP00000022287,10090.ENSMUSP00000028533,10090.ENSMUSP00000037694,10090.ENSMUSP00000056668,10090.ENSMUSP00000115883	Tgfb1,Fst,Fshb,Fgf2,Igf1,Vegfa
GO:1902533	positive regulation of intracellular signal transduction	7	927	1.02	2.31e-05	10090.ENSMUSP00000001780,10090.ENSMUSP00000002678,10090.ENSMUSP00000029653,10090.ENSMUSP00000037694,10090.ENSMUSP00000056668,10090.ENSMUSP00000067066,10090.ENSMUSP00000115883	Akt1,Tgfb1,Egf,Fgf2,Igf1,Lif,Vegfa
GO:0032879	regulation of localization	10	2579	0.73	2.32e-05	10090.ENSMUSP00000001780,10090.ENSMUSP00000002678,10090.ENSMUSP00000018382,10090.ENSMUSP00000029653,10090.ENSMUSP00000034811,10090.ENSMUSP00000037694,10090.ENSMUSP00000047894,10090.ENSMUSP00000056668,10090.ENSMUSP00000067066,10090.ENSMUSP00000115883	Akt1,Tgfb1,Gdf9,Egf,Cyp19a1,Fgf2,Inhba,Igf1,Lif,Vegfa
GO:0007423	sensory organ development	6	578	1.16	2.45e-05	10090.ENSMUSP00000002678,10090.ENSMUSP00000029653,10090.ENSMUSP00000047894,10090.ENSMUSP00000056668,10090.ENSMUSP00000067066,10090.ENSMUSP00000115883	Tgfb1,Egf,Inhba,Igf1,Lif,Vegfa
GO:0045598	regulation of fat cell differentiation	4	129	1.63	2.48e-05	10090.ENSMUSP00000001780,10090.ENSMUSP00000002678,10090.ENSMUSP00000056668,10090.ENSMUSP00000115883	Akt1,Tgfb1,Igf1,Vegfa
GO:0051726	regulation of cell cycle	7	954	1.0	2.65e-05	10090.ENSMUSP00000001780,10090.ENSMUSP00000002678,10090.ENSMUSP00000029653,10090.ENSMUSP00000037694,10090.ENSMUSP00000047894,10090.ENSMUSP00000056668,10090.ENSMUSP00000067066	Akt1,Tgfb1,Egf,Fgf2,Inhba,Igf1,Lif
GO:0051960	regulation of nervous system development	7	958	1.0	2.71e-05	10090.ENSMUSP00000001780,10090.ENSMUSP00000002678,10090.ENSMUSP00000029653,10090.ENSMUSP00000037694,10090.ENSMUSP00000056668,10090.ENSMUSP00000067066,10090.ENSMUSP00000115883	Akt1,Tgfb1,Egf,Fgf2,Igf1,Lif,Vegfa
GO:0010762	regulation of fibroblast migration	3	35	2.07	2.88e-05	10090.ENSMUSP00000001780,10090.ENSMUSP00000002678,10090.ENSMUSP00000037694	Akt1,Tgfb1,Fgf2
GO:0051093	negative regulation of developmental process	7	979	0.99	3.08e-05	10090.ENSMUSP00000002678,10090.ENSMUSP00000022287,10090.ENSMUSP00000043153,10090.ENSMUSP00000047894,10090.ENSMUSP00000056668,10090.ENSMUSP00000067066,10090.ENSMUSP00000115883	Tgfb1,Fst,Amh,Inhba,Igf1,Lif,Vegfa
GO:1905332	positive regulation of morphogenesis of an epithelium	3	36	2.06	3.08e-05	10090.ENSMUSP00000002678,10090.ENSMUSP00000067066,10090.ENSMUSP00000115883	Tgfb1,Lif,Vegfa
GO:0030154	cell differentiation	11	3462	0.64	3.18e-05	10090.ENSMUSP00000001780,10090.ENSMUSP00000002678,10090.ENSMUSP00000018382,10090.ENSMUSP00000022287,10090.ENSMUSP00000024049,10090.ENSMUSP00000037694,10090.ENSMUSP00000043153,10090.ENSMUSP00000047894,10090.ENSMUSP00000056668,10090.ENSMUSP00000067066,10090.ENSMUSP00000115883	Akt1,Tgfb1,Gdf9,Fst,Bmp15,Fgf2,Amh,Inhba,Igf1,Lif,Vegfa
GO:0051050	positive regulation of transport	7	987	0.99	3.18e-05	10090.ENSMUSP00000001780,10090.ENSMUSP00000002678,10090.ENSMUSP00000029653,10090.ENSMUSP00000034811,10090.ENSMUSP00000056668,10090.ENSMUSP00000067066,10090.ENSMUSP00000115883	Akt1,Tgfb1,Egf,Cyp19a1,Igf1,Lif,Vegfa
GO:0043010	camera-type eye development	5	331	1.32	3.25e-05	10090.ENSMUSP00000002678,10090.ENSMUSP00000029653,10090.ENSMUSP00000047894,10090.ENSMUSP00000067066,10090.ENSMUSP00000115883	Tgfb1,Egf,Inhba,Lif,Vegfa
GO:0043491	protein kinase B signaling	3	38	2.04	3.50e-05	10090.ENSMUSP00000001780,10090.ENSMUSP00000002678,10090.ENSMUSP00000056668	Akt1,Tgfb1,Igf1
GO:0043067	regulation of programmed cell death	8	1495	0.87	3.76e-05	10090.ENSMUSP00000001780,10090.ENSMUSP00000002678,10090.ENSMUSP00000018382,10090.ENSMUSP00000024049,10090.ENSMUSP00000037694,10090.ENSMUSP00000047894,10090.ENSMUSP00000056668,10090.ENSMUSP00000115883	Akt1,Tgfb1,Gdf9,Bmp15,Fgf2,Inhba,Igf1,Vegfa
GO:0048585	negative regulation of response to stimulus	8	1496	0.87	3.76e-05	10090.ENSMUSP00000001780,10090.ENSMUSP00000002678,10090.ENSMUSP00000022287,10090.ENSMUSP00000034811,10090.ENSMUSP00000037694,10090.ENSMUSP00000056668,10090.ENSMUSP00000067066,10090.ENSMUSP00000115883	Akt1,Tgfb1,Fst,Cyp19a1,Fgf2,Igf1,Lif,Vegfa
GO:0007276	gamete generation	6	640	1.11	3.98e-05	10090.ENSMUSP00000001780,10090.ENSMUSP00000002678,10090.ENSMUSP00000018382,10090.ENSMUSP00000022287,10090.ENSMUSP00000043153,10090.ENSMUSP00000072276	Akt1,Tgfb1,Gdf9,Fst,Amh,Lhb
GO:0009653	anatomical structure morphogenesis	9	2089	0.77	3.98e-05	10090.ENSMUSP00000002678,10090.ENSMUSP00000022287,10090.ENSMUSP00000029653,10090.ENSMUSP00000037694,10090.ENSMUSP00000043153,10090.ENSMUSP00000047894,10090.ENSMUSP00000056668,10090.ENSMUSP00000067066,10090.ENSMUSP00000115883	Tgfb1,Fst,Egf,Fgf2,Amh,Inhba,Igf1,Lif,Vegfa
GO:0045597	positive regulation of cell differentiation	7	1033	0.97	4.09e-05	10090.ENSMUSP00000001780,10090.ENSMUSP00000002678,10090.ENSMUSP00000037694,10090.ENSMUSP00000047894,10090.ENSMUSP00000056668,10090.ENSMUSP00000067066,10090.ENSMUSP00000115883	Akt1,Tgfb1,Fgf2,Inhba,Igf1,Lif,Vegfa
GO:0009790	embryo development	7	1056	0.96	4.64e-05	10090.ENSMUSP00000001780,10090.ENSMUSP00000002678,10090.ENSMUSP00000029653,10090.ENSMUSP00000037694,10090.ENSMUSP00000047894,10090.ENSMUSP00000067066,10090.ENSMUSP00000115883	Akt1,Tgfb1,Egf,Fgf2,Inhba,Lif,Vegfa
GO:0001974	blood vessel remodeling	3	43	1.98	4.68e-05	10090.ENSMUSP00000056668,10090.ENSMUSP00000067066,10090.ENSMUSP00000115883	Igf1,Lif,Vegfa
GO:0022602	ovulation cycle process	3	45	1.96	5.23e-05	10090.ENSMUSP00000028533,10090.ENSMUSP00000043153,10090.ENSMUSP00000047894	Fshb,Amh,Inhba
GO:0090184	positive regulation of kidney development	3	45	1.96	5.23e-05	10090.ENSMUSP00000002678,10090.ENSMUSP00000067066,10090.ENSMUSP00000115883	Tgfb1,Lif,Vegfa
GO:0051098	regulation of binding	5	376	1.26	5.45e-05	10090.ENSMUSP00000001780,10090.ENSMUSP00000002678,10090.ENSMUSP00000029653,10090.ENSMUSP00000056668,10090.ENSMUSP00000067066	Akt1,Tgfb1,Egf,Igf1,Lif
GO:1903706	regulation of hemopoiesis	5	377	1.26	5.45e-05	10090.ENSMUSP00000002678,10090.ENSMUSP00000028533,10090.ENSMUSP00000047894,10090.ENSMUSP00000067066,10090.ENSMUSP00000115883	Tgfb1,Fshb,Inhba,Lif,Vegfa
GO:0007173	epidermal growth factor receptor signaling pathway	3	47	1.94	5.74e-05	10090.ENSMUSP00000001780,10090.ENSMUSP00000002678,10090.ENSMUSP00000029653	Akt1,Tgfb1,Egf
GO:0045124	regulation of bone resorption	3	48	1.94	6.04e-05	10090.ENSMUSP00000028533,10090.ENSMUSP00000034811,10090.ENSMUSP00000115883	Fshb,Cyp19a1,Vegfa
GO:2000677	regulation of transcription regulatory region DNA binding	3	49	1.93	6.38e-05	10090.ENSMUSP00000002678,10090.ENSMUSP00000056668,10090.ENSMUSP00000067066	Tgfb1,Igf1,Lif
GO:0045944	positive regulation of transcription by RNA polymerase II	7	1125	0.93	6.55e-05	10090.ENSMUSP00000001780,10090.ENSMUSP00000002678,10090.ENSMUSP00000037694,10090.ENSMUSP00000047894,10090.ENSMUSP00000056668,10090.ENSMUSP00000067066,10090.ENSMUSP00000115883	Akt1,Tgfb1,Fgf2,Inhba,Igf1,Lif,Vegfa
GO:0055025	positive regulation of cardiac muscle tissue development	3	50	1.92	6.67e-05	10090.ENSMUSP00000002678,10090.ENSMUSP00000037694,10090.ENSMUSP00000056668	Tgfb1,Fgf2,Igf1
GO:0048519	negative regulation of biological process	12	4771	0.54	7.36e-05	10090.ENSMUSP00000001780,10090.ENSMUSP00000002678,10090.ENSMUSP00000018382,10090.ENSMUSP00000022287,10090.ENSMUSP00000029653,10090.ENSMUSP00000034811,10090.ENSMUSP00000037694,10090.ENSMUSP00000043153,10090.ENSMUSP00000047894,10090.ENSMUSP00000056668,10090.ENSMUSP00000067066,10090.ENSMUSP00000115883	Akt1,Tgfb1,Gdf9,Fst,Egf,Cyp19a1,Fgf2,Amh,Inhba,Igf1,Lif,Vegfa
GO:0048589	developmental growth	5	409	1.23	7.62e-05	10090.ENSMUSP00000002678,10090.ENSMUSP00000018382,10090.ENSMUSP00000034811,10090.ENSMUSP00000037694,10090.ENSMUSP00000056668	Tgfb1,Gdf9,Cyp19a1,Fgf2,Igf1
GO:0051783	regulation of nuclear division	4	184	1.48	7.78e-05	10090.ENSMUSP00000002678,10090.ENSMUSP00000029653,10090.ENSMUSP00000056668,10090.ENSMUSP00000067066	Tgfb1,Egf,Igf1,Lif
GO:0002682	regulation of immune system process	7	1165	0.92	7.93e-05	10090.ENSMUSP00000002678,10090.ENSMUSP00000028533,10090.ENSMUSP00000034811,10090.ENSMUSP00000047894,10090.ENSMUSP00000056668,10090.ENSMUSP00000067066,10090.ENSMUSP00000115883	Tgfb1,Fshb,Cyp19a1,Inhba,Igf1,Lif,Vegfa
GO:0046622	positive regulation of organ growth	3	54	1.88	8.04e-05	10090.ENSMUSP00000001780,10090.ENSMUSP00000037694,10090.ENSMUSP00000056668	Akt1,Fgf2,Igf1
GO:0048286	lung alveolus development	3	54	1.88	8.04e-05	10090.ENSMUSP00000056668,10090.ENSMUSP00000067066,10090.ENSMUSP00000115883	Igf1,Lif,Vegfa
GO:0044060	regulation of endocrine process	3	55	1.88	8.41e-05	10090.ENSMUSP00000018382,10090.ENSMUSP00000047894,10090.ENSMUSP00000067066	Gdf9,Inhba,Lif
GO:0007267	cell-cell signaling	6	754	1.04	8.67e-05	10090.ENSMUSP00000028533,10090.ENSMUSP00000029653,10090.ENSMUSP00000037694,10090.ENSMUSP00000043153,10090.ENSMUSP00000047894,10090.ENSMUSP00000072276	Fshb,Egf,Fgf2,Amh,Inhba,Lhb
GO:0045840	positive regulation of mitotic nuclear division	3	56	1.87	8.78e-05	10090.ENSMUSP00000002678,10090.ENSMUSP00000029653,10090.ENSMUSP00000056668	Tgfb1,Egf,Igf1
GO:0050920	regulation of chemotaxis	4	195	1.45	9.47e-05	10090.ENSMUSP00000002678,10090.ENSMUSP00000034811,10090.ENSMUSP00000037694,10090.ENSMUSP00000115883	Tgfb1,Cyp19a1,Fgf2,Vegfa
GO:0030324	lung development	4	204	1.43	0.00011	10090.ENSMUSP00000037694,10090.ENSMUSP00000056668,10090.ENSMUSP00000067066,10090.ENSMUSP00000115883	Fgf2,Igf1,Lif,Vegfa
GO:0043388	positive regulation of DNA binding	3	62	1.82	0.00011	10090.ENSMUSP00000002678,10090.ENSMUSP00000029653,10090.ENSMUSP00000056668	Tgfb1,Egf,Igf1
GO:0048639	positive regulation of developmental growth	4	202	1.44	0.00011	10090.ENSMUSP00000001780,10090.ENSMUSP00000037694,10090.ENSMUSP00000056668,10090.ENSMUSP00000115883	Akt1,Fgf2,Igf1,Vegfa
GO:0001501	skeletal system development	5	454	1.18	0.00012	10090.ENSMUSP00000002678,10090.ENSMUSP00000022287,10090.ENSMUSP00000037694,10090.ENSMUSP00000056668,10090.ENSMUSP00000115883	Tgfb1,Fst,Fgf2,Igf1,Vegfa
GO:0045669	positive regulation of osteoblast differentiation	3	66	1.8	0.00013	10090.ENSMUSP00000037694,10090.ENSMUSP00000056668,10090.ENSMUSP00000115883	Fgf2,Igf1,Vegfa
GO:0061061	muscle structure development	5	470	1.17	0.00013	10090.ENSMUSP00000001780,10090.ENSMUSP00000002678,10090.ENSMUSP00000056668,10090.ENSMUSP00000067066,10090.ENSMUSP00000115883	Akt1,Tgfb1,Igf1,Lif,Vegfa
GO:2000242	negative regulation of reproductive process	3	66	1.8	0.00013	10090.ENSMUSP00000043153,10090.ENSMUSP00000056668,10090.ENSMUSP00000067066	Amh,Igf1,Lif
GO:0048146	positive regulation of fibroblast proliferation	3	67	1.79	0.00014	10090.ENSMUSP00000002678,10090.ENSMUSP00000029653,10090.ENSMUSP00000056668	Tgfb1,Egf,Igf1
GO:0060978	angiogenesis involved in coronary vascular morphogenesis	2	7	2.6	0.00014	10090.ENSMUSP00000037694,10090.ENSMUSP00000115883	Fgf2,Vegfa
GO:0051091	positive regulation of DNA-binding transcription factor activity	4	230	1.38	0.00016	10090.ENSMUSP00000001780,10090.ENSMUSP00000002678,10090.ENSMUSP00000043153,10090.ENSMUSP00000115883	Akt1,Tgfb1,Amh,Vegfa
GO:0097305	response to alcohol	4	228	1.38	0.00016	10090.ENSMUSP00000001780,10090.ENSMUSP00000002678,10090.ENSMUSP00000047894,10090.ENSMUSP00000056668	Akt1,Tgfb1,Inhba,Igf1
GO:0001568	blood vessel development	5	504	1.14	0.00018	10090.ENSMUSP00000001780,10090.ENSMUSP00000002678,10090.ENSMUSP00000029653,10090.ENSMUSP00000037694,10090.ENSMUSP00000115883	Akt1,Tgfb1,Egf,Fgf2,Vegfa
GO:0030214	hyaluronan catabolic process	2	8	2.54	0.00018	10090.ENSMUSP00000002678,10090.ENSMUSP00000037694	Tgfb1,Fgf2
GO:0060463	lung lobe morphogenesis	2	8	2.54	0.00018	10090.ENSMUSP00000056668,10090.ENSMUSP00000067066	Igf1,Lif
GO:1900125	regulation of hyaluronan biosynthetic process	2	8	2.54	0.00018	10090.ENSMUSP00000002678,10090.ENSMUSP00000029653	Tgfb1,Egf
GO:0030855	epithelial cell differentiation	5	516	1.13	0.00020	10090.ENSMUSP00000002678,10090.ENSMUSP00000024049,10090.ENSMUSP00000037694,10090.ENSMUSP00000056668,10090.ENSMUSP00000115883	Tgfb1,Bmp15,Fgf2,Igf1,Vegfa
GO:0065008	regulation of biological quality	10	3420	0.61	0.00020	10090.ENSMUSP00000001780,10090.ENSMUSP00000002678,10090.ENSMUSP00000018382,10090.ENSMUSP00000028533,10090.ENSMUSP00000034811,10090.ENSMUSP00000037694,10090.ENSMUSP00000047894,10090.ENSMUSP00000056668,10090.ENSMUSP00000067066,10090.ENSMUSP00000115883	Akt1,Tgfb1,Gdf9,Fshb,Cyp19a1,Fgf2,Inhba,Igf1,Lif,Vegfa
GO:0010817	regulation of hormone levels	5	524	1.12	0.00021	10090.ENSMUSP00000018382,10090.ENSMUSP00000034811,10090.ENSMUSP00000047894,10090.ENSMUSP00000056668,10090.ENSMUSP00000067066	Gdf9,Cyp19a1,Inhba,Igf1,Lif
GO:0035295	tube development	6	912	0.96	0.00022	10090.ENSMUSP00000002678,10090.ENSMUSP00000029653,10090.ENSMUSP00000037694,10090.ENSMUSP00000056668,10090.ENSMUSP00000067066,10090.ENSMUSP00000115883	Tgfb1,Egf,Fgf2,Igf1,Lif,Vegfa
GO:0045913	positive regulation of carbohydrate metabolic process	3	83	1.7	0.00023	10090.ENSMUSP00000001780,10090.ENSMUSP00000029653,10090.ENSMUSP00000056668	Akt1,Egf,Igf1
GO:0044057	regulation of system process	5	546	1.1	0.00025	10090.ENSMUSP00000001780,10090.ENSMUSP00000018382,10090.ENSMUSP00000047894,10090.ENSMUSP00000056668,10090.ENSMUSP00000067066	Akt1,Gdf9,Inhba,Igf1,Lif
GO:0046889	positive regulation of lipid biosynthetic process	3	87	1.68	0.00026	10090.ENSMUSP00000001780,10090.ENSMUSP00000028533,10090.ENSMUSP00000056668	Akt1,Fshb,Igf1
GO:0010564	regulation of cell cycle process	5	554	1.09	0.00027	10090.ENSMUSP00000001780,10090.ENSMUSP00000002678,10090.ENSMUSP00000029653,10090.ENSMUSP00000056668,10090.ENSMUSP00000067066	Akt1,Tgfb1,Egf,Igf1,Lif
GO:0010638	positive regulation of organelle organization	5	554	1.09	0.00027	10090.ENSMUSP00000002678,10090.ENSMUSP00000029653,10090.ENSMUSP00000056668,10090.ENSMUSP00000067066,10090.ENSMUSP00000115883	Tgfb1,Egf,Igf1,Lif,Vegfa
GO:0097191	extrinsic apoptotic signaling pathway	3	88	1.67	0.00027	10090.ENSMUSP00000002678,10090.ENSMUSP00000047894,10090.ENSMUSP00000056668	Tgfb1,Inhba,Igf1
GO:0035265	organ growth	3	89	1.67	0.00028	10090.ENSMUSP00000034811,10090.ENSMUSP00000037694,10090.ENSMUSP00000056668	Cyp19a1,Fgf2,Igf1
GO:0043154	negative regulation of cysteine-type endopeptidase activity involved in apoptotic process	3	91	1.66	0.00029	10090.ENSMUSP00000001780,10090.ENSMUSP00000056668,10090.ENSMUSP00000115883	Akt1,Igf1,Vegfa
GO:0042981	regulation of apoptotic process	7	1476	0.82	0.00030	10090.ENSMUSP00000001780,10090.ENSMUSP00000002678,10090.ENSMUSP00000018382,10090.ENSMUSP00000024049,10090.ENSMUSP00000047894,10090.ENSMUSP00000056668,10090.ENSMUSP00000115883	Akt1,Tgfb1,Gdf9,Bmp15,Inhba,Igf1,Vegfa
GO:0031058	positive regulation of histone modification	3	93	1.65	0.00031	10090.ENSMUSP00000002678,10090.ENSMUSP00000067066,10090.ENSMUSP00000115883	Tgfb1,Lif,Vegfa
GO:0048511	rhythmic process	4	279	1.3	0.00031	10090.ENSMUSP00000028533,10090.ENSMUSP00000043153,10090.ENSMUSP00000047894,10090.ENSMUSP00000056668	Fshb,Amh,Inhba,Igf1
GO:0048009	insulin-like growth factor receptor signaling pathway	2	12	2.36	0.00032	10090.ENSMUSP00000001780,10090.ENSMUSP00000056668	Akt1,Igf1
GO:0050673	epithelial cell proliferation	3	95	1.64	0.00033	10090.ENSMUSP00000022287,10090.ENSMUSP00000028533,10090.ENSMUSP00000115883	Fst,Fshb,Vegfa
GO:0060284	regulation of cell development	6	992	0.92	0.00033	10090.ENSMUSP00000001780,10090.ENSMUSP00000002678,10090.ENSMUSP00000037694,10090.ENSMUSP00000056668,10090.ENSMUSP00000067066,10090.ENSMUSP00000115883	Akt1,Tgfb1,Fgf2,Igf1,Lif,Vegfa
GO:0051962	positive regulation of nervous system development	5	598	1.06	0.00036	10090.ENSMUSP00000029653,10090.ENSMUSP00000037694,10090.ENSMUSP00000056668,10090.ENSMUSP00000067066,10090.ENSMUSP00000115883	Egf,Fgf2,Igf1,Lif,Vegfa
GO:0043117	positive regulation of vascular permeability	2	13	2.33	0.00037	10090.ENSMUSP00000002678,10090.ENSMUSP00000115883	Tgfb1,Vegfa
GO:0046883	regulation of hormone secretion	4	294	1.27	0.00037	10090.ENSMUSP00000018382,10090.ENSMUSP00000034811,10090.ENSMUSP00000047894,10090.ENSMUSP00000067066	Gdf9,Cyp19a1,Inhba,Lif
GO:0060736	prostate gland growth	2	14	2.29	0.00041	10090.ENSMUSP00000034811,10090.ENSMUSP00000056668	Cyp19a1,Igf1
GO:1990314	cellular response to insulin-like growth factor stimulus	2	14	2.29	0.00041	10090.ENSMUSP00000002678,10090.ENSMUSP00000056668	Tgfb1,Igf1
GO:0002244	hematopoietic progenitor cell differentiation	3	109	1.58	0.00046	10090.ENSMUSP00000002678,10090.ENSMUSP00000022287,10090.ENSMUSP00000047894	Tgfb1,Fst,Inhba
GO:0044093	positive regulation of molecular function	7	1593	0.78	0.00046	10090.ENSMUSP00000001780,10090.ENSMUSP00000002678,10090.ENSMUSP00000029653,10090.ENSMUSP00000037694,10090.ENSMUSP00000043153,10090.ENSMUSP00000056668,10090.ENSMUSP00000115883	Akt1,Tgfb1,Egf,Fgf2,Amh,Igf1,Vegfa
GO:0045725	positive regulation of glycogen biosynthetic process	2	15	2.26	0.00046	10090.ENSMUSP00000001780,10090.ENSMUSP00000056668	Akt1,Igf1
GO:0060712	spongiotrophoblast layer development	2	15	2.26	0.00046	10090.ENSMUSP00000001780,10090.ENSMUSP00000067066	Akt1,Lif
GO:2000194	regulation of female gonad development	2	15	2.26	0.00046	10090.ENSMUSP00000018382,10090.ENSMUSP00000043153	Gdf9,Amh
GO:0007498	mesoderm development	3	110	1.57	0.00047	10090.ENSMUSP00000043153,10090.ENSMUSP00000047894,10090.ENSMUSP00000115883	Amh,Inhba,Vegfa
GO:0008285	negative regulation of cell population proliferation	5	648	1.03	0.00050	10090.ENSMUSP00000002678,10090.ENSMUSP00000037694,10090.ENSMUSP00000047894,10090.ENSMUSP00000056668,10090.ENSMUSP00000067066	Tgfb1,Fgf2,Inhba,Igf1,Lif
GO:0045779	negative regulation of bone resorption	2	16	2.24	0.00051	10090.ENSMUSP00000034811,10090.ENSMUSP00000115883	Cyp19a1,Vegfa
GO:0062012	regulation of small molecule metabolic process	4	325	1.23	0.00051	10090.ENSMUSP00000001780,10090.ENSMUSP00000002678,10090.ENSMUSP00000029653,10090.ENSMUSP00000056668	Akt1,Tgfb1,Egf,Igf1
GO:1905564	positive regulation of vascular endothelial cell proliferation	2	16	2.24	0.00051	10090.ENSMUSP00000037694,10090.ENSMUSP00000056668	Fgf2,Igf1
GO:0022008	neurogenesis	7	1650	0.77	0.00055	10090.ENSMUSP00000001780,10090.ENSMUSP00000002678,10090.ENSMUSP00000037694,10090.ENSMUSP00000047894,10090.ENSMUSP00000056668,10090.ENSMUSP00000067066,10090.ENSMUSP00000115883	Akt1,Tgfb1,Fgf2,Inhba,Igf1,Lif,Vegfa
GO:0002042	cell migration involved in sprouting angiogenesis	2	17	2.21	0.00056	10090.ENSMUSP00000037694,10090.ENSMUSP00000115883	Fgf2,Vegfa
GO:2001028	positive regulation of endothelial cell chemotaxis	2	17	2.21	0.00056	10090.ENSMUSP00000037694,10090.ENSMUSP00000115883	Fgf2,Vegfa
GO:0010763	positive regulation of fibroblast migration	2	18	2.19	0.00061	10090.ENSMUSP00000001780,10090.ENSMUSP00000002678	Akt1,Tgfb1
GO:0033043	regulation of organelle organization	6	1127	0.87	0.00061	10090.ENSMUSP00000001780,10090.ENSMUSP00000002678,10090.ENSMUSP00000029653,10090.ENSMUSP00000056668,10090.ENSMUSP00000067066,10090.ENSMUSP00000115883	Akt1,Tgfb1,Egf,Igf1,Lif,Vegfa
GO:0045787	positive regulation of cell cycle	4	342	1.21	0.00061	10090.ENSMUSP00000001780,10090.ENSMUSP00000002678,10090.ENSMUSP00000029653,10090.ENSMUSP00000056668	Akt1,Tgfb1,Egf,Igf1
GO:0051128	regulation of cellular component organization	8	2337	0.67	0.00061	10090.ENSMUSP00000001780,10090.ENSMUSP00000002678,10090.ENSMUSP00000018382,10090.ENSMUSP00000029653,10090.ENSMUSP00000047894,10090.ENSMUSP00000056668,10090.ENSMUSP00000067066,10090.ENSMUSP00000115883	Akt1,Tgfb1,Gdf9,Egf,Inhba,Igf1,Lif,Vegfa
GO:0043434	response to peptide hormone	4	352	1.19	0.00067	10090.ENSMUSP00000001780,10090.ENSMUSP00000002678,10090.ENSMUSP00000049095,10090.ENSMUSP00000056668	Akt1,Tgfb1,Ins1,Igf1
GO:0007292	female gamete generation	3	130	1.5	0.00072	10090.ENSMUSP00000018382,10090.ENSMUSP00000043153,10090.ENSMUSP00000072276	Gdf9,Amh,Lhb
GO:0090201	negative regulation of release of cytochrome c from mitochondria	2	20	2.14	0.00072	10090.ENSMUSP00000001780,10090.ENSMUSP00000056668	Akt1,Igf1
GO:0009792	embryo development ending in birth or egg hatching	5	723	0.98	0.00079	10090.ENSMUSP00000001780,10090.ENSMUSP00000002678,10090.ENSMUSP00000037694,10090.ENSMUSP00000067066,10090.ENSMUSP00000115883	Akt1,Tgfb1,Fgf2,Lif,Vegfa
GO:0031065	positive regulation of histone deacetylation	2	21	2.12	0.00079	10090.ENSMUSP00000002678,10090.ENSMUSP00000115883	Tgfb1,Vegfa
GO:0070723	response to cholesterol	2	21	2.12	0.00079	10090.ENSMUSP00000002678,10090.ENSMUSP00000047894	Tgfb1,Inhba
GO:0090050	positive regulation of cell migration involved in sprouting angiogenesis	2	21	2.12	0.00079	10090.ENSMUSP00000037694,10090.ENSMUSP00000115883	Fgf2,Vegfa
GO:0051797	regulation of hair follicle development	2	22	2.1	0.00084	10090.ENSMUSP00000022287,10090.ENSMUSP00000047894	Fst,Inhba
GO:0060749	mammary gland alveolus development	2	22	2.1	0.00084	10090.ENSMUSP00000029653,10090.ENSMUSP00000115883	Egf,Vegfa
GO:0010959	regulation of metal ion transport	4	385	1.16	0.00090	10090.ENSMUSP00000001780,10090.ENSMUSP00000002678,10090.ENSMUSP00000029653,10090.ENSMUSP00000056668	Akt1,Tgfb1,Egf,Igf1
GO:0050921	positive regulation of chemotaxis	3	142	1.46	0.00090	10090.ENSMUSP00000002678,10090.ENSMUSP00000037694,10090.ENSMUSP00000115883	Tgfb1,Fgf2,Vegfa
GO:0090190	positive regulation of branching involved in ureteric bud morphogenesis	2	23	2.08	0.00090	10090.ENSMUSP00000002678,10090.ENSMUSP00000115883	Tgfb1,Vegfa
GO:2000727	positive regulation of cardiac muscle cell differentiation	2	24	2.06	0.00097	10090.ENSMUSP00000002678,10090.ENSMUSP00000056668	Tgfb1,Igf1
GO:0046425	regulation of receptor signaling pathway via JAK-STAT	3	147	1.45	0.00098	10090.ENSMUSP00000029653,10090.ENSMUSP00000056668,10090.ENSMUSP00000067066	Egf,Igf1,Lif
GO:0062013	positive regulation of small molecule metabolic process	3	148	1.45	0.00099	10090.ENSMUSP00000001780,10090.ENSMUSP00000029653,10090.ENSMUSP00000056668	Akt1,Egf,Igf1
GO:0002684	positive regulation of immune system process	5	771	0.95	0.0010	10090.ENSMUSP00000002678,10090.ENSMUSP00000047894,10090.ENSMUSP00000056668,10090.ENSMUSP00000067066,10090.ENSMUSP00000115883	Tgfb1,Inhba,Igf1,Lif,Vegfa
GO:0048514	blood vessel morphogenesis	4	406	1.13	0.0010	10090.ENSMUSP00000002678,10090.ENSMUSP00000029653,10090.ENSMUSP00000037694,10090.ENSMUSP00000115883	Tgfb1,Egf,Fgf2,Vegfa
GO:2000679	positive regulation of transcription regulatory region DNA binding	2	25	2.04	0.0010	10090.ENSMUSP00000002678,10090.ENSMUSP00000056668	Tgfb1,Igf1
GO:2001233	regulation of apoptotic signaling pathway	4	401	1.14	0.0010	10090.ENSMUSP00000001780,10090.ENSMUSP00000047894,10090.ENSMUSP00000056668,10090.ENSMUSP00000115883	Akt1,Inhba,Igf1,Vegfa
GO:0006468	protein phosphorylation	5	793	0.94	0.0011	10090.ENSMUSP00000001780,10090.ENSMUSP00000002678,10090.ENSMUSP00000029653,10090.ENSMUSP00000056668,10090.ENSMUSP00000067066	Akt1,Tgfb1,Egf,Igf1,Lif
GO:0010893	positive regulation of steroid biosynthetic process	2	27	2.01	0.0011	10090.ENSMUSP00000028533,10090.ENSMUSP00000056668	Fshb,Igf1
GO:0031099	regeneration	3	156	1.42	0.0011	10090.ENSMUSP00000002678,10090.ENSMUSP00000056668,10090.ENSMUSP00000067066	Tgfb1,Igf1,Lif
GO:0035556	intracellular signal transduction	6	1274	0.81	0.0011	10090.ENSMUSP00000001780,10090.ENSMUSP00000002678,10090.ENSMUSP00000029653,10090.ENSMUSP00000034811,10090.ENSMUSP00000056668,10090.ENSMUSP00000067066	Akt1,Tgfb1,Egf,Cyp19a1,Igf1,Lif
GO:0060041	retina development in camera-type eye	3	156	1.42	0.0011	10090.ENSMUSP00000029653,10090.ENSMUSP00000067066,10090.ENSMUSP00000115883	Egf,Lif,Vegfa
GO:0001933	negative regulation of protein phosphorylation	4	426	1.11	0.0012	10090.ENSMUSP00000001780,10090.ENSMUSP00000002678,10090.ENSMUSP00000056668,10090.ENSMUSP00000067066	Akt1,Tgfb1,Igf1,Lif
GO:0010800	positive regulation of peptidyl-threonine phosphorylation	2	28	1.99	0.0012	10090.ENSMUSP00000002678,10090.ENSMUSP00000029653	Tgfb1,Egf
GO:0035066	positive regulation of histone acetylation	2	28	1.99	0.0012	10090.ENSMUSP00000002678,10090.ENSMUSP00000067066	Tgfb1,Lif
GO:0043409	negative regulation of MAPK cascade	3	161	1.41	0.0012	10090.ENSMUSP00000001780,10090.ENSMUSP00000056668,10090.ENSMUSP00000067066	Akt1,Igf1,Lif
GO:0048523	negative regulation of cellular process	10	4336	0.5	0.0012	10090.ENSMUSP00000001780,10090.ENSMUSP00000002678,10090.ENSMUSP00000018382,10090.ENSMUSP00000022287,10090.ENSMUSP00000034811,10090.ENSMUSP00000037694,10090.ENSMUSP00000047894,10090.ENSMUSP00000056668,10090.ENSMUSP00000067066,10090.ENSMUSP00000115883	Akt1,Tgfb1,Gdf9,Fst,Cyp19a1,Fgf2,Inhba,Igf1,Lif,Vegfa
GO:2001236	regulation of extrinsic apoptotic signaling pathway	3	164	1.4	0.0012	10090.ENSMUSP00000047894,10090.ENSMUSP00000056668,10090.ENSMUSP00000115883	Inhba,Igf1,Vegfa
GO:0000165	MAPK cascade	3	170	1.39	0.0013	10090.ENSMUSP00000002678,10090.ENSMUSP00000029653,10090.ENSMUSP00000056668	Tgfb1,Egf,Igf1
GO:0002092	positive regulation of receptor internalization	2	30	1.96	0.0013	10090.ENSMUSP00000029653,10090.ENSMUSP00000115883	Egf,Vegfa
GO:0007565	female pregnancy	3	170	1.39	0.0013	10090.ENSMUSP00000001780,10090.ENSMUSP00000002678,10090.ENSMUSP00000067066	Akt1,Tgfb1,Lif
GO:0032369	negative regulation of lipid transport	2	29	1.98	0.0013	10090.ENSMUSP00000001780,10090.ENSMUSP00000029653	Akt1,Egf
GO:0046661	male sex differentiation	3	166	1.4	0.0013	10090.ENSMUSP00000028533,10090.ENSMUSP00000043153,10090.ENSMUSP00000047894	Fshb,Amh,Inhba
GO:0070371	ERK1 and ERK2 cascade	2	29	1.98	0.0013	10090.ENSMUSP00000029653,10090.ENSMUSP00000056668	Egf,Igf1
GO:1903532	positive regulation of secretion by cell	4	436	1.1	0.0013	10090.ENSMUSP00000002678,10090.ENSMUSP00000034811,10090.ENSMUSP00000056668,10090.ENSMUSP00000067066	Tgfb1,Cyp19a1,Igf1,Lif
GO:0014065	phosphatidylinositol 3-kinase signaling	2	32	1.94	0.0014	10090.ENSMUSP00000001780,10090.ENSMUSP00000056668	Akt1,Igf1
GO:0030307	positive regulation of cell growth	3	176	1.37	0.0014	10090.ENSMUSP00000001780,10090.ENSMUSP00000056668,10090.ENSMUSP00000115883	Akt1,Igf1,Vegfa
GO:0030308	negative regulation of cell growth	3	172	1.38	0.0014	10090.ENSMUSP00000002678,10090.ENSMUSP00000018382,10090.ENSMUSP00000047894	Tgfb1,Gdf9,Inhba
GO:0031663	lipopolysaccharide-mediated signaling pathway	2	32	1.94	0.0014	10090.ENSMUSP00000001780,10090.ENSMUSP00000002678	Akt1,Tgfb1
GO:0034405	response to fluid shear stress	2	32	1.94	0.0014	10090.ENSMUSP00000001780,10090.ENSMUSP00000002678	Akt1,Tgfb1
GO:0035924	cellular response to vascular endothelial growth factor stimulus	2	32	1.94	0.0014	10090.ENSMUSP00000001780,10090.ENSMUSP00000115883	Akt1,Vegfa
GO:0043537	negative regulation of blood vessel endothelial cell migration	2	32	1.94	0.0014	10090.ENSMUSP00000002678,10090.ENSMUSP00000037694	Tgfb1,Fgf2
GO:0043552	positive regulation of phosphatidylinositol 3-kinase activity	2	32	1.94	0.0014	10090.ENSMUSP00000002678,10090.ENSMUSP00000037694	Tgfb1,Fgf2
GO:0060706	cell differentiation involved in embryonic placenta development	2	32	1.94	0.0014	10090.ENSMUSP00000001780,10090.ENSMUSP00000067066	Akt1,Lif
GO:1904707	positive regulation of vascular smooth muscle cell proliferation	2	32	1.94	0.0014	10090.ENSMUSP00000037694,10090.ENSMUSP00000056668	Fgf2,Igf1
GO:0048738	cardiac muscle tissue development	3	182	1.36	0.0015	10090.ENSMUSP00000002678,10090.ENSMUSP00000037694,10090.ENSMUSP00000115883	Tgfb1,Fgf2,Vegfa
GO:0050767	regulation of neurogenesis	5	864	0.9	0.0015	10090.ENSMUSP00000001780,10090.ENSMUSP00000002678,10090.ENSMUSP00000056668,10090.ENSMUSP00000067066,10090.ENSMUSP00000115883	Akt1,Tgfb1,Igf1,Lif,Vegfa
GO:2000377	regulation of reactive oxygen species metabolic process	3	184	1.35	0.0016	10090.ENSMUSP00000001780,10090.ENSMUSP00000002678,10090.ENSMUSP00000056668	Akt1,Tgfb1,Igf1
GO:0002685	regulation of leukocyte migration	3	191	1.34	0.0017	10090.ENSMUSP00000002678,10090.ENSMUSP00000034811,10090.ENSMUSP00000115883	Tgfb1,Cyp19a1,Vegfa
GO:0002791	regulation of peptide secretion	4	479	1.06	0.0017	10090.ENSMUSP00000002678,10090.ENSMUSP00000029653,10090.ENSMUSP00000056668,10090.ENSMUSP00000067066	Tgfb1,Egf,Igf1,Lif
GO:0003018	vascular process in circulatory system	3	190	1.34	0.0017	10090.ENSMUSP00000001780,10090.ENSMUSP00000002678,10090.ENSMUSP00000115883	Akt1,Tgfb1,Vegfa
GO:0007417	central nervous system development	5	892	0.89	0.0017	10090.ENSMUSP00000001780,10090.ENSMUSP00000002678,10090.ENSMUSP00000037694,10090.ENSMUSP00000047894,10090.ENSMUSP00000067066	Akt1,Tgfb1,Fgf2,Inhba,Lif
GO:0043029	T cell homeostasis	2	36	1.88	0.0017	10090.ENSMUSP00000001780,10090.ENSMUSP00000002678	Akt1,Tgfb1
GO:0048568	embryonic organ development	4	484	1.06	0.0017	10090.ENSMUSP00000001780,10090.ENSMUSP00000002678,10090.ENSMUSP00000067066,10090.ENSMUSP00000115883	Akt1,Tgfb1,Lif,Vegfa
GO:0048646	anatomical structure formation involved in morphogenesis	5	890	0.89	0.0017	10090.ENSMUSP00000002678,10090.ENSMUSP00000029653,10090.ENSMUSP00000037694,10090.ENSMUSP00000047894,10090.ENSMUSP00000115883	Tgfb1,Egf,Fgf2,Inhba,Vegfa
GO:1902692	regulation of neuroblast proliferation	2	36	1.88	0.0017	10090.ENSMUSP00000002678,10090.ENSMUSP00000115883	Tgfb1,Vegfa
GO:2000008	regulation of protein localization to cell surface	2	36	1.88	0.0017	10090.ENSMUSP00000001780,10090.ENSMUSP00000029653	Akt1,Egf
GO:0001893	maternal placenta development	2	37	1.87	0.0018	10090.ENSMUSP00000001780,10090.ENSMUSP00000067066	Akt1,Lif
GO:0045637	regulation of myeloid cell differentiation	3	199	1.32	0.0019	10090.ENSMUSP00000028533,10090.ENSMUSP00000047894,10090.ENSMUSP00000067066	Fshb,Inhba,Lif
GO:1903708	positive regulation of hemopoiesis	3	199	1.32	0.0019	10090.ENSMUSP00000002678,10090.ENSMUSP00000047894,10090.ENSMUSP00000067066	Tgfb1,Inhba,Lif
GO:0007346	regulation of mitotic cell cycle	4	507	1.04	0.0020	10090.ENSMUSP00000001780,10090.ENSMUSP00000002678,10090.ENSMUSP00000029653,10090.ENSMUSP00000056668	Akt1,Tgfb1,Egf,Igf1
GO:0050918	positive chemotaxis	2	40	1.84	0.0020	10090.ENSMUSP00000037694,10090.ENSMUSP00000115883	Fgf2,Vegfa
GO:0051051	negative regulation of transport	4	509	1.03	0.0020	10090.ENSMUSP00000001780,10090.ENSMUSP00000002678,10090.ENSMUSP00000029653,10090.ENSMUSP00000067066	Akt1,Tgfb1,Egf,Lif
GO:0051146	striated muscle cell differentiation	3	203	1.31	0.0020	10090.ENSMUSP00000001780,10090.ENSMUSP00000056668,10090.ENSMUSP00000115883	Akt1,Igf1,Vegfa
GO:0055023	positive regulation of cardiac muscle tissue growth	2	39	1.85	0.0020	10090.ENSMUSP00000037694,10090.ENSMUSP00000056668	Fgf2,Igf1
GO:0070374	positive regulation of ERK1 and ERK2 cascade	3	204	1.31	0.0020	10090.ENSMUSP00000002678,10090.ENSMUSP00000037694,10090.ENSMUSP00000115883	Tgfb1,Fgf2,Vegfa
GO:0061448	connective tissue development	3	215	1.28	0.0023	10090.ENSMUSP00000002678,10090.ENSMUSP00000037694,10090.ENSMUSP00000056668	Tgfb1,Fgf2,Igf1
GO:0009612	response to mechanical stimulus	3	219	1.28	0.0024	10090.ENSMUSP00000001780,10090.ENSMUSP00000002678,10090.ENSMUSP00000056668	Akt1,Tgfb1,Igf1
GO:0048699	generation of neurons	6	1538	0.73	0.0024	10090.ENSMUSP00000001780,10090.ENSMUSP00000002678,10090.ENSMUSP00000047894,10090.ENSMUSP00000056668,10090.ENSMUSP00000067066,10090.ENSMUSP00000115883	Akt1,Tgfb1,Inhba,Igf1,Lif,Vegfa
GO:0071375	cellular response to peptide hormone stimulus	3	218	1.28	0.0024	10090.ENSMUSP00000001780,10090.ENSMUSP00000002678,10090.ENSMUSP00000056668	Akt1,Tgfb1,Igf1
GO:0001503	ossification	3	221	1.27	0.0025	10090.ENSMUSP00000001780,10090.ENSMUSP00000002678,10090.ENSMUSP00000056668	Akt1,Tgfb1,Igf1
GO:0046326	positive regulation of glucose import	2	45	1.79	0.0025	10090.ENSMUSP00000001780,10090.ENSMUSP00000056668	Akt1,Igf1
GO:0051054	positive regulation of DNA metabolic process	3	223	1.27	0.0025	10090.ENSMUSP00000001780,10090.ENSMUSP00000002678,10090.ENSMUSP00000029653	Akt1,Tgfb1,Egf
GO:2001234	negative regulation of apoptotic signaling pathway	3	222	1.27	0.0025	10090.ENSMUSP00000001780,10090.ENSMUSP00000056668,10090.ENSMUSP00000115883	Akt1,Igf1,Vegfa
GO:0048878	chemical homeostasis	5	1002	0.84	0.0026	10090.ENSMUSP00000001780,10090.ENSMUSP00000002678,10090.ENSMUSP00000037694,10090.ENSMUSP00000056668,10090.ENSMUSP00000115883	Akt1,Tgfb1,Fgf2,Igf1,Vegfa
GO:0000186	activation of MAPKK activity	2	48	1.76	0.0027	10090.ENSMUSP00000029653,10090.ENSMUSP00000037694	Egf,Fgf2
GO:0032269	negative regulation of cellular protein metabolic process	5	1020	0.83	0.0028	10090.ENSMUSP00000001780,10090.ENSMUSP00000002678,10090.ENSMUSP00000056668,10090.ENSMUSP00000067066,10090.ENSMUSP00000115883	Akt1,Tgfb1,Igf1,Lif,Vegfa
GO:0030336	negative regulation of cell migration	3	241	1.23	0.0030	10090.ENSMUSP00000002678,10090.ENSMUSP00000034811,10090.ENSMUSP00000037694	Tgfb1,Cyp19a1,Fgf2
GO:0045599	negative regulation of fat cell differentiation	2	51	1.73	0.0030	10090.ENSMUSP00000002678,10090.ENSMUSP00000115883	Tgfb1,Vegfa
GO:0042531	positive regulation of tyrosine phosphorylation of STAT protein	2	52	1.72	0.0031	10090.ENSMUSP00000056668,10090.ENSMUSP00000067066	Igf1,Lif
GO:0048872	homeostasis of number of cells	3	243	1.23	0.0031	10090.ENSMUSP00000001780,10090.ENSMUSP00000002678,10090.ENSMUSP00000115883	Akt1,Tgfb1,Vegfa
GO:0030100	regulation of endocytosis	3	248	1.22	0.0032	10090.ENSMUSP00000002678,10090.ENSMUSP00000029653,10090.ENSMUSP00000115883	Tgfb1,Egf,Vegfa
GO:0051924	regulation of calcium ion transport	3	249	1.22	0.0032	10090.ENSMUSP00000002678,10090.ENSMUSP00000029653,10090.ENSMUSP00000056668	Tgfb1,Egf,Igf1
GO:0007281	germ cell development	3	250	1.22	0.0033	10090.ENSMUSP00000001780,10090.ENSMUSP00000018382,10090.ENSMUSP00000043153	Akt1,Gdf9,Amh
GO:0035272	exocrine system development	2	55	1.7	0.0033	10090.ENSMUSP00000002678,10090.ENSMUSP00000056668	Tgfb1,Igf1
GO:0042307	positive regulation of protein import into nucleus	2	54	1.71	0.0033	10090.ENSMUSP00000002678,10090.ENSMUSP00000056668	Tgfb1,Igf1
GO:0030097	hemopoiesis	4	600	0.96	0.0034	10090.ENSMUSP00000002678,10090.ENSMUSP00000022287,10090.ENSMUSP00000047894,10090.ENSMUSP00000115883	Tgfb1,Fst,Inhba,Vegfa
GO:0007568	aging	3	259	1.2	0.0035	10090.ENSMUSP00000001780,10090.ENSMUSP00000002678,10090.ENSMUSP00000037694	Akt1,Tgfb1,Fgf2
GO:0090287	regulation of cellular response to growth factor stimulus	3	257	1.21	0.0035	10090.ENSMUSP00000002678,10090.ENSMUSP00000037694,10090.ENSMUSP00000115883	Tgfb1,Fgf2,Vegfa
GO:0002376	immune system process	6	1703	0.69	0.0037	10090.ENSMUSP00000001780,10090.ENSMUSP00000002678,10090.ENSMUSP00000022287,10090.ENSMUSP00000047894,10090.ENSMUSP00000067066,10090.ENSMUSP00000115883	Akt1,Tgfb1,Fst,Inhba,Lif,Vegfa
GO:0045428	regulation of nitric oxide biosynthetic process	2	59	1.67	0.0037	10090.ENSMUSP00000001780,10090.ENSMUSP00000056668	Akt1,Igf1
GO:0045600	positive regulation of fat cell differentiation	2	59	1.67	0.0037	10090.ENSMUSP00000001780,10090.ENSMUSP00000056668	Akt1,Igf1
GO:0001822	kidney development	3	274	1.18	0.0040	10090.ENSMUSP00000002678,10090.ENSMUSP00000037694,10090.ENSMUSP00000115883	Tgfb1,Fgf2,Vegfa
GO:0031329	regulation of cellular catabolic process	4	641	0.93	0.0041	10090.ENSMUSP00000001780,10090.ENSMUSP00000029653,10090.ENSMUSP00000056668,10090.ENSMUSP00000115883	Akt1,Egf,Igf1,Vegfa
GO:0001666	response to hypoxia	3	278	1.17	0.0042	10090.ENSMUSP00000001780,10090.ENSMUSP00000002678,10090.ENSMUSP00000115883	Akt1,Tgfb1,Vegfa
GO:0006796	phosphate-containing compound metabolic process	6	1758	0.67	0.0042	10090.ENSMUSP00000001780,10090.ENSMUSP00000002678,10090.ENSMUSP00000029653,10090.ENSMUSP00000037694,10090.ENSMUSP00000056668,10090.ENSMUSP00000067066	Akt1,Tgfb1,Egf,Fgf2,Igf1,Lif
GO:0009968	negative regulation of signal transduction	5	1147	0.78	0.0043	10090.ENSMUSP00000001780,10090.ENSMUSP00000022287,10090.ENSMUSP00000056668,10090.ENSMUSP00000067066,10090.ENSMUSP00000115883	Akt1,Fst,Igf1,Lif,Vegfa
GO:1902105	regulation of leukocyte differentiation	3	284	1.16	0.0044	10090.ENSMUSP00000002678,10090.ENSMUSP00000028533,10090.ENSMUSP00000067066	Tgfb1,Fshb,Lif
GO:0045765	regulation of angiogenesis	3	287	1.16	0.0045	10090.ENSMUSP00000037694,10090.ENSMUSP00000067066,10090.ENSMUSP00000115883	Fgf2,Lif,Vegfa
GO:0061180	mammary gland epithelium development	2	66	1.62	0.0045	10090.ENSMUSP00000002678,10090.ENSMUSP00000037694	Tgfb1,Fgf2
GO:0008643	carbohydrate transport	2	68	1.61	0.0046	10090.ENSMUSP00000001780,10090.ENSMUSP00000049095	Akt1,Ins1
GO:0051129	negative regulation of cellular component organization	4	669	0.92	0.0047	10090.ENSMUSP00000001780,10090.ENSMUSP00000002678,10090.ENSMUSP00000056668,10090.ENSMUSP00000067066	Akt1,Tgfb1,Igf1,Lif
GO:0071260	cellular response to mechanical stimulus	2	69	1.6	0.0047	10090.ENSMUSP00000001780,10090.ENSMUSP00000002678	Akt1,Tgfb1
GO:0002793	positive regulation of peptide secretion	3	301	1.14	0.0050	10090.ENSMUSP00000002678,10090.ENSMUSP00000056668,10090.ENSMUSP00000067066	Tgfb1,Igf1,Lif
GO:0070373	negative regulation of ERK1 and ERK2 cascade	2	71	1.59	0.0050	10090.ENSMUSP00000056668,10090.ENSMUSP00000067066	Igf1,Lif
GO:0001525	angiogenesis	3	303	1.13	0.0051	10090.ENSMUSP00000029653,10090.ENSMUSP00000037694,10090.ENSMUSP00000115883	Egf,Fgf2,Vegfa
GO:0042060	wound healing	3	304	1.13	0.0051	10090.ENSMUSP00000002678,10090.ENSMUSP00000037694,10090.ENSMUSP00000056668	Tgfb1,Fgf2,Igf1
GO:0014015	positive regulation of gliogenesis	2	73	1.58	0.0052	10090.ENSMUSP00000056668,10090.ENSMUSP00000067066	Igf1,Lif
GO:0007179	transforming growth factor beta receptor signaling pathway	2	74	1.57	0.0053	10090.ENSMUSP00000002678,10090.ENSMUSP00000028533	Tgfb1,Fshb
GO:0043009	chordate embryonic development	4	705	0.89	0.0054	10090.ENSMUSP00000001780,10090.ENSMUSP00000002678,10090.ENSMUSP00000067066,10090.ENSMUSP00000115883	Akt1,Tgfb1,Lif,Vegfa
GO:0031100	animal organ regeneration	2	77	1.55	0.0056	10090.ENSMUSP00000002678,10090.ENSMUSP00000067066	Tgfb1,Lif
GO:0030162	regulation of proteolysis	4	716	0.89	0.0057	10090.ENSMUSP00000001780,10090.ENSMUSP00000029653,10090.ENSMUSP00000056668,10090.ENSMUSP00000115883	Akt1,Egf,Igf1,Vegfa
GO:0048477	oogenesis	2	78	1.55	0.0057	10090.ENSMUSP00000018382,10090.ENSMUSP00000043153	Gdf9,Amh
GO:0007492	endoderm development	2	80	1.54	0.0059	10090.ENSMUSP00000002678,10090.ENSMUSP00000047894	Tgfb1,Inhba
GO:0045596	negative regulation of cell differentiation	4	724	0.88	0.0059	10090.ENSMUSP00000002678,10090.ENSMUSP00000022287,10090.ENSMUSP00000056668,10090.ENSMUSP00000115883	Tgfb1,Fst,Igf1,Vegfa
GO:0097306	cellular response to alcohol	2	82	1.53	0.0062	10090.ENSMUSP00000001780,10090.ENSMUSP00000047894	Akt1,Inhba
GO:0031331	positive regulation of cellular catabolic process	3	333	1.09	0.0063	10090.ENSMUSP00000001780,10090.ENSMUSP00000029653,10090.ENSMUSP00000056668	Akt1,Egf,Igf1
GO:0001942	hair follicle development	2	84	1.52	0.0064	10090.ENSMUSP00000022287,10090.ENSMUSP00000047894	Fst,Inhba
GO:0010717	regulation of epithelial to mesenchymal transition	2	84	1.52	0.0064	10090.ENSMUSP00000002678,10090.ENSMUSP00000115883	Tgfb1,Vegfa
GO:0002028	regulation of sodium ion transport	2	86	1.51	0.0067	10090.ENSMUSP00000001780,10090.ENSMUSP00000002678	Akt1,Tgfb1
GO:0010639	negative regulation of organelle organization	3	342	1.08	0.0067	10090.ENSMUSP00000001780,10090.ENSMUSP00000056668,10090.ENSMUSP00000067066	Akt1,Igf1,Lif
GO:0048644	muscle organ morphogenesis	2	87	1.5	0.0068	10090.ENSMUSP00000002678,10090.ENSMUSP00000067066	Tgfb1,Lif
GO:0031016	pancreas development	2	88	1.5	0.0069	10090.ENSMUSP00000049095,10090.ENSMUSP00000056668	Ins1,Igf1
GO:0006006	glucose metabolic process	2	91	1.48	0.0073	10090.ENSMUSP00000001780,10090.ENSMUSP00000049095	Akt1,Ins1
GO:0007050	cell cycle arrest	2	91	1.48	0.0073	10090.ENSMUSP00000002678,10090.ENSMUSP00000047894	Tgfb1,Inhba
GO:0001649	osteoblast differentiation	2	92	1.48	0.0074	10090.ENSMUSP00000001780,10090.ENSMUSP00000056668	Akt1,Igf1
GO:0021782	glial cell development	2	93	1.47	0.0076	10090.ENSMUSP00000001780,10090.ENSMUSP00000002678	Akt1,Tgfb1
GO:0022407	regulation of cell-cell adhesion	3	360	1.06	0.0076	10090.ENSMUSP00000002678,10090.ENSMUSP00000056668,10090.ENSMUSP00000115883	Tgfb1,Igf1,Vegfa
GO:0090263	positive regulation of canonical Wnt signaling pathway	2	93	1.47	0.0076	10090.ENSMUSP00000029653,10090.ENSMUSP00000037694	Egf,Fgf2
GO:0001657	ureteric bud development	2	95	1.46	0.0079	10090.ENSMUSP00000002678,10090.ENSMUSP00000037694	Tgfb1,Fgf2
GO:0034766	negative regulation of ion transmembrane transport	2	95	1.46	0.0079	10090.ENSMUSP00000001780,10090.ENSMUSP00000002678	Akt1,Tgfb1
GO:0042552	myelination	2	95	1.46	0.0079	10090.ENSMUSP00000001780,10090.ENSMUSP00000002678	Akt1,Tgfb1
GO:0045639	positive regulation of myeloid cell differentiation	2	95	1.46	0.0079	10090.ENSMUSP00000047894,10090.ENSMUSP00000067066	Inhba,Lif
GO:0006606	protein import into nucleus	2	98	1.45	0.0082	10090.ENSMUSP00000001780,10090.ENSMUSP00000002678	Akt1,Tgfb1
GO:0006915	apoptotic process	4	809	0.83	0.0082	10090.ENSMUSP00000001780,10090.ENSMUSP00000002678,10090.ENSMUSP00000047894,10090.ENSMUSP00000056668	Akt1,Tgfb1,Inhba,Igf1
GO:1903076	regulation of protein localization to plasma membrane	2	98	1.45	0.0082	10090.ENSMUSP00000001780,10090.ENSMUSP00000002678	Akt1,Tgfb1
GO:2000060	positive regulation of ubiquitin-dependent protein catabolic process	2	98	1.45	0.0082	10090.ENSMUSP00000001780,10090.ENSMUSP00000029653	Akt1,Egf
GO:2001237	negative regulation of extrinsic apoptotic signaling pathway	2	98	1.45	0.0082	10090.ENSMUSP00000056668,10090.ENSMUSP00000115883	Igf1,Vegfa
GO:0008015	blood circulation	3	376	1.04	0.0083	10090.ENSMUSP00000001780,10090.ENSMUSP00000002678,10090.ENSMUSP00000115883	Akt1,Tgfb1,Vegfa
GO:1901655	cellular response to ketone	2	99	1.44	0.0083	10090.ENSMUSP00000001780,10090.ENSMUSP00000002678	Akt1,Tgfb1
GO:0062014	negative regulation of small molecule metabolic process	2	100	1.44	0.0084	10090.ENSMUSP00000001780,10090.ENSMUSP00000002678	Akt1,Tgfb1
GO:2000379	positive regulation of reactive oxygen species metabolic process	2	101	1.44	0.0085	10090.ENSMUSP00000001780,10090.ENSMUSP00000002678	Akt1,Tgfb1
GO:0045785	positive regulation of cell adhesion	3	383	1.03	0.0086	10090.ENSMUSP00000002678,10090.ENSMUSP00000056668,10090.ENSMUSP00000115883	Tgfb1,Igf1,Vegfa
GO:1905477	positive regulation of protein localization to membrane	2	102	1.43	0.0086	10090.ENSMUSP00000001780,10090.ENSMUSP00000002678	Akt1,Tgfb1
GO:0045786	negative regulation of cell cycle	3	388	1.03	0.0089	10090.ENSMUSP00000002678,10090.ENSMUSP00000047894,10090.ENSMUSP00000067066	Tgfb1,Inhba,Lif
GO:0010608	posttranscriptional regulation of gene expression	3	392	1.02	0.0091	10090.ENSMUSP00000001780,10090.ENSMUSP00000056668,10090.ENSMUSP00000115883	Akt1,Igf1,Vegfa
GO:1901700	response to oxygen-containing compound	5	1429	0.68	0.0093	10090.ENSMUSP00000001780,10090.ENSMUSP00000002678,10090.ENSMUSP00000047894,10090.ENSMUSP00000049095,10090.ENSMUSP00000056668	Akt1,Tgfb1,Inhba,Ins1,Igf1
GO:0042476	odontogenesis	2	110	1.4	0.0098	10090.ENSMUSP00000022287,10090.ENSMUSP00000047894	Fst,Inhba
GO:0000187	activation of MAPK activity	2	111	1.39	0.0099	10090.ENSMUSP00000029653,10090.ENSMUSP00000056668	Egf,Igf1
GO:0003008	system process	5	1454	0.68	0.0099	10090.ENSMUSP00000001780,10090.ENSMUSP00000002678,10090.ENSMUSP00000047894,10090.ENSMUSP00000056668,10090.ENSMUSP00000115883	Akt1,Tgfb1,Inhba,Igf1,Vegfa
GO:1901701	cellular response to oxygen-containing compound	4	870	0.8	0.0101	10090.ENSMUSP00000001780,10090.ENSMUSP00000002678,10090.ENSMUSP00000047894,10090.ENSMUSP00000056668	Akt1,Tgfb1,Inhba,Igf1
GO:0002573	myeloid leukocyte differentiation	2	113	1.39	0.0102	10090.ENSMUSP00000002678,10090.ENSMUSP00000115883	Tgfb1,Vegfa
GO:0014070	response to organic cyclic compound	4	883	0.8	0.0106	10090.ENSMUSP00000001780,10090.ENSMUSP00000002678,10090.ENSMUSP00000047894,10090.ENSMUSP00000049095	Akt1,Tgfb1,Inhba,Ins1
GO:1901135	carbohydrate derivative metabolic process	4	882	0.8	0.0106	10090.ENSMUSP00000001780,10090.ENSMUSP00000002678,10090.ENSMUSP00000037694,10090.ENSMUSP00000056668	Akt1,Tgfb1,Fgf2,Igf1
GO:0002683	negative regulation of immune system process	3	421	0.99	0.0107	10090.ENSMUSP00000002678,10090.ENSMUSP00000034811,10090.ENSMUSP00000056668	Tgfb1,Cyp19a1,Igf1
GO:0002688	regulation of leukocyte chemotaxis	2	116	1.38	0.0107	10090.ENSMUSP00000034811,10090.ENSMUSP00000115883	Cyp19a1,Vegfa
GO:0044281	small molecule metabolic process	5	1489	0.67	0.0108	10090.ENSMUSP00000001780,10090.ENSMUSP00000002678,10090.ENSMUSP00000034811,10090.ENSMUSP00000037694,10090.ENSMUSP00000049095	Akt1,Tgfb1,Cyp19a1,Fgf2,Ins1
GO:0051172	negative regulation of nitrogen compound metabolic process	6	2206	0.57	0.0108	10090.ENSMUSP00000001780,10090.ENSMUSP00000002678,10090.ENSMUSP00000022287,10090.ENSMUSP00000056668,10090.ENSMUSP00000067066,10090.ENSMUSP00000115883	Akt1,Tgfb1,Fst,Igf1,Lif,Vegfa
GO:0051282	regulation of sequestering of calcium ion	2	117	1.37	0.0108	10090.ENSMUSP00000002678,10090.ENSMUSP00000037694	Tgfb1,Fgf2
GO:0071456	cellular response to hypoxia	2	117	1.37	0.0108	10090.ENSMUSP00000001780,10090.ENSMUSP00000115883	Akt1,Vegfa
GO:0051092	positive regulation of NF-kappaB transcription factor activity	2	118	1.37	0.0109	10090.ENSMUSP00000002678,10090.ENSMUSP00000043153	Tgfb1,Amh
GO:0001701	in utero embryonic development	3	426	0.99	0.0110	10090.ENSMUSP00000001780,10090.ENSMUSP00000067066,10090.ENSMUSP00000115883	Akt1,Lif,Vegfa
GO:0010629	negative regulation of gene expression	5	1515	0.66	0.0115	10090.ENSMUSP00000001780,10090.ENSMUSP00000002678,10090.ENSMUSP00000022287,10090.ENSMUSP00000056668,10090.ENSMUSP00000115883	Akt1,Tgfb1,Fst,Igf1,Vegfa
GO:0022612	gland morphogenesis	2	123	1.35	0.0117	10090.ENSMUSP00000002678,10090.ENSMUSP00000056668	Tgfb1,Igf1
GO:0050708	regulation of protein secretion	3	439	0.97	0.0118	10090.ENSMUSP00000002678,10090.ENSMUSP00000029653,10090.ENSMUSP00000056668	Tgfb1,Egf,Igf1
GO:0002761	regulation of myeloid leukocyte differentiation	2	125	1.34	0.0120	10090.ENSMUSP00000028533,10090.ENSMUSP00000067066	Fshb,Lif
GO:0048593	camera-type eye morphogenesis	2	127	1.34	0.0123	10090.ENSMUSP00000029653,10090.ENSMUSP00000115883	Egf,Vegfa
GO:0071396	cellular response to lipid	3	464	0.95	0.0136	10090.ENSMUSP00000001780,10090.ENSMUSP00000002678,10090.ENSMUSP00000047894	Akt1,Tgfb1,Inhba
GO:0055002	striated muscle cell development	2	135	1.31	0.0137	10090.ENSMUSP00000056668,10090.ENSMUSP00000115883	Igf1,Vegfa
GO:0009755	hormone-mediated signaling pathway	2	136	1.31	0.0139	10090.ENSMUSP00000028533,10090.ENSMUSP00000072276	Fshb,Lhb
GO:0008584	male gonad development	2	137	1.3	0.0140	10090.ENSMUSP00000028533,10090.ENSMUSP00000047894	Fshb,Inhba
GO:0071407	cellular response to organic cyclic compound	3	475	0.94	0.0144	10090.ENSMUSP00000001780,10090.ENSMUSP00000002678,10090.ENSMUSP00000047894	Akt1,Tgfb1,Inhba
GO:0098727	maintenance of cell number	2	139	1.3	0.0144	10090.ENSMUSP00000056668,10090.ENSMUSP00000067066	Igf1,Lif
GO:0009749	response to glucose	2	140	1.29	0.0145	10090.ENSMUSP00000002678,10090.ENSMUSP00000056668	Tgfb1,Igf1
GO:0030856	regulation of epithelial cell differentiation	2	140	1.29	0.0145	10090.ENSMUSP00000067066,10090.ENSMUSP00000115883	Lif,Vegfa
GO:0031324	negative regulation of cellular metabolic process	6	2357	0.55	0.0145	10090.ENSMUSP00000001780,10090.ENSMUSP00000002678,10090.ENSMUSP00000022287,10090.ENSMUSP00000056668,10090.ENSMUSP00000067066,10090.ENSMUSP00000115883	Akt1,Tgfb1,Fst,Igf1,Lif,Vegfa
GO:0002460	adaptive immune response based on somatic recombination of immune receptors built from immunoglobulin superfamily domains	2	141	1.29	0.0147	10090.ENSMUSP00000002678,10090.ENSMUSP00000115883	Tgfb1,Vegfa
GO:0035270	endocrine system development	2	141	1.29	0.0147	10090.ENSMUSP00000037694,10090.ENSMUSP00000049095	Fgf2,Ins1
GO:0010605	negative regulation of macromolecule metabolic process	6	2373	0.54	0.0148	10090.ENSMUSP00000001780,10090.ENSMUSP00000002678,10090.ENSMUSP00000022287,10090.ENSMUSP00000056668,10090.ENSMUSP00000067066,10090.ENSMUSP00000115883	Akt1,Tgfb1,Fst,Igf1,Lif,Vegfa
GO:0002687	positive regulation of leukocyte migration	2	143	1.28	0.0149	10090.ENSMUSP00000002678,10090.ENSMUSP00000115883	Tgfb1,Vegfa
GO:0060548	negative regulation of cell death	4	1004	0.74	0.0155	10090.ENSMUSP00000001780,10090.ENSMUSP00000037694,10090.ENSMUSP00000056668,10090.ENSMUSP00000115883	Akt1,Fgf2,Igf1,Vegfa
GO:0048863	stem cell differentiation	2	147	1.27	0.0156	10090.ENSMUSP00000037694,10090.ENSMUSP00000067066	Fgf2,Lif
GO:0055123	digestive system development	2	149	1.27	0.0159	10090.ENSMUSP00000002678,10090.ENSMUSP00000056668	Tgfb1,Igf1
GO:1901617	organic hydroxy compound biosynthetic process	2	150	1.26	0.0161	10090.ENSMUSP00000034811,10090.ENSMUSP00000037694	Cyp19a1,Fgf2
GO:0051216	cartilage development	2	158	1.24	0.0176	10090.ENSMUSP00000002678,10090.ENSMUSP00000037694	Tgfb1,Fgf2
GO:0046887	positive regulation of hormone secretion	2	160	1.24	0.0180	10090.ENSMUSP00000034811,10090.ENSMUSP00000067066	Cyp19a1,Lif
GO:0042129	regulation of T cell proliferation	2	162	1.23	0.0183	10090.ENSMUSP00000002678,10090.ENSMUSP00000056668	Tgfb1,Igf1
GO:1902107	positive regulation of leukocyte differentiation	2	162	1.23	0.0183	10090.ENSMUSP00000002678,10090.ENSMUSP00000067066	Tgfb1,Lif
GO:0009628	response to abiotic stimulus	4	1063	0.71	0.0184	10090.ENSMUSP00000001780,10090.ENSMUSP00000002678,10090.ENSMUSP00000056668,10090.ENSMUSP00000115883	Akt1,Tgfb1,Igf1,Vegfa
GO:0034762	regulation of transmembrane transport	3	530	0.89	0.0184	10090.ENSMUSP00000001780,10090.ENSMUSP00000002678,10090.ENSMUSP00000056668	Akt1,Tgfb1,Igf1
GO:0050769	positive regulation of neurogenesis	3	531	0.89	0.0184	10090.ENSMUSP00000056668,10090.ENSMUSP00000067066,10090.ENSMUSP00000115883	Igf1,Lif,Vegfa
GO:0018108	peptidyl-tyrosine phosphorylation	2	164	1.23	0.0186	10090.ENSMUSP00000029653,10090.ENSMUSP00000067066	Egf,Lif
GO:0022408	negative regulation of cell-cell adhesion	2	168	1.21	0.0194	10090.ENSMUSP00000002678,10090.ENSMUSP00000115883	Tgfb1,Vegfa
GO:0010975	regulation of neuron projection development	3	547	0.88	0.0199	10090.ENSMUSP00000001780,10090.ENSMUSP00000067066,10090.ENSMUSP00000115883	Akt1,Lif,Vegfa
GO:0035148	tube formation	2	171	1.21	0.0200	10090.ENSMUSP00000002678,10090.ENSMUSP00000115883	Tgfb1,Vegfa
GO:0060348	bone development	2	177	1.19	0.0212	10090.ENSMUSP00000002678,10090.ENSMUSP00000056668	Tgfb1,Igf1
GO:0050870	positive regulation of T cell activation	2	180	1.19	0.0218	10090.ENSMUSP00000002678,10090.ENSMUSP00000056668	Tgfb1,Igf1
GO:1901566	organonitrogen compound biosynthetic process	4	1122	0.69	0.0218	10090.ENSMUSP00000001780,10090.ENSMUSP00000002678,10090.ENSMUSP00000047894,10090.ENSMUSP00000056668	Akt1,Tgfb1,Inhba,Igf1
GO:0051336	regulation of hydrolase activity	4	1128	0.69	0.0221	10090.ENSMUSP00000001780,10090.ENSMUSP00000037694,10090.ENSMUSP00000056668,10090.ENSMUSP00000115883	Akt1,Fgf2,Igf1,Vegfa
GO:0008361	regulation of cell size	2	184	1.18	0.0227	10090.ENSMUSP00000001780,10090.ENSMUSP00000115883	Akt1,Vegfa
GO:0071229	cellular response to acid chemical	2	189	1.16	0.0237	10090.ENSMUSP00000001780,10090.ENSMUSP00000115883	Akt1,Vegfa
GO:0080134	regulation of response to stress	4	1167	0.67	0.0246	10090.ENSMUSP00000001780,10090.ENSMUSP00000034811,10090.ENSMUSP00000037694,10090.ENSMUSP00000115883	Akt1,Cyp19a1,Fgf2,Vegfa
GO:0043065	positive regulation of apoptotic process	3	601	0.84	0.0250	10090.ENSMUSP00000001780,10090.ENSMUSP00000002678,10090.ENSMUSP00000047894	Akt1,Tgfb1,Inhba
GO:0060485	mesenchyme development	2	202	1.13	0.0267	10090.ENSMUSP00000002678,10090.ENSMUSP00000043153	Tgfb1,Amh
GO:0048839	inner ear development	2	203	1.13	0.0269	10090.ENSMUSP00000002678,10090.ENSMUSP00000056668	Tgfb1,Igf1
GO:0042593	glucose homeostasis	2	204	1.13	0.0271	10090.ENSMUSP00000001780,10090.ENSMUSP00000056668	Akt1,Igf1
GO:0048598	embryonic morphogenesis	3	621	0.82	0.0271	10090.ENSMUSP00000002678,10090.ENSMUSP00000029653,10090.ENSMUSP00000047894	Tgfb1,Egf,Inhba
GO:0032872	regulation of stress-activated MAPK cascade	2	213	1.11	0.0291	10090.ENSMUSP00000001780,10090.ENSMUSP00000115883	Akt1,Vegfa
GO:0051345	positive regulation of hydrolase activity	3	652	0.8	0.0304	10090.ENSMUSP00000001780,10090.ENSMUSP00000037694,10090.ENSMUSP00000115883	Akt1,Fgf2,Vegfa
GO:0055082	cellular chemical homeostasis	3	663	0.79	0.0316	10090.ENSMUSP00000002678,10090.ENSMUSP00000037694,10090.ENSMUSP00000056668	Tgfb1,Fgf2,Igf1
GO:0031330	negative regulation of cellular catabolic process	2	226	1.09	0.0320	10090.ENSMUSP00000001780,10090.ENSMUSP00000115883	Akt1,Vegfa
GO:0031334	positive regulation of protein complex assembly	2	226	1.09	0.0320	10090.ENSMUSP00000002678,10090.ENSMUSP00000115883	Tgfb1,Vegfa
GO:1901575	organic substance catabolic process	4	1276	0.64	0.0322	10090.ENSMUSP00000001780,10090.ENSMUSP00000002678,10090.ENSMUSP00000034811,10090.ENSMUSP00000037694	Akt1,Tgfb1,Cyp19a1,Fgf2
GO:0021700	developmental maturation	2	228	1.08	0.0324	10090.ENSMUSP00000056668,10090.ENSMUSP00000115883	Igf1,Vegfa
GO:1901215	negative regulation of neuron death	2	228	1.08	0.0324	10090.ENSMUSP00000056668,10090.ENSMUSP00000115883	Igf1,Vegfa
GO:0009605	response to external stimulus	5	2021	0.53	0.0328	10090.ENSMUSP00000001780,10090.ENSMUSP00000002678,10090.ENSMUSP00000037694,10090.ENSMUSP00000056668,10090.ENSMUSP00000115883	Akt1,Tgfb1,Fgf2,Igf1,Vegfa
GO:0048705	skeletal system morphogenesis	2	231	1.08	0.0330	10090.ENSMUSP00000002678,10090.ENSMUSP00000115883	Tgfb1,Vegfa
GO:1901990	regulation of mitotic cell cycle phase transition	2	241	1.06	0.0356	10090.ENSMUSP00000001780,10090.ENSMUSP00000002678	Akt1,Tgfb1
GO:0051048	negative regulation of secretion	2	246	1.05	0.0369	10090.ENSMUSP00000029653,10090.ENSMUSP00000067066	Egf,Lif
GO:0003007	heart morphogenesis	2	256	1.03	0.0395	10090.ENSMUSP00000002678,10090.ENSMUSP00000115883	Tgfb1,Vegfa
GO:0009057	macromolecule catabolic process	3	734	0.75	0.0403	10090.ENSMUSP00000001780,10090.ENSMUSP00000002678,10090.ENSMUSP00000037694	Akt1,Tgfb1,Fgf2
GO:0060322	head development	3	751	0.74	0.0427	10090.ENSMUSP00000002678,10090.ENSMUSP00000037694,10090.ENSMUSP00000047894	Tgfb1,Fgf2,Inhba
GO:0050714	positive regulation of protein secretion	2	271	1.01	0.0435	10090.ENSMUSP00000002678,10090.ENSMUSP00000056668	Tgfb1,Igf1
GO:0016477	cell migration	3	758	0.74	0.0436	10090.ENSMUSP00000002678,10090.ENSMUSP00000037694,10090.ENSMUSP00000115883	Tgfb1,Fgf2,Vegfa
GO:0018193	peptidyl-amino acid modification	3	789	0.72	0.0478	10090.ENSMUSP00000001780,10090.ENSMUSP00000029653,10090.ENSMUSP00000067066	Akt1,Egf,Lif
GO:1901565	organonitrogen compound catabolic process	3	790	0.72	0.0478	10090.ENSMUSP00000001780,10090.ENSMUSP00000002678,10090.ENSMUSP00000037694	Akt1,Tgfb1,Fgf2
