# Supplementary material for: In Vitro Folliculogenesis in Mammalian Models: A Computational Biology Study
Source: Front Mol Biosci. 2021 Nov 9;8:737912. doi: 10.3389/fmolb.2021.737912 (PMC8630647; doi:10.3389/fmolb.2021.737912)
Supplement: Supplementary file 1 [file DataSheet1.ZIP › SUPPL FILES Frontiers Mol Bio/Suppl File 9.xlsx]

## Sheet: Suppl Table 5
Suppl. File 9 Knock out mouse models developed for the Hub.BN of the in vitro folliculogenesis network. Data obtained searching for phenotype association by mouse genes and genomic regions in the MGI database and WoS database.
		MGI female reproductive phenotype		Literature information on KO mouse models
Hub.BN	Knock out mouse model available on MGI databse	Effects on folliculogenesis	Effect on reproduction	Single mutant	Double mutant
BMP15	Bmp15tm1Zuk/Bmp15tm1Zuk	abnormal ovarian folliculogenesis	Reduced female fertility and decreased litter size	Homozygous Bmp15-/- mice show decreased ovulation and fertilization rate even if with minimal ovarian histopathological defects (1)	Double homozygous Bmp15-/-Gdf9-/- mice display oocyte loss and cysts and resemble Gdf9-/- mutants. Bmp15-/-Gdf9+/- female mice have more severe fertility defects than Bmp15-/- due to abnormalities in ovarian folliculogenesis, cumulus cell physiology, and fertilization (1)
		ovary cysts
		decreased ovulation rate
	Bmp15tm1Zuk/Y	no abnormal reproductive system phenotypes detected	Female fertility
GDF9*	Gdf9tm1Zuk/Gdf9tm1Zuk	abnormal ovary morphology	Female infertility	Homozygous Gdf9-/- mice show a blockade in folliculogenesis at the primary follicle stage (one layer stage). Morphological (lack of cortical granuli and organelle redistribution) and functional (limited oocyte competence) incomplete oogenesis. Mutants also show high levels of gonadotropins (2)
		abnormal ovarian folliculogenesis
		absent mature ovarian follicles
		small ovary
		ovary cysts
		abnormal oogenesis
LH*	Lhbtm1Kmr/Lhbtm1Kmr	abnormal ovarian follicle morphology	Female infertility	Homozygous Lhb -/- mice show defects in folliculogenesis including many degenerating antral follicles, defective steroidogenesis and absence of corpora lutea. They are hypogonadal and demonstrate decreased levels of serum estradiol and progesterone (3)(4)	Double homozygous Fshb-/-Lhb-/- zebrafish model is infertile. Folliculogenesis is arrested at primary growth stage (5)
		absent ovarian follicles
		small ovary
		ovary cysts
		abnormal female reproductive system morphology
		decreased oocyte number
		abnormal gametogenesis
FSH*	Fshbtm1Zuk/Fshbtm1Zuk	absent mature ovarian follicles	Female infertility	Homozygous Fshb-/- mice are infertile due to a block in folliculogenesis prior to antral follicle formation. Mutants have undetectable serum estrogen and reduced serum progesterone, and developed increased serum LH, uterine masses, and hypertrophic growth of ovarian tissue with age (6)(7). Also, mutants displayed altered communication between somatic cells and germ cells, as well as granulosa cel…	Double homozygous Fshb-/-Lhb-/- zebrafish model is infertile. Folliculogenesis is arrested at primary growth stage (5)
		impaired ovarian folliculogenesis
		small ovary
activin A*	Inhbatm1Zuk/Inhbatm2Zuk	abnormal ovarian follicle morphology	Female infertility	Heterozygous Inhba-/+ mice show smaller ovaries with fewer large preantral follicles. Homozygous Inhba-/- mice show reduced numbers of preovulatory follicles and decreased serum oestradiol and progesterone levels (12)	Double homozygous Inhb-/-Amh-/- mice develop granulosa cell tumors identical to mice deficient for only inhibins (13)
		small ovary
	Amhr2tm3(cre)Bhr/Amhr2+ Inhbatm1Zuk/Inhbatm3Zuk	polyovular ovarian follicle	Reduced female fertility and decreased litter size
AMH	Amhtm1Bhr/Amhtm1Bhr	increased ovary weight	Female fertility	Heterozygous Amh-/+ mice show early depletion of primordial follicles reserve. Homozygous Amh-/- mice (4 months old) show increased recruitment of small follicles and doubled inhibin serum level (14)	Double homozygous Ihnb-/-Amh-/- mice develop granulosa cell tumors identical to mice deficient for only inhibins (13).
		increased follicle recruitment
	Amhtm1Bhr/Amh+	increased ovary weight	n.d
FST	Tg(Fst)4Zuk/0	impaired ovarian folliculogenesis	Female infertility	Homozygous Fst-/- mice die die perinatally with defects in lung, skin, and the musculoskeletal system (15). FST288-only knock out mice dysplayed reduced litter size and frequency. Immediately after birth (day 8.5) there were significantly more secondary, primary, and primordial follicles detected but then primordial follicle pool depleted faster resulting in a deficit at 250 day and early cessati…	n.d
		small ovary
	Tg(Fst)9Zuk/0	impaired ovarian folliculogenesis	Female infertility
		small ovary
	Fsttm1Alsc/Fsttm1Alsc	abnormal primary ovarian follicle morphology	Reduced female fertility, decreased litter size and early reproductive senescence
		abnormal primordial ovarian follicle morphology
		abnormal secondary ovarian follicle morphology
		decreased mature ovarian follicle number
		reduced female fertility
IGF1*	Igf1tm2Arge/Igf1tm2Arge	n.d	Female infertility Female infertility	Homozygous Igf1-/- mice are infertile due to the ovulation failure, even after gonadotropin administration. Also possess hypoplastic ovary (17)	n.d
	Igf1tm2Arge/Igf1tm2Arge Tg(SERPINA1-cre)1Arge/0	no abnormal reproductive system phenotypes detected	Female fertility
	Tg(Ttr-IGF1)1Sykr/0	abnormal superovulation	n.d
VEGFA	Vegfatm2Pec/Vegfatm2Pec	n.d	Female infertility	Homozygous Vegfa-/- mice in granulosa/germ cells cause subfertility by arresting follicular development, resulting in reduced ovulation rate and fewer pups per litter. Mutants have smaller ovaries, reduced plasma estradiol, fewer developing follicles and tended to have fewer corpora lutea (18)	n.d
	Vegfatm4Pec/Vegfatm4Pec	n.d	Reduced litter size
		n.d	Reduced female fertility
AKT	Akt1tm1Hem/Akt1tm1Hem	n.d	Reduced litter size	Homozygous Akt-/-mice display reduced fertility and abnormal estrous cyclicity (19)	n.d
TGFbeta	Tgfb1tm1(Tgfb3)Kul/Tgfb1tm1(Tgfb3)Kul	n.d	Female infertility	Homozygous Tgf beta -/- mice are infertile (20)	n.d
CYP19A1	Cyp19a1tm2.1(cre)Shah/Cyp19a1tm2.1(cre)Shah	no abnormal reproductive system phenotypes detected	Female fertility	Homozygous Cyp19a1-/- mice show ovaries containing numerous follicles with abundant granulosa cells. Antrum formation appears arrested before ovulation. No corpora lutea is present (21)	n.d
bFGF	Fgf2tm3Doe/Fgf2tm3Doe	no abnormal reproductive system phenotypes detected	Female fertility	Homozygous bFGF knock out female mice are fertile (22)	n.d
EGF*	any knock out mouse model available in MGI database			Homozygous EGF knock out female mice are fertile (23)	n.d
hCG	any knock out mouse model available in MGI database			n.d	n.d
Insulin*	any knock out mouse model available in MGI database			Homozygous Insulin knock out female mice are fertile (24)	n.d
LIF	any knock out mouse model available in MGI database			Homozygous LIF knock out female mice are fertile (25)	n.d
* molecules belonging to sub-population 4,3,and 2 identified amongst Hub-BNs with KDE 2D analysis
References:
1.	Yan C, Wang P, Demayo J, Demayo FJ, Elvin JA, Carino C, Prasad S V., Skinner SS, Dunbar BS, Dube JL, et al. Synergistic roles of bone morphogenetic protein 15 and growth differentiation factor 9 in ovarian function. Mol Endocrinol (2001) doi:10.1210/mend.15.6.0662
2.	Dong J, Albertini DF, Nishimori K, Kumar TR, Lu N, Matzuk MM. Growth differentiation factor-9 is required during early ovarian folliculogenesis. Nature (1996) 383:531–535. doi:10.1038/383531a0
3.	Ma X, Dong Y, Matzuk MM, Kumar TR. Targeted disruption of luteinizing hormone β-subunit leads to hypogonadism, defects in gonadal steroidogenesis, and infertility. Proc Natl Acad Sci U S A (2004) 101:17294–17299. doi:10.1073/pnas.0404743101
4.	Kumar TR. Functional analysis of LHβ knockout mice. Mol Cell Endocrinol (2007) 269:81–84. doi:10.1016/j.mce.2006.10.020
5.	Chu L, Li J, Liu Y, Cheng CHK. Gonadotropin signaling in zebrafish ovary and testis development: Insights from gene knockout study. Mol Endocrinol (2015) 29:1743–1758. doi:10.1210/me.2015-1126
6.	Kumar TR, Wang Y, Lu N, Matzuk MM. Follicle stimulating hormone is required for ovarian follicle maturation but not male fertility. Nat Genet (1997) 15:201–204. doi:10.1038/ng0297-201
7.	Abel MH, Huhtaniemi I, Pakarinen P, Kumar TR, Charlton HM. Age-related uterine and ovarian hypertrophy in FSH receptor knockout and FSH subunit knockout mice. (2003).
8.	Combelles CMH, Carabatsos MJO, Kumar TR, Matzuk MM, Albertini DF. Hormonal control of somatic cell oocyte interactions during ovarian follicle development. Mol Reprod Dev (2004) 69:347–355. doi:10.1002/mrd.20128
9.	El-Hayek S, Clarke HJ. Follicle-stimulating hormone increases gap junctional communication between somatic and germ-line follicular compartments during murine oogenesis. Biol Reprod (2015) 93: doi:10.1095/biolreprod.115.129569
10.	Kumar TR. Fshb Knockout Mouse Model, Two Decades Later and into the Future. Endocrinology (2018) 159:1941–1949. doi:10.1210/en.2018-00072
11.	Demeestere I, Streiff AK, Suzuki J, Al-Khabouri S, Mahrous E, Tan SL, Clarke HJ. Follicle-stimulating hormone accelerates mouse oocyte development in vivo. Biol Reprod (2012) doi:10.1095/biolreprod.112.099929
12.	Brown CW, Houston-Hawkins DE, Woodruff TK, Matzuk MM. Insertion of Inhbb into the Inhba locus rescues the Inhba-null phenotype and reveals new activin functions. Nat Genet (2000) 25:453–457. doi:10.1038/78161
13.	Matzuk MM, Finegold MJ, Mishina Y, Bradley A, Behringer RR. Synergistic effects of inhibins and müllerian-inhibiting substance on testicular tumorigenesis. Mol Endocrinol (1995) 9:1337–1345. doi:10.1210/mend.9.10.8544842
14.	Durlinger ALL, Kramer P, Karels B, De Jong FH, Uilenbroek JTJ, Anton Grootegoed J, Themmen APN. Control of primordial follicle recruitment by anti-mullerian hormone in the mouse ovary. Endocrinology (1999) 140:5789–5796. doi:10.1210/endo.140.12.7204
15.	Matzuk MM, Nalfang L, Vogel H, Sellheyer K, Roop DR, Bradley A. Multiple defects and perinatal death in mice deficient in follistatin. Nature (1995) 374:360–363. doi:10.1038/374360a0
16.	Kimura F, Sidis Y, Bonomi L, Xia Y, Schneyer A. The follistatin-288 isoform alone is sufficient for survival but not for normal fertility in mice. Endocrinology (2010) 151:1310–1319. doi:10.1210/en.2009-1176
17.	Baker J, Hardy MP, Zhou J, Bondy C, Lupu F, Bellvé AR, Efstratiadis A. Effects of an Igf1 gene null mutation on mouse reproduction. Mol Endocrinol (1996) 10:903–918. doi:10.1210/mend.10.7.8813730
18.	Sargent KM, Lu N, Clopton DT, Pohlmeier WE, Brauer VM, Ferrara N, Silversides DW, Cupp AS. Loss of vascular endothelial growth factor a (VEGFA) isoforms in granulosa cells using pDmrt-1-cre or Amhr2-Cre reduces fertility by arresting follicular development and by reducing litter size in female mice. PLoS One (2015) 10: doi:10.1371/journal.pone.0116332
19.	Brown C, LaRocca J, Pietruska J, Ota M, Anderson L, Smith SD, Weston P, Rasoulpour T, Hixon ML. Subfertility caused by altered follicular development and oocyte growth in female mice lacking PKB alpha/Akt1. Biol Reprod (2010) 82:246–256. doi:10.1095/biolreprod.109.077925
20.	Hall BE, Wankhade UD, Konkel JE, Cherukuri K, Nagineni CN, Flanders KC, Arany PR, Chen W, Rane SG, Kulkarni AB. Transforming growth factor-β3 (TGF-β3) knock-in ameliorates inflammation DuetoTGF-β1 deficiency while promoting glucose tolerance. J Biol Chem (2013) doi:10.1074/jbc.M113.480764
21.	Fisher CR, Graves KH, Parlow AF, Simpson ER. Characterization of mice deficient in aromatase (ArKO) because of targeted disruption of the cyp19 gene. Proc Natl Acad Sci U S A (1998) 95:6965–6970. doi:10.1073/pnas.95.12.6965
22.	Zhou M, Sutliff RL, Paul RJ, Lorenz JN, Hoying JB, Haudenschild CC, Yin M, Coffin JD, Kong L, Kranias EG, et al. Fibroblast growth factor 2 control of vascular tone. Nat Med (1998) 4:201–207. doi:10.1038/nm0298-201
23.	Targeted inactivation of the EGF and amphiregulin genes reveals distinct roles for EGF receptor ligands in mouse mammary gland development - PubMed.
24.	Duvillié B, Cordonnier N, Deltour L, Dandoy-Dron F, Itier JM, Monthioux E, Jami J, Joshi RL, Bucchini D. Phenotypic alterations in insulin-deficient mutant mice. Proc Natl Acad Sci U S A (1997) 94:5137–5140. doi:10.1073/pnas.94.10.5137
25.	Stewart CL, Kaspar P, Brunet LJ, Bhatt H, Gadi I, Köntgen F, Abbondanzo SJ. Blastocyst implantation depends on maternal expression of leukaemia inhibitory factor. Nature (1992) 359:76–79. doi:10.1038/359076a0
