# Supplementary material for: In Vitro Folliculogenesis in Mammalian Models: A Computational Biology Study
Source: Front Mol Biosci. 2021 Nov 9;8:737912. doi: 10.3389/fmolb.2021.737912 (PMC8630647; doi:10.3389/fmolb.2021.737912)
Supplement: Supplementary file 1 [file DataSheet1.ZIP › SUPPL FILES Frontiers Mol Bio/Suppl File 1.xlsx]

## Sheet: Foglio1
Suppl File 1. WoS_MMivF database
SOURCE MOLECULE	INTERACTION	TARGET MOLECULE	SPECIES	REFERENCE
insulin	binds	insulin + FSH	goat	PMID: 22811569
FSH	binds	insulin + FSH	goat	PMID: 22811569
insulin + FSH	increases level of	CYP19A1	goat	PMID: 22811569
insulin	binds	insulin + FSH	goat	PMID: 22811569
FSH	binds	insulin + FSH	goat	PMID: 22811569
insulin + FSH	increases level of	INSR	goat	PMID: 22811569
insulin	binds	insulin + FSH	goat	PMID: 22811569
FSH	binds	insulin + FSH	goat	PMID: 22811569
insulin + FSH	promotes	MEIOTIC COMPETENCE	goat	PMID: 22811569
insulin	binds	insulin + FSH	goat	PMID: 22811569
FSH	binds	insulin + FSH	goat	PMID: 22811569
insulin + FSH	role in	PREANTRAL FOLLICLE GROWTH	goat	PMID: 22811569
insulin	binds	insulin + FSH	goat	PMID: 22811569
FSH	binds	insulin + FSH	goat	PMID: 22811569
insulin + FSH	maintains	CELL SURVIVAL	goat	PMID: 22811569
FGF-7	maintains	CELL SURVIVAL	goat	PMID: 21693780
FGF-7	widely distributed in	CELL SURVIVAL	goat	PMID: 21693780
GH	binds	GH + IGF-1	bovine	PMID: 29893035
IGF-1	binds	GH + IGF-1	bovine	PMID: 29893035
GH + IGF-1	improves	PREANTRAL FOLLICLE GROWTH	bovine	PMID: 29893035
GH	binds	GH + IGF-1	bovine	PMID: 29893035
IGF-1	binds	GH + IGF-1	bovine	PMID: 29893035
GH + IGF-1	maintains	CELL SURVIVAL	bovine	PMID: 29893035
activin A	binds	activin A+ FSH	bovine	PMID: 20207724
FSH	binds	activin A+ FSH	bovine	PMID: 20207724
activin A+ FSH	promotes	PRIMORDIAL TO PRIMARY FOLLICLE TRANSITION	bovine	PMID: 20207724
activin A	binds	activin A+ FSH	bovine	PMID: 20207724
FSH	binds	activin A+ FSH	bovine	PMID: 20207724
activin A+ FSH	promotes	OOCYTE GROWTH	bovine	PMID: 20207724
insulin	binds	insulin + FSH	bovine	PMID: 27207475
FSH	binds	insulin + FSH	bovine	PMID: 27207475
insulin + FSH	promotes	CELL SURVIVAL	bovine	PMID: 27207475
insulin	binds	insulin + FSH	bovine	PMID: 27207475
FSH	binds	insulin + FSH	bovine	PMID: 27207475
insulin + FSH	promotes	PREANTRAL FOLLICLE GROWTH	bovine	PMID: 27207475
insulin	binds	insulin + FSH	bovine	PMID: 27207475
FSH	binds	insulin + FSH	bovine	PMID: 27207475
insulin + FSH	promotes production of	E2	bovine	PMID: 27207475
Akt	disactivates	FOXO1	porcine	PMID: 31435642
Akt	disactivates	CDKN1B	porcine	PMID: 31435642
IGF-1	binds	IGF-1+ IGF-1R	bovine	PMID: 16514194
IGF-1R	binds	IGF-1+ IGF-1R	bovine	PMID: 16514194
IGF-1+ IGF-1R	binds and activates	IGFBP2	bovine	PMID: 16514194
IGFBP2	binds	IGFBP2 + IGF-1+ IGF-1R	bovine	PMID: 16514194
IGF-1+ IGF-1R	binds	IGFBP2 + IGF-1+ IGF-1R	bovine	PMID: 16514194
IGFBP2 + IGF-1+ IGF-1R	role in	PREANTRAL TO ANTRAL FOLLICLE TRANSITION	bovine	PMID: 16514194
PROKR1	activates	PROK1	human	PMID: 17208447
PROKR2	activates	PROK1	human	PMID: 17208447
activin A	stimulates secretion of	FSH	mouse	PMID: 3056399
IGF-1	activates	IGF-1R	porcine	PMID: 31435642
IGF-1R	activates	PI3K	porcine	PMID: 31435642
PI3K	activates	PI3K + PIP2	porcine	PMID: 31435642
PIP2	activates	PI3K + PIP2	porcine	PMID: 31435642
PI3K + PIP2	releases	PIP3	porcine	PMID: 31435642
PIP3	activates	Akt	porcine	PMID: 31435642
beta-catenin 1	upregulates	Tap63	mouse	PMID: 30866939
FSH	activates	KL	hamster	PMID: 14585807
FSH	upregulates	IGF-2	human	PMID: 10199799
IGFs	activates	INSR	mouse	PMID: 19851056
PAPP-A	activates	PAPP-A + IGFBP2	human	PMID: 30877600
IGFBP2	activates	PAPP-A + IGFBP2	human	PMID: 30877600
PAPP-A + IGFBP2	releases	IGFs	human	PMID: 30877600
PAPP-A	activates	PAPP-A + IGFBP4	human	PMID: 30877600
IGFBP4	activates	PAPP-A + IGFBP4	human	PMID: 30877600
PAPP-A + IGFBP4	releases	IGFs	human	PMID: 30877600
PAPP-A	activates	PAPP-A + IGFBP5	human	PMID: 30877600
IGFBP5	activates	PAPP-A + IGFBP5	human	PMID: 30877600
PAPP-A + IGFBP5	releases	IGFs	human	PMID: 30877600
IGFs	activates	IRS1	rat	PMID: 26702053
IGFs	activates	Akt	rat	PMID: 26702053
FGF-21	upregulates	ADIPOQ	mouse	PMID: 30772303
ADIPOQ	acts via the inhibition of	mTORC1	mouse	PMID: 26745759
ADIPOQ	upregulates	AMPK	mouse	PMID: 30772303
KISS1	upregulates	P4	porcine	PMID: 29698886
KISS1	stimulates synthesis	E2	porcine	PMID: 30759773
KISS1	upregulates	PIK3CG	porcine	PMID: 30759773
KISS1	upregulates	PIK3C1	porcine	PMID: 30759773
KISS1	upregulates	PDK1	porcine	PMID: 30759773
KISS1	downregulates	FOXO3a	porcine	PMID: 30759773
KISS1	downregulates	Tsc2	porcine	PMID: 30759773
KISS1	downregulates	BAD	porcine	PMID: 30759773
KISS1	upregulates	ESR1	porcine	PMID: 30759773
KISS1	upregulates	ERbeta	porcine	PMID: 30759773
IBMX	inhibits	PDE3A	bovine	PMID: 20947764
CNP	upregulates	cGMP	mouse	PMID: 20947764
CNP	disactivates	PDE3A	mouse	PMID: 20947764
PPARG	involved in	STEROIDOGENESIS	rat, human	PMID: 16131403
PPARG	involved in	PRIMORDIAL FOLLICLE ACTIVATION	rat, human	PMID: 16131403
eCG	induces	STEROIDOGENESIS	rat	PMID: 30508725
PGF	upregulates	OSM	bovine	PMID: 30504073
OSM	upregulates	BAX	bovine	PMID: 30504073
OSM	upregulates	Bcl-2	bovine	PMID: 30504073
OSM	downregulates	XIAP	bovine	PMID: 30504073
Timps	play a key role in association with	MMPs	mammals, human	PMID: 9661630
Bsg	activates	MMPs	mammals	PMID: 15758150
hCG	upregulates	MMP2	human	PMID: 8882290
hCG	upregulates	MMP9	human	PMID: 8882290
Reck	inihibits	MMPs	human	PMID: 30424792
Sparc	upregulates	MMPs	rat	PMID: 30424792
AMH	inhibits	PRIMORDIAL TO PRIMARY FOLLICLE TRANSITION	mammals, mouse	PMID: 11861535
inhibin	binds as antagonist of activin	RSTK type I	mammals	PMID: 30364975
inhibin	binds as antagonist of activin	RSTK type II	mammals	PMID: 30364975
FSH	downregulates	CDKN1B	human	PMID: 30293818
LH	upregulates	CDKN1B	monkey	PMID: 30293818
miR-126-3p	inhibits	Tsc1	porcine	PMID: 30341633
BMP-2	upregulates	LOX	human	PMID: 30321593
BMP-2	upregulates	SNAIL	human	PMID: 30321593
BMP-2	upregulates	SLUG	human	PMID: 30321593
FSH	suppresses	LOX	rat	PMID: 12488341
8-Bromo-cAMP	suppresses	LOX	rat	PMID: 12488341
hCG	increases	LOX	rabbit, pig	PMID: 11181522
TGFbeta	increases	LOX	rat	PMID: 12488341
activin A	increases	LOX	rat	PMID: 12488341
GDF-9	increases	LOX	rat	PMID: 12488341
BMP-2	upregulates	FSHR	human	PMID: 20825377
BMP-2	downregulates	LHCGR	human	PMID: 20825377
BMP-2	downregulates	GJA1	human	PMID: 27986931
SNAIL	positive role in maintaining expression of	LOX	human	PMID: 30321593
DMH-1	binds	DMH-1 + SMAD1	human	PMID: 28977600
SMAD1	binds	DMH-1 + SMAD1	human	PMID: 28977600
DMH-1 + SMAD1	inhibits signaling	SMAD4	human	PMID: 28977600
DMH-1	binds	DMH-1 + SMAD5	human	PMID: 28977600
SMAD5	binds	DMH-1 + SMAD5	human	PMID: 28977600
DMH-1 + SMAD5	inhibits signaling	SMAD4	human	PMID: 28977600
DMH-1	binds	DMH-1 + SMAD8	human	PMID: 28977600
SMAD8	binds	DMH-1 + SMAD8	human	PMID: 28977600
DMH-1 + SMAD8	inhibits signaling	SMAD4	human	PMID: 28977600
SMAD1	binds	SMAD1 + SMAD4	human	PMID: 28977600
SMAD4	binds	SMAD1 + SMAD4	human	PMID: 28977600
SMAD1 + SMAD4	activates	BMP-2	human	PMID: 28977600
SMAD5	binds	SMAD5 + SMAD4	human	PMID: 28977600
SMAD4	binds	SMAD5 + SMAD4	human	PMID: 28977600
SMAD5 + SMAD4	activates	BMP-2	human	PMID: 28977600
SMAD8	binds	SMAD8 + SMAD4	human	PMID: 28977600
SMAD4	binds	SMAD8 + SMAD4	human	PMID: 28977600
SMAD8 + SMAD4	activates	BMP-2	human	PMID: 28977600
eCG	upregulates	StAR	cat	PMID: 30296652
eCG	promotes	PREANTRAL FOLLICLE GROWTH	cat	PMID: 30296652
eCG	promotes	OOCYTE GROWTH	cat	PMID: 30296652
FSH	causes disruption of bi-directional communication	SOMATIC CELL TO OOCYTE COMMUNICATION	mouse	PMID: 27160446
EGF	promotes	ANTRUM DIFFERENTIATION	porcine	PMID: 15309943
3-MA	inhibits	AUTOPHAGY	mouse	PMID: 30246435
3-MA	increases	ROS	mouse	PMID: 30246435
EGF	activates	mTORC1	mouse	PMID: 25242279
3-MA	reduces	TGFbeta1	mouse	PMID: 30246435
3-MA	reduces	GDF-9	mouse	PMID: 30246435
T	increases expression of	CYP19A1	rat	PMID: 21273442
androgens	improves	PREANTRAL FOLLICLE GROWTH	bovine	PMID: 16943368
STAT3	upregulates	miR-21	bovine	PMID: 30068990
HAS2	involved in	CC EXPANSION	bovine	PMID: 30068990
TNFAIP6	involved in	CC EXPANSION	bovine	PMID: 30068990
STAT3	upregulates	COX2	bovine	PMID: 30068990
STAT3	upregulates	HAS2	bovine	PMID: 30068990
STAT3	upregulates	TNFAIP6	bovine	PMID: 30068990
STAT3	upregulates	PTX3	bovine	PMID: 30068990
LIF	improves	MEIOTIC COMPETENCE	bovine	PMID: 30068990
LIF	activates	STAT3	mouse	PMID: 21604262
BMP-4	inhibits	P4	rat	PMID: 10377406
BMP-7	inhibits	P4	rat	PMID: 10377406
BMP-4	stimulates	E2	rat	PMID: 10377406
BMP-7	stimulates	E2	rat	PMID: 10377406
BMP-15	inhibits	P4	bovine	PMID: 21226076
BMP-6	inhibits	P4	bovine	PMID: 21226076
BMP-7	upregulates	VEGF-A	bovine	PMID: 11115764
MT2	upregulates	LHCGR	bovine	PMID: 30002300
melatonin	stimulates production of	LH	bovine	PMID: 27177022
MT2	involved in production of	P4	bovine	PMID: 30002300
MT2	modulates	CYP19A1	bovine	PMID: 30002300
MT2	modulates	CYP11A1	bovine	PMID: 30002300
melatonin	downregulates	StAR	bovine	PMID: 30002300
melatonin	downregulates	CYP11A1	bovine	PMID: 30002300
MT2	downregulates	RUNX2	bovine	PMID: 30002300
E2	downregulates	RUNX2	human,porcine	PMID: 30002300
MT2	downregulates	BMP-6	rat	PMID: 24751708
BMP-6	inhibits	FSH	rat	PMID: 24751708
MT2	modulates	INHB	bovine	PMID: 30002300
MT2	modulates	activin B	bovine	PMID: 30002300
MT2	downregulates	INHA	bovine	PMID: 30002300
MT2	downregulates	INHBB	bovine	PMID: 30002300
MT2	downregulates	TGFbetaR3	bovine	PMID: 30002300
melatonin	upregulates	INHBA	bovine	PMID: 30002300
MT2	upregulates	DNMT1A	bovine	PMID: 30002300
melatonin	upregulates	EGFR	bovine	PMID: 30002300
LH	upregulates	NPPC	bovine	PMID: 29960164
ANP	modulates	STEROIDOGENESIS	bovine	PMID: 10569984
AG1478	inhibits	LH	bovine	PMID: 29960164
LH	modulates	NPPC	mouse	PMID: 21865234
LH	reduces the activity	NPR2	mouse	PMID: 22546688
NPR3	inhibits	MEIOTIC COMPETENCE	porcine	PMID: 24899572
LH	downregulates	NPR3	bovine	PMID: 29537121
ANGPT2	disrupted maturation of the preovulatory folli- cle, preventing its	OVULATION	monkey	PMID: 16825323
LH	increases level of	AGTR2	bovine	PMID: 21849708
LH	increases level of	EREG	bovine	PMID: 23178756
LH	increases level of	AREG	bovine	PMID: 23178756
LH	binds and activates	LH + ANP	bovine	PMID: 29960164
ANP	binds and activates	LH + ANP	bovine	PMID: 29960164
LH + ANP	upregulates	COX2	bovine	PMID: 29960164
COX2	increase	ANGIOGENESIS	human	PMID: 15205395
PGF2-alpha	increase	ANGIOGENESIS	human	PMID: 15205395
LH	increases production of	PGE2	human	PMID: 24092824
LH	activates	EGFR	human	PMID: 24092824
CREB1	regulates	P4	mouse	PMID: 30021350
CREB1	regulates	E2	mouse	PMID: 30021350
CREB1	regulates	CYP1B1	mouse	PMID: 30021350
CREB1	regulates	CYP19A1	mouse	PMID: 30021350
CREB1	regulates	cyclin A1	mouse	PMID: 30021350
CREB1	regulates	cyclin B1	mouse	PMID: 30021350
CREB1	regulates	CASP3	mouse	PMID: 30021350
CREB1	regulates	BAX	mouse	PMID: 30021350
CREB1	regulates	Bcl-2	mouse	PMID: 30021350
CREB1	regulates	HAS2	mouse	PMID: 30021350
CREB1	regulates	COX2	mouse	PMID: 30021350
CREB1	regulates	IGFBP4	mouse	PMID: 30021350
Acc	involved in	STEROIDOGENESIS	mouse	PMID: 29844226
Fasn	involved in	STEROIDOGENESIS	mouse	PMID: 29844226
Gapdh	involved in	STEROIDOGENESIS	mouse	PMID: 29844226
GH	tested in combination to improve the in vitro culture	VEGF-A	goat	PMID: 27729112
mTOR	regulates	AMH	mouse	PMID: 29784807
mTOR	regulates	CYP19A1	mouse	PMID: 29784807
mTOR	regulates	ERbeta	mouse	PMID: 29784807
mTOR	regulates	FSHR	mouse	PMID: 29784807
mTOR	regulates	FST	mouse	PMID: 29784807
mTOR	regulates	Hsd17b1	mouse	PMID: 29784807
mTOR	regulates	INHBB	mouse	PMID: 29784807
mTOR	regulates	NR5A2	mouse	PMID: 29784807
mTOR	regulates	PRC1	mouse	PMID: 29784807
KISS1	binds and activates	KISS1 + ERK1	rat	PMID: 23312234
ERK1	binds and activates	KISS1 + ERK1	rat	PMID: 23312234
KISS1 + ERK1	regulates	ERK2	rat	PMID: 23312234
KISS1	promotes production of	P4	rat	PMID: 23312234
Lkb1	a role in	PRIMORDIAL TO PRIMARY FOLLICLE TRANSITION	mouse	PMID: 26745759
activin A	binds and activates	activin A+ TGFbetaR1	human	PMID: 27530347
TGFbetaR1	binds and activates	activin A+ TGFbetaR1	human	PMID: 27530347
activin A+ TGFbetaR1	upregulates	LOX	human	PMID: 27530347
INHA	activates proliferation of	GCs	pig	PMID: 29614400
ERbeta	plays a critical role in	PREANTRAL FOLLICLE GROWTH	rat	PMID: 29580824
ERbeta	plays a critical role in	ANTRUM DIFFERENTIATION	mouse	PMID: 15831568
ERbeta	plays a critical role in	OVULATION	rat	PMID: 29580824
ERbeta	results in	INFERTILITY	rat	PMID: 29580824
AR	involved in	MEIOTIC COMPETENCE	pig	PMID: 29546053
INHBA	involved in	MEIOTIC COMPETENCE	pig	PMID: 29546053
WWTR1	involved in	MEIOTIC COMPETENCE	pig	PMID: 29546053
FOS	involved in	MEIOTIC COMPETENCE	pig	PMID: 29546053
MEF2C	involved in	MEIOTIC COMPETENCE	pig	PMID: 29546053
VEGF-A	involved in	MEIOTIC COMPETENCE	pig	PMID: 29546053
IKZF2	involved in	MEIOTIC COMPETENCE	pig	PMID: 29546053
IHH	involved in	MEIOTIC COMPETENCE	pig	PMID: 29546053
RORA	involved in	MEIOTIC COMPETENCE	pig	PMID: 29546053
MAP3K1	involved in	MEIOTIC COMPETENCE	pig	PMID: 29546053
NFAT5	involved in	MEIOTIC COMPETENCE	pig	PMID: 29546053
SMARCA1	involved in	MEIOTIC COMPETENCE	pig	PMID: 29546053
EGR1	involved in	MEIOTIC COMPETENCE	pig	PMID: 29546053
EGR2	involved in	MEIOTIC COMPETENCE	pig	PMID: 29546053
MITF	involved in	MEIOTIC COMPETENCE	pig	PMID: 29546053
SMAD4	involved in	MEIOTIC COMPETENCE	pig	PMID: 29546053
APP	involved in	MEIOTIC COMPETENCE	pig	PMID: 29546053
NR5A1	involved in	MEIOTIC COMPETENCE	pig	PMID: 29546053
BMP-15	binds	BMP-15 + BMPR-IB	chinese hamster	PMID: 12419820
BMPR-IB	binds	BMP-15 + BMPR-IB	chinese hamster	PMID: 12419820
BMP-15 + BMPR-IB	releases and activates	SMAD1	chinese hamster	PMID: 12419820
SMAD1	binds	SMAD1 + BMP-15 + BMPR-IB	chinese hamster	PMID: 12419820
BMP-15 + BMPR-IB	binds	SMAD1 + BMP-15 + BMPR-IB	chinese hamster	PMID: 12419820
SMAD1 + BMP-15 + BMPR-IB	releases and activates	SMAD5	chinese hamster	PMID: 12419820
SMAD5	binds	SMAD5 + SMAD1 + BMP-15 + BMPR-IB	chinese hamster	PMID: 12419820
SMAD1 + BMP-15 + BMPR-IB	binds	SMAD5 + SMAD1 + BMP-15 + BMPR-IB	chinese hamster	PMID: 12419820
SMAD5 + SMAD1 + BMP-15 + BMPR-IB	releases and activates	SMAD8	chinese hamster	PMID: 12419820
BMP-15	binds	BMP-15 + BMPR-II	chinese hamster	PMID: 12419820
BMPR-II	binds	BMP-15 + BMPR-II	chinese hamster	PMID: 12419820
BMP-15 + BMPR-II	releases	SMAD1	chinese hamster	PMID: 12419820
SMAD1	binds	SMAD1 + BMP-15 + BMPR-II	chinese hamster	PMID: 12419820
BMP-15 + BMPR-II	binds	SMAD1 + BMP-15 + BMPR-II	chinese hamster	PMID: 12419820
SMAD1 + BMP-15 + BMPR-II	releases and activates	SMAD5	chinese hamster	PMID: 12419820
SMAD5	binds	SMAD5 + SMAD1 + BMP-15 + BMPR-II	chinese hamster	PMID: 12419820
SMAD1 + BMP-15 + BMPR-II	binds	SMAD5 + SMAD1 + BMP-15 + BMPR-II	chinese hamster	PMID: 12419820
SMAD5 + SMAD1 + BMP-15 + BMPR-II	releases and activates	SMAD8	chinese hamster	PMID: 12419820
DHA	upregulates	PCNA	bovine	PMID: 29699561
DHA	increases production of	P4	bovine	PMID: 29699561
DHA	increases production of	E2	bovine	PMID: 29699561
DHA	inhibits	COX2	bovine	PMID: 29699561
COX2	upregulates	StAR	bovine	PMID: 29699561
DHA	activates	FFAR4	bovine	PMID: 29699561
FFAR4	activates	MAPK14	bovine	PMID: 29699561
DHA	upregulates	GPX4	bovine	PMID: 29699561
FSH	downregulates	IGFBP2	porcine,bovine, human	PMID: 29643837
cAMP	downregulates	IGFBP2	porcine,bovine, human	PMID: 29643837
FSH	downregulates	IGFBP3	porcine,human	PMID: 29643837
FSH	downregulates	IGFBP4	mouse	PMID: 7679972
LH	upregulates	IGFBP4	bovine	PMID: 9529004
FSH	downregulates	IGFBP5	rat	PMID: 7679972
FSH	upregulates	PAPP-A	bovine	PMID: 17116363
FSH	activates	PI3K	mammals	PMID: 12017544
FSH	activates	Akt	mammals	PMID: 12017544
Akt	inhibits	GSK3beta	mouse	PMID: 20610534
GSK3beta	degradates	beta-catenin 1	mouse	PMID: 20610534
Figla	expressed in	PRIMORDIAL TO PRIMARY FOLLICLE TRANSITION	mouse	PMID: 11023867
GDF-9	expressed in	PRIMORDIAL TO PRIMARY FOLLICLE TRANSITION	mouse	PMID: 21226076
KL	expressed in	PRIMORDIAL TO PRIMARY FOLLICLE TRANSITION	human	PMID: 16595715
FSHR	expressed in	ANTRUM DIFFERENTIATION	human	PMID: 9457923
SP1	expressed in	PRIMORDIAL TO PRIMARY FOLLICLE TRANSITION	mouse	PMID: 31282930
SP1	expressed in	PRIMORDIAL TO PRIMARY FOLLICLE TRANSITION	mouse	PMID: 31282930
SP1	activates	SP1 + NOTCH2	mouse	PMID: 31282930
NOTCH2	activates	SP1 + NOTCH2	mouse	PMID: 31282930
SP1 + NOTCH2	releases	FOXL2	mouse	PMID: 31282930
NICD2	increases	Hey2	mouse	PMID: 31282930
NOTCH	binds	NOTCH + FOXL2	mouse	PMID: 18818300
FOXL2	binds	NOTCH + FOXL2	mouse	PMID: 18818300
NOTCH + FOXL2	involved in	SOMATIC CELL DEVELOPMENT	mouse	PMID: 18818300
SP1	binds	SP1 + NOTCH2	mouse	PMID: 31282930
NOTCH2	binds	SP1 + NOTCH2	mouse	PMID: 31282930
SP1 + NOTCH2	binds and activates	NOTCH2	mouse	PMID: 31282930
S1P	inhibits	ceramide	human	PMID: 28452156
S1P	could involved in	PRIMORDIAL TO PRIMARY FOLLICLE TRANSITION	human	PMID: 28452156
S1P	prevents age-dependent acceleration of apoptosis	SOMATIC CELL TO OOCYTE COMMUNICATION	mouse	PMID: 15728664
S1P	expressed in	PRIMORDIAL TO PRIMARY FOLLICLE TRANSITION	human	PMID: 29995320
S1P	prevents age-dependent acceleration of apoptosis	SOMATIC CELL TO OOCYTE COMMUNICATION	mouse	PMID: 15728664
S1P	upregulation in	MEIOTIC COMPETENCE	bovine	PMID: 15317688
BMP-1	increased expression	MEIOTIC COMPETENCE	porcine	PMID: 28574720
CHRDL1	increased expression	MEIOTIC COMPETENCE	porcine	PMID: 28574720
CHRDL1	mediates	BMPs	porcine	PMID: 28574720
BMPs	involved in	PRIMORDIAL TO PRIMARY FOLLICLE TRANSITION	porcine	PMID: 28574720
BMPs	involved in	PRIMARY TO PREANTRAL FOLLICLE TRANSITION	porcine	PMID: 28574720
BMPs	involved in	PREANTRAL FOLLICLE GROWTH	porcine	PMID: 28574720
BMPs	involved in	APOPTOSIS	porcine	PMID: 28574720
BMPs	involved in	MEIOTIC COMPETENCE	porcine	PMID: 28574720
CHRDL1	involved in	MEIOTIC COMPETENCE	porcine	PMID: 28574720
MMP14	upregulated in	ANTRUM DIFFERENTIATION	rat	PMID: 30424792
MMP14	upregulated in	PREANTRAL FOLLICLE GROWTH	rat	PMID: 30424792
YAP	activates	YAP + WWTR1	mouse	PMID: 26040669
WWTR1	activates	YAP + WWTR1	mouse	PMID: 26040669
YAP + WWTR1	determines	MEIOTIC COMPETENCE	mouse	PMID: 26040669
Hippo signaling pathway	phosphorylation of	YAP	mouse	PMID: 26040669
Hippo signaling pathway	inactivation of	YAP	mouse	PMID: 26040669
Hippo signaling pathway	phosphorylation of	WWTR1	mouse	PMID: 26040669
Hippo signaling pathway	inactivation of	WWTR1	mouse	PMID: 26040669
YAP	activates	YAP + AC	mouse	PMID: 26040669
AC	activates	YAP + AC	mouse	PMID: 26040669
YAP + AC	releases	cAMP	mouse	PMID: 26040669
SOX9	activates	SOX9 + CXCL12	porcine	PMID: 28669375
CXCL12	activates	SOX9 + CXCL12	porcine	PMID: 28669375
SOX9 + CXCL12	determines	MEIOTIC COMPETENCE	porcine	PMID: 28669375
MAP1B-LC	expression	MEIOTIC COMPETENCE	porcine	PMID: 28669375
MAP1B-LC	expression	MEIOTIC COMPETENCE	porcine	PMID: 28669375
MAP1B-LC	regulates	MEIOTIC COMPETENCE	porcine	PMID: 28669375
MAP1B-LC	upregulation associated with	MEIOTIC COMPETENCE	porcine	PMID: 28669375
MAP1B-LC	upregulation associated with	MEIOTIC COMPETENCE	porcine	PMID: 28669375
E2	binds	E2+ DHT	primate	PMID: 29077845
DHT	binds	E2+ DHT	primate	PMID: 29077845
E2+ DHT	promotes	PREANTRAL FOLLICLE GROWTH	primate	PMID: 29077845
E2	upregulates	FSHR	primate	PMID: 29077845
E2	stimulates	PREANTRAL TO ANTRAL FOLLICLE TRANSITION	rat	PMID: 29077845
androgens	stimulates	PREANTRAL FOLLICLE GROWTH	primate	PMID: 29077845
AMHR2	inhibition	ANTRUM DIFFERENTIATION	primate	PMID: 29077845
FGF-8	stimulates	PREANTRAL FOLLICLE GROWTH	bovine, rat	PMID: 22935151
BMP-7	promotes	PREANTRAL FOLLICLE GROWTH	rat	PMID: 11566718
BMP-2	influences	PREANTRAL FOLLICLE GROWTH	bovine	PMID: 14769828
MIF	influences	PREANTRAL FOLLICLE GROWTH	mammals	PMID: 24273059
activin A	activates	PREANTRAL FOLLICLE GROWTH	rat	PMID: 11514365
AMH	reduces	CYP19A1	rat	PMID: 30647770
AMH	reduces expression of	LHCGR	rat	PMID: 30647770
AMH	dampens proliferative effect of	FSH	rat	PMID: 30647770
TGFbeta1	increases production of	CTGF	rat	PMID: 17210741
ERK1	binds and activates	ERK1 + ERK2	rat	PMID: 15607523
ERK2	binds and activates	ERK1 + ERK2	rat	PMID: 15607523
ERK1 + ERK2	leads	PREANTRAL TO ANTRAL FOLLICLE TRANSITION	rat	PMID: 15607523
KL	determines	PRIMORDIAL TO PRIMARY FOLLICLE TRANSITION	rat	PMID: 11006164
KL	determines production of	STEROIDOGENESIS	rat	PMID: 11159346
IGF-1	determines	PREANTRAL TO ANTRAL FOLLICLE TRANSITION	rat	PMID: 11159346
IGF-1	determines production of	STEROIDOGENESIS	rat	PMID: 11159346
GDF-9	plays a key role	PRIMORDIAL TO PRIMARY FOLLICLE TRANSITION	mouse	PMID: 10379899
GDF-9	plays a key role	PRIMARY TO PREANTRAL FOLLICLE TRANSITION	mouse	PMID: 10379899
activin A	influences	PREANTRAL TO ANTRAL FOLLICLE TRANSITION	rat	PMID: 11514365
L-carnitine	involved in production of	ATP	mouse	PMID: 21613630
L-carnitine	reduces	ROS	porcine	PMID: 28719824
L-carnitine	upregulates	STEROIDOGENESIS	mouse	PMID: 7397212
TGFbeta	induces	APOPTOSIS	rat	PMID: 11133686
insulin	promotes	PREANTRAL TO ANTRAL FOLLICLE TRANSITION	bovine	PMID: 10775183
insulin	promotes	PREANTRAL FOLLICLE GROWTH	bovine	PMID: 10775183
insulin	promotes	PREANTRAL FOLLICLE GROWTH	sheep	PMID: 20615540
insulin	increases	PREANTRAL FOLLICLE GROWTH	canine	PMID: 22953726
insulin	increases	CELL SURVIVAL	porcine	PMID: 31561987
BMP-4	inhibits	P4	bovine	PMID: 26769429
BMP-4	suppresses	APOPTOSIS	bovine	PMID: 19083154
HYPOXIA	promotes	CELL SURVIVAL	mouse	PMID: 31719893
HYPOXIA	promotes	PREANTRAL FOLLICLE GROWTH	mouse	PMID: 31719893
HYPOXIA	promotes	PREANTRAL TO ANTRAL FOLLICLE TRANSITION	mouse	PMID: 31719893
Dnmt3a	methylate	BEGAIN	sheep	PMID: 22132111
Dnmt3a	methylate	IGF-2R	sheep	PMID: 22132111
eCG	upregulates	StAR	cat	PMID: 30296652
insulin	upregulates	GDF-9	mouse	PMID: 24931389
insulin	upregulates	BMP-15	mouse	PMID: 24931389
insulin	upregulates	TGFbeta	mouse	PMID: 24931389
insulin	upregulates	cKit	mouse	PMID: 24931389
insulin	upregulates	CDK2	mouse	PMID: 24931389
insulin	upregulates	CCND1	mouse	PMID: 24931389
insulin	upregulates	ERalpha	mouse	PMID: 24931389
insulin	downregulates	ERbeta	mouse	PMID: 24931389
insulin	upregulates	BAX	mouse	PMID: 24931389
insulin	upregulates	Bcl-2	mouse	PMID: 24931389
insulin	activates	Akt	mouse	PMID: 20495820
insulin	activates	INSR	mouse	PMID: 20495820
insulin	activates	PI3K	mouse	PMID: 20495820
insulin	activates	Akt	mouse	PMID: 20495820
insulin	downregulates	pten	mouse	PMID: 20495820
pten	disactivates	PIP3	mouse	PMID: 30245862
pten	binds	pten+ PIP3	mouse	PMID: 30245862
PIP3	binds	pten+ PIP3	mouse	PMID: 30245862
pten+ PIP3	releases	PIP2	mouse	PMID: 30245862
pten	inhibition	Akt	mouse	PMID: 30245862
pten	regulates	PRIMORDIAL TO PRIMARY FOLLICLE TRANSITION	mammals	PMID: 18239123
PI3K	regulates	PRIMORDIAL TO PRIMARY FOLLICLE TRANSITION	mammals	PMID: 18239123
8-bromo-cGMP	suppresses	APOPTOSIS	rat	PMID: 9165031
TF	involved in	ANTRUM DIFFERENTIATION	mouse	PMID: 14960488
TF	involved in	PREANTRAL FOLLICLE GROWTH	mouse	PMID: 14960488
TNFalpha	promotes	APOPTOSIS	mouse	PMID: 9786453
IL-6	promotes	APOPTOSIS	mouse	PMID: 9786453
LEP	blocks stimulatory effect of	GH	mouse	PMID: 11420224
LEP	blocks stimulatory effect of	IGF-1	rat	PMID: 9003026
LEP	inhibits production of	STEROIDOGENESIS	mouse	PMID: 11420224
T3	inhibition	PREANTRAL TO ANTRAL FOLLICLE TRANSITION	mouse	PMID: 15019830
T3	reduces production of	E2	mouse	PMID: 15019830
T3	influences	MEIOTIC COMPETENCE	mouse	PMID: 15019830
BMP-4	increses production of	E2	mouse	PMID: 14769828
BMP-7	increses production of	E2	mouse	PMID: 14769828
BMPs	a role in modulation of	FSH	mouse	PMID: 14769828
BMPs	decreases	LUTEINIZATION	mouse	PMID: 14769828
LIF	modulates	OOCYTE GROWTH	mouse	PMID: 10911398
LIF	modulates	MEIOTIC COMPETENCE	mouse	PMID: 10911398
activin A	maintains at a dormant stage	PREANTRAL FOLLICLE GROWTH	rat	PMID: 7867593
KL	increases	MEIOTIC COMPETENCE	mouse	PMID: 10911398
KL	induces	PREANTRAL FOLLICLE GROWTH	mouse	PMID: 10911398
GDF-9	heterodimerizates	BMP-15	human	PMID: 30753406
GDF-9	binds	GDF-9 + BMP-15	human	PMID: 24408183
BMP-15	binds	GDF-9 + BMP-15	human	PMID: 24408183
GDF-9 + BMP-15	heterodimerizates and forms	cumulin	human	PMID: 24408183
cumulin	activates	SMAD2	human	PMID: 26254468
cumulin	activates	SMAD3	human	PMID: 26254468
cumulin	activates	SMAD1	human	PMID: 26254468
cumulin	activates	SMAD5	human	PMID: 26254468
cumulin	activates	SMAD8	human	PMID: 26254468
cumulin	upregulates	INHBB	human	PMID: 30753406
cumulin	upregulates	INHB	human	PMID: 30753406
cumulin	upregulates	activin A	human	PMID: 30753406
AQP3	involved in	ANTRUM DIFFERENTIATION	ovine	PMID: 25930733
AQP9	involved in	ANTRUM DIFFERENTIATION	ovine	PMID: 25930733
AQP9	involved in	STEROIDOGENESIS	porcine	PMID: 18824632
hCG	upregulates	Pvr	mouse	PMID: 21957189
hCG	upregulates	Oxtr	mouse	PMID: 21957189
hCG	downregulates	Epb41l3	mouse	PMID: 21957189
Epb41l3	binds	CADM1	mouse	PMID: 21957189
hCG	downregulates	Rgs11	mouse	PMID: 21957189
cAMP	mainteins	MEIOTIC COMPETENCE	mouse	PMID: 21957189
CNP	maintains	MEIOTIC COMPETENCE	bovine	PMID: 25078681
CNP	maintains	MEIOTIC COMPETENCE	bovine	PMID: 25078681
CNP	inhibits	PDEs	mammals	PMID: 27422885
CNP	maintains	SOMATIC CELL TO OOCYTE COMMUNICATION	bovine	PMID: 30772104
CNP	maintains	SOMATIC CELL TO OOCYTE COMMUNICATION	bovine	PMID: 30772104
CNP	improves	MITOCHONDRIAL ACTIVITY	bovine	PMID: 30772104
CNP	improves	MITOCHONDRIAL ACTIVITY	bovine	PMID: 30772104
CNP	increase	TZP	bovine	PMID: 30772104
CNP	increase	TZP	bovine	PMID: 30772104
AQPs	role in	CELL MIGRATION	mouse	PMID: 30190683
AQP8	regulates	ANTRUM DIFFERENTIATION	mouse	PMID: 30190683
miR-126-3p	downregulates	Tsc1	porcine	PMID: 30341633
GH	binds	GH + IGF-1	bovine	PMID: 29893035
IGF-1	binds	GH + IGF-1	bovine	PMID: 29893035
GH + IGF-1	stimulates	ANTRUM DIFFERENTIATION	bovine	PMID: 29893035
IGF-1R	mediates	IGF-1	caprine	PMID: 23333247
IGF-2R	mediates	IGF-2	caprine	PMID: 23333247
IGF-1	downregulated	APOPTOSIS	ovine	PMID: 32293977
IGF-1	induces	ANTRUM DIFFERENTIATION	bovine	PMID: 29893035
IGF-1	promotes	MEIOTIC COMPETENCE	ovine	PMID: 32293977
FSH	binds	MEIOTIC COMPETENCE	human	PMID: 27797914
PI3K	binds	PI3K + Akt	mammals	PMID: 19913438
Akt	binds	PI3K + Akt	mammals	PMID: 19913438
PI3K + Akt	induce	PRIMORDIAL TO PRIMARY FOLLICLE TRANSITION	mammals	PMID: 19913438
NOBOX	associated with	OOCYTE GROWTH	cattle	PMID: 11804785
NOBOX	regulates	PRIMORDIAL TO PRIMARY FOLLICLE TRANSITION	cattle	PMID: 11804785
Figla	associated with	OOCYTE GROWTH	mouse	PMID: 12468641
pten	binds and activates	pten+ PI3K	mammals	PMID: 19913438
PI3K	binds and activates	pten+ PI3K	mammals	PMID: 19913438
pten+ PI3K	regulates	OOCYTE GROWTH	mammals	PMID: 19913438
pten	binds and activates	pten+ PI3K	mammals	PMID: 19913438
PI3K	binds and activates	pten+ PI3K	mammals	PMID: 19913438
pten+ PI3K	regulates	PRIMORDIAL TO PRIMARY FOLLICLE TRANSITION	mammals	PMID: 19913438
TBP2	regulates	OOCYTE GROWTH	mouse	PMID: 17641088
GDF-9	regulates	PREANTRAL FOLLICLE GROWTH	mouse	PMID: 21226076
BMP-15	regulates	FERTILITY	mouse	PMID: 21226076
GDF-9	regulates	FERTILITY	mouse	PMID: 21226076
BMP-15	regulates	PREANTRAL FOLLICLE GROWTH	mouse	PMID: 21226076
EGF	suppresses	APOPTOSIS	rat	PMID: 1480180
bFGF	suppresses	APOPTOSIS	rat	PMID: 1480180
FSH	induces the expression	Bcl-2	mouse, rat	PMID: 9074768
FSH	induces the expression	FLIP	mouse, rat	PMID: 27763207
FSH	induces the expression	GATA	mouse, rat	PMID: 27763207
FSH	induces the expression	XIAP	mouse, rat	PMID: 12021046
FSH	down-regulates	BAX	mouse, rat	PMID: 12021046
FSH	binds	FSH + FAS	mouse, rat	PMID: 10218984
FAS	binds	FSH + FAS	mouse, rat	PMID: 10218984
FSH + FAS	down-regulates	FASL	mouse, rat	PMID: 10218984
FSH	down-regulates	Apaf-1	mouse, rat	PMID: 12021046
FSH	down-regulates	TP53	mouse, rat	PMID: 10218984
LH	induces the expression	Bcl-2	mouse, rat	PMID: 10218984
LH	induces the expression	FLIP	mouse, rat	PMID: 27763207
LH	induces the expression	GATA	mouse, rat	PMID: 27763207
LH	induces the expression	XIAP	mouse, rat	PMID: 12021046
LH	down-regulates	BAX	mouse, rat	PMID: 12021046
LH	down-regulates	FAS	mouse, rat	PMID: 10218984
LH	down-regulates	FASL	mouse, rat	PMID: 10218984
LH	down-regulates	Apaf-1	mouse, rat	PMID: 12021046
LH	down-regulates	TP53	mouse, rat	PMID: 10218984
IGF-1	mediates	APOPTOSIS	rat	PMID: 7525255
TGFbeta	mediates	APOPTOSIS	rat	PMID: 29500332
FGF-7	mediates	APOPTOSIS	rat	PMID: 27763207
HGF	mediates	APOPTOSIS	rat	PMID: 27763207
TGFbeta	interacts with	TGFbeta + TGFbetaR2	mammals	PMID: 27763207
TGFbetaR2	interacts with	TGFbeta + TGFbetaR2	mammals	PMID: 27763207
TGFbeta + TGFbetaR2	bind to make a heterotetrameric receptor complex	TGFbetaR1	mammals	PMID: 27763207
TGFbeta2	activates	TGFbeta2 + TGFbetaR1	mammals	PMID: 27763207
TGFbetaR1	activates	TGFbeta2 + TGFbetaR1	mammals	PMID: 27763207
TGFbeta2 + TGFbetaR1	phosphorylate	SMADs	mammals	PMID: 27763207
activin B	increases	ANTRUM DIFFERENTIATION	sheep	PMID: 22450673
activin B	suppresses	STEROIDOGENESIS	sheep	PMID: 22450673
activin A	increases	ANTRUM DIFFERENTIATION	sheep	PMID: 22450673
activin A	suppresses	STEROIDOGENESIS	sheep	PMID: 22450673
inhibin	blocks inhibitory effect	activin A	sheep	PMID: 22450673
activin A	suppresses	P4	bovine, human	PMID: 27763207
activin A	suppresses	androgens	bovine, human	PMID: 27763207
GDF-2	induces response	acetylcholine	mammals	PMID: 27763207
GDF-2	regulates	IRON METABOLISM	mammals	PMID: 27763207
EGF	promotes	CELL SURVIVAL	mammals	PMID: 15309943
EGF	promotes	ANTRUM DIFFERENTIATION	porcine	PMID: 15309943
EGF	activates	PRIMORDIAL TO PRIMARY FOLLICLE TRANSITION	rodents	PMID: 16049152
EGF	activates	ATRESIA	caprine	PMID: 21503599
EGF	keeps	CELL SURVIVAL	porcine	PMID: 15309943
EGF	increases	PREANTRAL FOLLICLE GROWTH	bovine	PMID: 10775183
EGF	promotes	PREANTRAL TO ANTRAL FOLLICLE TRANSITION	porcine	PMID: 15309943
EGF	regulates	FERTILITY	caprine	PMID: 19087984
activin A	regulates	PREANTRAL FOLLICLE GROWTH	mouse	PMID: 31064932
SMADs	regulates	PREANTRAL FOLLICLE GROWTH	mammals	PMID: 26036899
activin A	induces expression of	FSHR	mouse	PMID: 31064932
FSH	induces expression of	FSHR	mouse	PMID: 31064932
NOTCH	regulates	CELL PROLIFERATION	mouse	PMID: 26899251
NOTCH	regulates	CELL MIGRATION	mouse	PMID: 26899251
NOTCH	regulates	CELL SURVIVAL	mouse	PMID: 26899251
NOTCH	plays role in	PRIMORDIAL TO PRIMARY FOLLICLE TRANSITION	mouse	PMID: 24430295
PDGFs	bind	PDGFR-alpha	human	PMID: 25937181
PDGFR-alpha	dimerization	PDGFR-beta	human	PMID: 25937181
PDGFs	mediates	PRIMORDIAL TO PRIMARY FOLLICLE TRANSITION	human, rat	PMID: 18326546
PDGFs	promotes secretion of	KL	human, rat	PMID: 17108337
KL	activates	PI3K	human, rat	PMID: 17108337
PDGFs	mediates	ANTRUM DIFFERENTIATION	human	PMID: 32028036
PDGFs	mediates	PREANTRAL FOLLICLE GROWTH	human	PMID: 32028036
AMH	downregulates	CYP19A1	human	PMID: 20064870
T	bind	AR	human	PMID: 20064870
AR	upregulation	FSHR	human	PMID: 20064870
AMH	is related to expression of	AMHR2	human	PMID: 21353640
DHEP	upregulates	CDK4	mouse	PMID: 25701202
VEGF-A	binds and activates	VEGF-A + VEGFR-1	mammals	PMID: 21993013
VEGFR-1	binds and activates	VEGF-A + VEGFR-1	mammals	PMID: 21993013
VEGF-A + VEGFR-1	binds and activates	FLT1	mammals	PMID: 21993013
VEGF-A	binds and activates	VEGFR-2	mammals	PMID: 21993013
VEGF-A	binds and activates	VEGFR-3	mammals	PMID: 21993013
VEGF-A	improves	MEIOTIC COMPETENCE	bovine	PMID: 21993013
VEGF-A	increases	ANTRUM DIFFERENTIATION	bovine	PMID: 12578535
VEGF-A	binds	VEGF-A + PI3K	mammals	PMID: 21993013
PI3K	binds	VEGF-A + PI3K	mammals	PMID: 21993013
VEGF-A + PI3K	activates	Akt	mammals	PMID: 21993013
VEGF-A	increases concentration of	Ca2+	mammals	PMID: 21993013
E2	upregulates	GJD2	porcine	PMID: 28337462
E2	upregulates	GJA4	porcine	PMID: 28337462
E2	upregulates	GJA1	porcine	PMID: 28337462
E2	upregulation	CYP19A1	porcine	PMID: 25316123
T	increases production of	E2	porcine	PMID: 28337462
E2	upregulates	LHCGR	porcine	PMID: 25316123
E2	upregulates	FSHR	porcine	PMID: 25316123
E2	downregulates	COX2	porcine	PMID: 28337462
E2	downregulates	PTX3	porcine	PMID: 28337462
E2	downregulates	RGS2	porcine	PMID: 28337462
E2	downregulates	VNN2	porcine	PMID: 28337462
FSH	increases	cAMP	mouse	PMID: 7768959
cAMP	improves	CREB	mouse	PMID: 14747188
cAMP	improves	SF-1	mouse	PMID: 14747188
SF-1	bind	SF-1+ CREB	mouse	PMID: 14747188
CREB	bind	SF-1+ CREB	mouse	PMID: 14747188
SF-1+ CREB	upregulates	CYP19A1	mouse	PMID: 14747188
melatonin	increases production of	A4	mouse	PMID: 17084011
melatonin	upregulates	LHCGR	mouse	PMID: 17084011
BMP-7	upregulates	VEGF-A	human	PMID: 24023033
HIF-1alpha	upregulates	VEGF-A	non-human primate	PMID: 18388198
BMP-7	upregulates	VEGFRs	human	PMID: 24023033
HPRT1	involved in	CELL PROLIFERATION	bovine	PMID: 25430436
RPS18	upregulates	CELL PROLIFERATION	bovine	PMID: 25430436
RPLP0	upregulates	CELL PROLIFERATION	bovine	PMID: 25430436
HYPOXIA	downregulates	HMBs	bovine	PMID: 25430436
HYPOXIA	downregulates	RPLP0	bovine	PMID: 25430436
HYPOXIA	downregulates	RPS18	bovine	PMID: 25430436
HYPOXIA	downregulates	HPRT1	bovine	PMID: 25430436
HYPOXIA	upregulates	RPS18	bovine	PMID: 25430436
HYPOXIA	upregulates	RPLP0	bovine	PMID: 25430436
BMP-4	bind	BMPR-IA	sheep	PMID: 25085606
BMP-4	bind	BMPR-IB	sheep	PMID: 25085606
BMP-4	bind	BMPR-II	sheep	PMID: 25085606
BMP-4	bind	BMPR-IB	sheep	PMID: 25085606
BMP-4	upregulates	SOHLH2	mouse	PMID: 23212987
BMP-4	upregulates	cKit	mouse	PMID: 23212987
BMP-4	upregulates	activin A	mammals	PMID: 11277869
activin A	involved in	PREANTRAL FOLLICLE GROWTH	mammals	PMID: 11277869
activin A	involved in	PREANTRAL TO ANTRAL FOLLICLE TRANSITION	mammals	PMID: 11277869
activin A	involved in	ANTRUM DIFFERENTIATION	mammals	PMID: 11277869
BMP-4	involved in	PRIMORDIAL TO PRIMARY FOLLICLE TRANSITION	mouse	PMID: 12606400
BMP-4	decreases production of	P4	sheep	PMID: 25085606
BMP-4	upregulates	PCNA	sheep	PMID: 25085606
EGF	upregulates	GJA1	porcine	PMID: 12080012
FSH	increases phosphorylated	GJA1	rat	PMID: 9170102
LH	increases phosphorylated	GJA1	porcine	PMID: 9475417
hCG	increases phosphorylated	GJA1	porcine	PMID: 9475417
E2	upregulates	GJA1	rat	PMID: 7622591
P4	upregulates	GJA1	rat	PMID: 7622591
PKC	phosphorylates	GJA1	porcine	PMID: 7982967
EGF	activates	MAPKs	porcine	PMID: 10503724
EGF	involved in	MEIOTIC COMPETENCE	porcine	PMID: 11286285
FSH	downregulates	LC3-II	rat	PMID: 20149359
LC3-II	involved in	AUTOPHAGY	rat	PMID: 20149359
GDF-9	involved in	PREANTRAL FOLLICLE GROWTH	mouse	PMID: 10067849
GDF-9	downregulates	KL	mouse	PMID: 10379899
KL	involved in	PREANTRAL FOLLICLE GROWTH	mouse	PMID: 7507447
RFRP-1	increases production of	E2	mouse	PMID: 28658602
RFRP-3	decreases production of	E2	mouse	PMID: 28658602
RFRP-3	decreses	P4	mouse	PMID: 21769536
RFRP-1	upregulates	3-beta-HSD	mouse	PMID: 28658602
RFRP-1	upregulates	LHCGR	mouse	PMID: 28658602
RFRP-1	downregulates	PCNA	mouse	PMID: 28658602
RFRP-1	downregulates	CASP3	mouse	PMID: 28658602
RFRP-1	downregulates	PARP-1	mouse	PMID: 28658602
3-beta-HSD	increases production of	E2	mouse	PMID: 28658602
RFRP-1	upregulates	GLUT-4	mouse	PMID: 28658602
TNFalpha	upregulates	CASP3	bovine	PMID: 21478451
GDNF	promotes	PRIMORDIAL TO PRIMARY FOLLICLE TRANSITION	rat	PMID: 18304989
LIF	involved in	PRIMORDIAL TO PRIMARY FOLLICLE TRANSITION	rat	PMID: 11911947
BMP-4	involved in	PRIMORDIAL TO PRIMARY FOLLICLE TRANSITION	rat	PMID: 12801979
PDGF	involved in	PRIMORDIAL TO PRIMARY FOLLICLE TRANSITION	rat	PMID: 16735540
NGF	involved in	PRIMORDIAL TO PRIMARY FOLLICLE TRANSITION	rat	PMID: 12467027
bFGF	involved in	PRIMORDIAL TO PRIMARY FOLLICLE TRANSITION	rat	PMID: 15062541
KL	involved in	PRIMORDIAL TO PRIMARY FOLLICLE TRANSITION	rat	PMID: 10465300
AMH	inhibits	PRIMORDIAL TO PRIMARY FOLLICLE TRANSITION	rat,mouse,human	PMID: 11751622
SDF1	inhibits	PRIMORDIAL TO PRIMARY FOLLICLE TRANSITION	rat	PMID: 16545793
GDNF	affects	GDF-9	rat	PMID: 18304989
GDF-9	involved in	PREANTRAL TO ANTRAL FOLLICLE TRANSITION	rat	PMID: 8849725
LH	downregulates	cKit	mouse	PMID: 11006164
TGFbeta	downregulates	cKit	mouse	PMID: 11006164
activin A	downregulates	cKit	mouse	PMID: 11006164
FSH	upregulates	KL	mouse	PMID: 11006164
FGF-7	upregulates	KL	mouse	PMID: 11006164
KL	upregulates	FGF-7	mouse	PMID: 11006164
GDF-9	downregulates	KL	mouse	PMID: 11006164
cKit	binds	cKit+ KL	mouse	PMID: 11006164
KL	binds	cKit+ KL	mouse	PMID: 11006164
cKit+ KL	involved in	PGCs	mouse	PMID: 11006164
cKit+ KL	involved in	PRIMORDIAL TO PRIMARY FOLLICLE TRANSITION	sheep	PMID: 11006164
cKit+ KL	involved in	MEIOTIC COMPETENCE	sheep	PMID: 11006164
cKit+ KL	involved in	PREANTRAL TO ANTRAL FOLLICLE TRANSITION	mouse	PMID: 11006164
KL	interacts with	LIF	mouse	PMID: 11006164
T	upregulates	KL	mouse	PMID: 11006164
KL	increases production of	A4	mouse	PMID: 11006164
KL	increases production of	T	mouse	PMID: 11006164
FGF-7	increases production of	T	mouse	PMID: 11006164
FGF-7	inhibits	CYP19A1	mouse	PMID: 11006164
c-src	involved in	PRIMORDIAL TO PRIMARY FOLLICLE TRANSITION	rat	PMID: 22905678
SFKs	activates	MEIOTIC COMPETENCE	rat	PMID: 10819756
SFKs	binds	SFKs + PLC	rat	PMID: 15047936
PLC	binds	SFKs + PLC	rat	PMID: 15047936
SFKs + PLC	binds	SFKs	rat	PMID: 15047936
SFKs + PLC	activates	IP3	rat	PMID: 15047936
PLC	binds	PLC + IP3	rat	PMID: 15047936
IP3	binds	PLC + IP3	rat	PMID: 15047936
PLC + IP3	releases	Ca2+	rat	PMID: 15047936
Ca2+	involved in	MEIOTIC COMPETENCE	rat	PMID: 15047936
PDGF	activates	c-src	rat	PMID: 15023354
FGF	activates	c-src	rat	PMID: 15023354
EGF	activates	c-src	rat	PMID: 15023354
PKC	regulates	MAPKs	rat	PMID: 11319150
c-src	release	DAG	rat	PMID: 15047936
DAG	activates	PKC	rat	PMID: 15047936
pten	inhibits	PI3K	rat	PMID: 18239123
pten	inhibits	PRIMORDIAL TO PRIMARY FOLLICLE TRANSITION	rat	PMID: 18239123
CDKN1B	involved in	PRIMORDIAL TO PRIMARY FOLLICLE TRANSITION	rat	PMID: 18239123
FOXO3a	involved in	PRIMORDIAL TO PRIMARY FOLLICLE TRANSITION	rat	PMID: 19843540
Tsc1	involved in	PRIMORDIAL TO PRIMARY FOLLICLE TRANSITION	rat	PMID: 18239123
Tsc2	involved in	PRIMORDIAL TO PRIMARY FOLLICLE TRANSITION	rat	PMID: 18239123
c-src	binds	c-src + PI3K	rat	PMID: 22905678
PI3K	binds	c-src + PI3K	rat	PMID: 22905678
c-src + PI3K	binds and activates	PKC	rat	PMID: 22905678
PKC	binds	PKC + c-src + PI3K	rat	PMID: 22905678
c-src + PI3K	binds	PKC + c-src + PI3K	rat	PMID: 22905678
PKC + c-src + PI3K	binds and activates	MAPKs	rat	PMID: 22905678
PI3K	binds	PI3K + PKC	rat	PMID: 22905678
PKC	binds	PI3K + PKC	rat	PMID: 22905678
PI3K + PKC	induces	PRIMORDIAL TO PRIMARY FOLLICLE TRANSITION	rat	PMID: 22905678
KL	increases	PRIMORDIAL TO PRIMARY FOLLICLE TRANSITION	mouse	PMID: 10465300
bFGF	increases	PRIMORDIAL TO PRIMARY FOLLICLE TRANSITION	mouse	PMID: 11325522
NGF	increases	PRIMORDIAL TO PRIMARY FOLLICLE TRANSITION	mouse	PMID: 11316775
LH	activates	MAPKs	rat	PMID: 15576461
FSH	increases production of	P4	rat	PMID: 2848166
FSH	increases	cAMP	rat	PMID: 2848166
FSH	upregulates	LHCGR	rat	PMID: 2848166
KL	affects	MEIOTIC COMPETENCE	mouse	PMID: 10911398
KL	affects	PRIMORDIAL TO PRIMARY FOLLICLE TRANSITION	mammals	PMID: 10911398
VEGF-A	promote	ANGIOGENESIS	mouse	PMID: 26633657
pten	key role	APOPTOSIS	human	PMID: 28807003
MEFs	provides	bFGF	mouse	PMID: 24917917
MEFs	provides	LIF	rodents	PMID: 16049152
FSH	influences	PREANTRAL FOLLICLE GROWTH	bovine	PMID: 16727721
LH	stimulates	PREANTRAL FOLLICLE GROWTH	bovine, goat	PMID: 22008238
LH	stimulates	PREANTRAL TO ANTRAL FOLLICLE TRANSITION	bovine, goat	PMID: 22008238
FSH	stimulates	PREANTRAL FOLLICLE GROWTH	bovine,canine,porcine	PMID: 22008238
FSH	stimulates	PREANTRAL TO ANTRAL FOLLICLE TRANSITION	bovine	PMID: 16727721
IGF-1	stimulates	PREANTRAL FOLLICLE GROWTH	bovine	PMID: 16442155
IGF-1	stimulates	PREANTRAL TO ANTRAL FOLLICLE TRANSITION	bovine	PMID: 16442155
IGF-2	stimulates	PREANTRAL FOLLICLE GROWTH	bovine	PMID: 16442155
IGF-2	stimulates	PREANTRAL TO ANTRAL FOLLICLE TRANSITION	bovine	PMID: 16442155
EGF	stimulates	PREANTRAL FOLLICLE GROWTH	bovine	PMID: 16727844
FGF	stimulates	PREANTRAL FOLLICLE GROWTH	bovine	PMID: 16727844
VIP	stimulates	PREANTRAL FOLLICLE GROWTH	bovine	PMID: 22008238
20% O2	improves	PREANTRAL FOLLICLE GROWTH	bovine	PMID: 16442155
20% O2	improves	CELL SURVIVAL	bovine	PMID: 16442155
20% O2	improves	CELL DIFFERENTIATION	bovine	PMID: 16442155
20% O2	improves	MEIOTIC COMPETENCE	bovine	PMID: 16442155
5% O2	promotes	PREANTRAL FOLLICLE GROWTH	sheep	PMID: 10026104
5% O2	promotes	CELL SURVIVAL	sheep	PMID: 10026104
5% O2	promotes	PREANTRAL TO ANTRAL FOLLICLE TRANSITION	sheep	PMID: 10026104
5% O2	promotes	STEROIDOGENESIS	sheep	PMID: 10026104
TGFalpha	supportes	PREANTRAL FOLLICLE GROWTH	sheep, goat	PMID: 22008238
tiroxina	supportes	MEIOTIC COMPETENCE	sheep	PMID: 22008238
EGF	induces	PREANTRAL FOLLICLE GROWTH	goat	PMID: 20926838
FSH	induces	PREANTRAL FOLLICLE GROWTH	goat	PMID: 20926838
FGF	stimulates	PRIMORDIAL TO PRIMARY FOLLICLE TRANSITION	goat	PMID: 15760665
GH	stimulates	OOCYTE GROWTH	goat	PMID: 20875671
GH	stimulates	MEIOTIC COMPETENCE	goat	PMID: 20875671
GH	stimulates	MEIOTIC COMPETENCE	goat	PMID: 20875671
AGT	stimulates	PRIMARY TO PREANTRAL FOLLICLE TRANSITION	porcine	PMID: 12052235
AGT	stimulates	STEROIDOGENESIS	porcine	PMID: 12052235
FSH	a key role	PREANTRAL FOLLICLE GROWTH	porcine	PMID: 17636438
FSH	a key role	STEROIDOGENESIS	porcine	PMID: 17636438
FSH	a key role	MEIOTIC COMPETENCE	porcine	PMID: 17636438
SOF	supportes	MEIOTIC COMPETENCE	canine	PMID: 12472139
IGF-1	increases	DNA synthesis	feline	PMID: 16727850
GDF-9	involved in	CELL DIFFERENTIATION	mammals	PMID: 19589134
GDF-9	promotes	CELL SURVIVAL	mammals	PMID: 19589134
GDF-9	promotes	PREANTRAL TO ANTRAL FOLLICLE TRANSITION	mammals	PMID: 19589134
GDF-9	enanches	PREANTRAL FOLLICLE GROWTH	mammals	PMID: 19589134
FSH	regulates	inhibin	mammals	PMID: 8418903
LH	downregulates	inhibin	mammals	PMID: 8418903
IGF-1	regulates	inhibin	mammals	PMID: 8418903
EGF	downregulates	inhibin	mammals	PMID: 8418903
TGFalpha	downregulates	inhibin	mammals	PMID: 8418903
TGFbeta	regulates	inhibin	mammals	PMID: 8418903
FST	downregulates	inhibin	mammals	PMID: 8418903
activin A	regulates	inhibin	mammals	PMID: 8418903
IFN-gamma	regulates	inhibin	mammals	PMID: 8418903
A4	regulates	inhibin	mammals	PMID: 8418903
inhibin	binds	inhibin+ E2	sheep	PMID: 8418903
E2	binds	inhibin+ E2	sheep	PMID: 8418903
inhibin+ E2	decreases secretion of	FSH	sheep	PMID: 8418903
IGF-1	binds	IGF-1+ activin A+ inhibin	sheep	PMID: 8418903
activin A+ inhibin	binds	IGF-1+ activin A+ inhibin	sheep	PMID: 8418903
IGF-1+ activin A+ inhibin	involved in	ANTRUM DIFFERENTIATION	sheep	PMID: 8418903
activin A	involved in	CELL DIFFERENTIATION	mammals	PMID: 1157244
activin A	improve	CYP19A1	rat	PMID: 8418903
activin A	improve production of	E2	mammals	PMID: 8418903
activin A	improve	LH	mammals	PMID: 8418903
activin A	improve production of	P4	mammals	PMID: 8418903
activin A	improve	inhibin	rat	PMID: 8418903
activin A	improve	FST	rat	PMID: 8418903
FSH	upregulates	activin receptors	rat	PMID: 8418903
activin A	binds	activin A+ FSH	rat	PMID: 8418903
FSH	binds	activin A+ FSH	rat	PMID: 8418903
activin A+ FSH	regulates	FSHR	rat	PMID: 8418903
activin A	increases	inhibin	rat	PMID: 8418903
activin A	increases activity of	CYP19A1	rat	PMID: 8418903
activin A	increases production of	P4	mammals	PMID: 8418903
activin A	increases	cAMP	mammals	PMID: 8418903
FSH	regulates	FSHR	mammals	PMID: 8418903
cAMP	regulates	FSHR	mammals	PMID: 8418903
EGF	regulates	FSHR	mammals	PMID: 8418903
20alpha-DHP	decreases	progestin	rat	PMID: 8418903
hractivin A	binds	hractivin A+ LH	bovine	PMID: 8418903
LH	binds	hractivin A+ LH	bovine	PMID: 8418903
hractivin A+ LH	decreases	P4	bovine	PMID: 8418903
hractivin A+ LH	decreases	Oxt	bovine	PMID: 8418903
hractivin A	inhibits	LUTEINIZATION	bovine	PMID: 8418903
activin A	binds	activin A+ LH	human	PMID: 8418903
LH	binds	activin A+ LH	human	PMID: 8418903
activin A+ LH	binds	activin A	human	PMID: 8418903
activin A+ LH	decreases	A4	human	PMID: 8418903
FST	downregulates	FSH	mammals	PMID: 8418903
FSH	regulates	FST	mammals	PMID: 8418903
activin A	increases	FST	rat	PMID: 8418903
activin A	decreases	FST	rat	PMID: 8418903
FST	binds	FST + LH	bovine	PMID: 8418903
LH	binds	FST + LH	bovine	PMID: 8418903
FST + LH	improve production of	Oxt	bovine	PMID: 8418903
FST + LH	improve production of	P4	bovine	PMID: 8418903
FST	binds	FST + activin A	bovine	PMID: 8418903
activin A	binds	FST + activin A	bovine	PMID: 8418903
FST + activin A	inhibits	inhibin	bovine	PMID: 8418903
FST + activin A	inhibits	FSHR	rat	PMID: 8418903
FST	stimulates	LUTEINIZATION	rat	PMID: 8418903
FST	inhibits activity of	activin A	rat	PMID: 8418903
FST	stimulates	ATRESIA	rat	PMID: 8418903
androgens	accellerates	PREANTRAL FOLLICLE GROWTH	sheep	PMID: 17283242
LH	improve	MEIOTIC COMPETENCE	bovine	PMID: 22457433
SERPINE2	upregulates	MEIOTIC COMPETENCE	bovine	PMID: 22457433
LH	downregulates	SERPINE2	bovine	PMID: 12506347
LH	downregulates	SRGN	bovine	PMID: 15829623
SRGN	upregulates	MEIOTIC COMPETENCE	bovine	PMID: 15829623
TRIB2	upregulates	MEIOTIC COMPETENCE	bovine	PMID: 15829623
INHBA	upregulates	MEIOTIC COMPETENCE	bovine	PMID: 9475414
activin A	upregulates	MEIOTIC COMPETENCE	bovine	PMID: 22457433
MAD2	causes	MEIOTIC COMPETENCE	bovine	PMID: 16322543
FSH	upregulates	MITOTIC CELL CYCLE	bovine	PMID: 2155145
FSH	upregulates	MITOTIC CELL CYCLE	bovine	PMID: 2155145
LH	upregulates	MSMO1	bovine	PMID: 22457433
FSH	upregulates	ACIN1	bovine	PMID: 22457433
P4	inhibits	PRIMORDIAL FOLLICLE ACTIVATION	rat	PMID: 12865310
TNFalpha	improve	TNFalpha + TNFR2	mouse	PMID: 17065602
TNFR2	improve	TNFalpha + TNFR2	mouse	PMID: 17065602
TNFalpha + TNFR2	improve	TNFalpha	mouse	PMID: 17065602
TNFalpha + TNFR2	activate	FASL	mouse	PMID: 9832422
FASL	involved in	APOPTOSIS	mouse	PMID: 10966981
TNFR2	improve	TNFalpha + TNFR1 + TNRF2	mouse	PMID: 17065602
TNFalpha + TNFR1	improve	TNFalpha + TNFR1 + TNRF2	mouse	PMID: 17065602
TNFalpha + TNFR1 + TNRF2	improve	TNFR2	mouse	PMID: 17065602
TNFalpha + TNFR1 + TNRF2	involved in	APOPTOSIS	mouse	PMID: 17065602
P4	bind	PAQR	mouse	PMID: 24516175
P4	bind	mPRaplha	mouse	PMID: 27848973
P4	bind	mPRbeta	mouse	PMID: 27848973
P4	bind	mPRgamma	mouse	PMID: 27848973
P4	bind	PGRMC1	mouse	PMID: 23781168
P4	bind	PGRMC2	mouse	PMID: 23781168
P4	bind	P4 + PGRMC1	mouse	PMID: 23781168
PGRMC1	bind	P4 + PGRMC1	mouse	PMID: 23781168
P4 + PGRMC1	inhibit	GnRH	mouse	PMID: 23781168
P4 + PGRMC1	inhibit	APOPTOSIS	mouse	PMID: 23781168
P4 + PGRMC1	regulate	ANTRUM DIFFERENTIATION	mouse	PMID: 23781168
P4 + PGRMC1	increase	CELL DIFFERENTIATION	mouse	PMID: 27848973
P4 + PGRMC1	increase	LUTEINIZATION	mouse	PMID: 23781168
P4 + PGRMC1	decreases	cAMP	mouse	PMID: 27848973
P4 + PGRMC1	accellerate	MEIOTIC COMPETENCE	mouse	PMID: 27848973
P4 + PGRMC1	decreases	PRIMORDIAL TO PRIMARY FOLLICLE TRANSITION	mouse	PMID: 27848973
cAMP	involved in	PRIMORDIAL TO PRIMARY FOLLICLE TRANSITION	mouse	PMID: 2550341
PGRMC1	involved in	PRIMORDIAL TO PRIMARY FOLLICLE TRANSITION	mouse	PMID: 27848973
FOXL2	involved in	PRIMORDIAL TO PRIMARY FOLLICLE TRANSITION	mouse	PMID: 15056605
NOBOX	involved in	PRIMORDIAL TO PRIMARY FOLLICLE TRANSITION	mouse	PMID: 15326356
Figla	involved in	PRIMORDIAL TO PRIMARY FOLLICLE TRANSITION	mouse	PMID: 11023867
DHT	influences	FSH	porcine	PMID: 15972887
DHT	potenziates	IGF-1	porcine	PMID: 15972887
GDF-9	potenziates	IGF-1	porcine	PMID: 15972887
IGF-1	stimulates	CELL PROLIFERATION	porcine	PMID: 15972887
GDF-9	inhibits production of	P4	porcine	PMID: 15972887
DHT	potenziates	GDF-9	mouse	PMID: 15972887
T	potenziates	GDF-9	mouse	PMID: 15972887
KL	bind	cKit	mouse	PMID: 22176614
EGF	upregulates	GJA1	rabbit,porcine	PMID: 12080012
FSH	upregulates	GJA1	rat	PMID: 11090433
EGF	upregulates	TGFbetaR2	human	PMID: 9570266
EGF	increases	PREANTRAL TO ANTRAL FOLLICLE TRANSITION	rat	PMID: 8619917
EGF	stimulates	LUTEINIZATION	rat	PMID: 8619917
EGF	stimulates	PRIMARY TO PREANTRAL FOLLICLE TRANSITION	porcine	PMID: 8107042
EGF	stimulates	PREANTRAL TO ANTRAL FOLLICLE TRANSITION	bovine	PMID: 10775183
EGF	stimulates	PREANTRAL FOLLICLE GROWTH	mouse, human	PMID: 7932371, PMID: 9570266
EGF	stimulates	PREANTRAL FOLLICLE GROWTH	bovine, hamster	PMID: 10775183; PMID: 8452931
EGF	stimulates	OOCYTE GROWTH	bovine	PMID: 10775183
EGF	stimulates	PREANTRAL FOLLICLE GROWTH	sheep	PMID: 10488630
EGF	stimulates	CELL PROLIFERATION	sheep	PMID: 10488630
KL	stimulates	PRIMORDIAL TO PRIMARY FOLLICLE TRANSITION	rat	PMID: 9564829
FGF-7	inhibits	APOPTOSIS	rat	PMID: 10202888
DHT	upregulates	RARRES2	rat	PMID: 22948218
DHT	upregulates	CMKLR1	rat	PMID: 22948218
DHT	downregulates	CYP19A1	rat	PMID: 23696570
DHT	increases	CASP3	rat	PMID: 23696570
CASP3	involved in	APOPTOSIS	rat	PMID: 23696570
DHT	upregulates	calpain	rat	PMID: 23696570
DHT	downregulates	CYTOSKELETON REMODELLING	rat	PMID: 23696570
DHT	upregulates	pten	rat	PMID: 15471814
PI3K	binds	PI3K + Akt	rat	PMID: 15471814
Akt	binds	PI3K + Akt	rat	PMID: 15471814
PI3K + Akt	binds and activates	CYP19A1	rat	PMID: 15471814
DHT	downregulates	XIAP	rat	PMID: 23696570
DHT	downregulates	PARP	rat	PMID: 23696570
XIAP	inhibits	APOPTOSIS	rat	PMID: 12533426
pten	inhibits	Akt	rat	PMID: 23696570
Akt	influences	XIAP	rat	PMID: 23696570
RARRES2	downregulates	GDF-9	rat	PMID: 23696570
RARRES2	inhibits	ANTRUM DIFFERENTIATION	rat	PMID: 23696570
calpain	degrades	CYTOSKELETON REMODELLING	rat	PMID: 23696570
calpain	degrades	VIM	rat	PMID: 23696570
calpain	degrades	fodrin	rat	PMID: 23696570
calpain	degrades	alpha-tubulin	rat	PMID: 23696570
dbcAMP	causes	LUTEINIZATION	bovine	PMID: 8143770
LH	increases	cAMP	bovine	PMID: 8143770
dbcAMP	inhibits	bFGF	bovine	PMID: 8143770
bFGF	stimulates	CELL PROLIFERATION	bovine	PMID: 8143770
JY-1	involved in	MEIOTIC COMPETENCE	bovine	PMID: 24501174
JY-1	involved in	CC EXPANSION	bovine	PMID: 24501174
JY-1	involved in	STEROIDOGENESIS	bovine	PMID: 17978182
hnRNPA2B1	involved in	MEIOTIC COMPETENCE	cat	PMID: 29126204
HDAC1	inhibits	DNA transcription	cat	PMID: 24691964
NPM1	involved in	DNA transcription	bovine	PMID: 11319160
HMGN1	promotes	DNA transcription	cat	PMID: 24691964
HDAC2	inhibits	DNA transcription	mouse	PMID: 22223663
TCF7L2	involved in	Wnt	mouse	PMID: 23006471
TCF7L2	involved in	OOCYTE GROWTH	non human primate	PMID: 16511889
TCF7L2	involved in	MEIOTIC COMPETENCE	non human primate	PMID: 16511889
hnRNPA2B1	involved in	MEIOTIC COMPETENCE	cat	PMID: 29126204
HMGN1	involved in	MEIOTIC COMPETENCE	mouse	PMID: 29126204
Figla	involved in	PRIMORDIAL TO PRIMARY FOLLICLE TRANSITION	mouse	PMID: 16741957
ZPs	involved in	PRIMORDIAL TO PRIMARY FOLLICLE TRANSITION	mouse	PMID: 16741957
NOBOX	regulates	ZPs	mouse	PMID: 15326356
Figla	regulates	ZPs	mouse	PMID: 9362457
NOBOX	regulates	GDF-9	mouse	PMID: 15326356
Figla	regulates	GDF-9	mouse	PMID: 9362457
NOBOX	regulates	BMP-15	mouse	PMID: 15326356
Figla	regulates	BMP-15	mouse	PMID: 9362457
E2	bind	E2+ FSH	mouse	PMID: 19641178
FSH	bind	E2+ FSH	mouse	PMID: 19641178
E2+ FSH	upregulates	NOBOX	mouse	PMID: 19641178
E2+ FSH	upregulates	Figla	mouse	PMID: 19641178
E2+ FSH	stimulates	PRIMORDIAL TO PRIMARY FOLLICLE TRANSITION	mouse	PMID: 19641178
E2	downregulates	NOBOX	mouse	PMID: 19641178
E2	downregulates	Figla	mouse	PMID: 19641178
E2	inhibits	PRIMORDIAL TO PRIMARY FOLLICLE TRANSITION	mouse	PMID: 19641178
E2	bind	E2+ FSH	mouse	PMID: 19641178
FSH	bind	E2+ FSH	mouse	PMID: 19641178
E2+ FSH	upregulates	FSHR	mouse	PMID: 19641178
E2	bind	E2+ FSH	mouse	PMID: 19641178
FSH	bind	E2+ FSH	mouse	PMID: 19641178
E2+ FSH	upregulates	INHBA	mouse	PMID: 19641178
activin A	promotes	PRIMORDIAL TO PRIMARY FOLLICLE TRANSITION	mouse	PMID: 16930587
activin A	role in	OOCYTE GROWTH	mouse	PMID: 16930587
FSH	upregulates	activin A	human	PMID: 8898345
activin A	binds	activin A+ SMAD2	human	PMID: 18166170
SMAD2	binds	activin A+ SMAD2	human	PMID: 18166170
activin A+ SMAD2	activates	SMAD3	human	PMID: 18166170
LH	upregulates	NGF	sheep,hamster	PMID: 19809221
cAMP	activates	BDNF	human	PMID: 11836300
FSH	upregulates	GDNF	human	PMID: 23166367
LH	upregulates	GDNF	human	PMID: 12969721
FSH	upregulates	BDNF	human	PMID: 23166367
hCG	upregulates	GFRA1	mouse	PMID: 18234170
hCG	upregulates	RET	mouse	PMID: 18234170
GH	promotes	PREANTRAL FOLLICLE GROWTH	mouse	PMID: 9564843
IGF-1	binds	IGF-1+ FSH	mouse, porcine, human	PMID: 1281087
FSH	binds	IGF-1+ FSH	mouse, porcine, human	PMID: 1281087
IGF-1+ FSH	stimulates production of	P4	mouse, porcine	PMID: 1281087
FSH	influences	IGF-1	porcine	PMID:1281087
GH	stimulates synthesis of	androgens	mouse	PMID: 8735595
BPA	compromises	ERbeta	mammals	PMID: 25154017
BPA	downregulates	Stra8	mammals	PMID: 25154017
Stra8	role in	MEIOTIC COMPETENCE	mammals	PMID: 25154017
BPA	compromises	MEIOTIC COMPETENCE	mammals	PMID: 25154017
BPA	increases	MEIOTIC COMPETENCE	mammals	PMID: 25154017
BPA	increases	MEIOTIC COMPETENCE	mammals	PMID: 25154017
BPA	decreases production of	E2	mammals	PMID: 25154017
BPA	increases	ATRESIA	mammals	PMID: 25154017
BPA	decreases	CELL PROLIFERATION	mammals	PMID: 25154017
cAMP	upregulates	FSHR	rat	PMID: 9231784
cAMP	upregulates	CYP19A1	rat	PMID: 9231784
cAMP	upregulates	KL	rat	PMID: 7507447
NE	activates	AC	rat	PMID: 9231784
VIP	activates	AC	rat	PMID: 9231784
AC	activates	AC + ATP	rat	PMID: 9231784
ATP	activates	AC + ATP	rat	PMID: 9231784
AC + ATP	releases	cAMP	rat	PMID: 9231784
VIP	upregulates	FSHR	rat	PMID: 9231784
VIP	stimulates	CYP19A1	rat	PMID: 9231784
VIP	increases	cAMP	rat	PMID: 9231784
activin A	role in	PRIMORDIAL TO PRIMARY FOLLICLE TRANSITION	rat	PMID: 7490522
TGFbeta2	role in	PRIMORDIAL TO PRIMARY FOLLICLE TRANSITION	rat	PMID: 7849185
cAMP	role in	PRIMORDIAL TO PRIMARY FOLLICLE TRANSITION	rat	PMID: 7490522
TGFbeta2	upregulates	FSHR	rat	PMID: 8199274
GDF-9	role in	PRIMORDIAL TO PRIMARY FOLLICLE TRANSITION	rat	PMID: 8849725
MPF	involved in	MEIOTIC COMPETENCE	bovine	PMID: 10602278
AURKA	activates	MPF	bovine	PMID: 17687118
JNK	involved in	MEIOTIC COMPETENCE	bovine	PMID: 15457547
Akt	involved in	MEIOTIC COMPETENCE	bovine	PMID: 15457547
GDF-9	involved in	PRIMORDIAL TO PRIMARY FOLLICLE TRANSITION	rat	PMID: 10067849
GDF-9	involved in	LUTEINIZATION	bovine	PMID: 16648300
BMP-6	promotes	CELL PROLIFERATION	mammals	PMID: 16885529
BMP-15	promotes	CELL PROLIFERATION	mammals	PMID: 16885529
GDF-9	promotes	CELL PROLIFERATION	mammals	PMID: 16885529
GDF-9	role in	ANTRUM DIFFERENTIATION	mammals	PMID: 16885530
BMP-15	role in	ANTRUM DIFFERENTIATION	mammals	PMID: 16885531
BMP-6	role in	ANTRUM DIFFERENTIATION	mammals	PMID: 16885532
BMP-6	inhibits	APOPTOSIS	bovine	PMID: 16263764
BMP-15	inhibits	APOPTOSIS	bovine	PMID: 16263764
FGF-8	role in	glycolysis	mouse	PMID: 17553902
GDF-9	role in	glycolysis	mouse	PMID: 17553902
GDF-9	role in synthesis of	cholesterol	mouse	PMID: 18045843
BMP-15	role in synthesis of	cholesterol	mouse	PMID: 18045843
NOBOX	role in	MEIOTIC COMPETENCE	mammals	PMID: 16143663
NOBOX	regulates	GDF-9	mammals	PMID: 16143663
NOBOX	regulates	BMP-15	mammals	PMID: 16143663
IGF-1	bind	IGF-1+ FSH	buffalo	PMID: 21885231
FSH	bind	IGF-1+ FSH	buffalo	PMID: 21885231
IGF-1+ FSH	stimulates	CELL PROLIFERATION	buffalo	PMID: 21885231
LH	regulates	CYP19A1	buffalo	PMID: 21885231
LH	decreases production of	E2	buffalo	PMID: 21885231
LH	causes shift in	OVULATION	buffalo	PMID: 21885231
LH	causes shift in	LUTEINIZATION	buffalo	PMID: 9346237
COX2	role in	OVULATION	buffalo	PMID: 9346237
COX2	role in	LUTEINIZATION	buffalo	PMID: 21885231
LH	regulates	COX2	buffalo	PMID: 21885231
LH	regulates	NR4A1	buffalo	PMID: 21885231
NR4A1	downregulates	CYP19A1	buffalo	PMID: 12770726
LH	regulates	EGR2	buffalo	PMID: 21885231
RUNX1	role in	CELL DIFFERENTIATION	buffalo	PMID: 21885231
IGF-1	binds	IGF-1 + RTK	mouse	PMID: 24223714
RTK	binds	IGF-1 + RTK	mouse	PMID: 24223714
IGF-1 + RTK	activates	PI3K + Akt	mouse	PMID: 24223714
KL	binds	KL + RTK	mouse	PMID: 24223714
RTK	binds	KL + RTK	mouse	PMID: 24223714
KL + RTK	activates	PI3K + Akt	mouse	PMID: 24223714
pten	inhibits	PRIMORDIAL TO PRIMARY FOLLICLE TRANSITION	mouse	PMID: 24223714
COX2	role in	CC EXPANSION	mouse	PMID: 19846464
TNFAIP6	role in	CC EXPANSION	mouse	PMID: 19846464
HAS2	role in	CC EXPANSION	mouse	PMID: 19846464
PTX3	role in	CC EXPANSION	mouse	PMID: 19846464
BMP-15	role in	MEIOTIC COMPETENCE	bovine	PMID: 16854407
bFGF	increases	PRIMORDIAL TO PRIMARY FOLLICLE TRANSITION	bovine	PMID: 11325522
GDF-9	involved in	PRIMORDIAL TO PRIMARY FOLLICLE TRANSITION	mouse	PMID: 8849725
bFGF	increases	CELL PROLIFERATION	bovine	PMID: 11325522
insulin	involved in	PRIMORDIAL TO PRIMARY FOLLICLE TRANSITION	hamster	PMID: 10570003
LIF	upregulates	KL	rat	PMID: 11911947
KL	promotes	PRIMORDIAL TO PRIMARY FOLLICLE TRANSITION	rat	PMID: 10465300
bFGF	promotes	PRIMORDIAL TO PRIMARY FOLLICLE TRANSITION	rat	PMID: 11325522
LIF	binds	LIF + KL	rat	PMID: 11911947
KL	binds	LIF + KL	rat	PMID: 11911947
LIF + KL	determines	CELL PROLIFERATION	rat	PMID: 11911947
LIF	role in	PRIMORDIAL TO PRIMARY FOLLICLE TRANSITION	rat	PMID: 11911947
LIF	interact with	bFGF	rat	PMID: 11911947
LIF	interact with	KL	rat	PMID: 11911947
AMH	inhibits	PRIMORDIAL TO PRIMARY FOLLICLE TRANSITION	rat	PMID: 10579345
AMH	downregulates	KL	rat	PMID: 17660231
AMH	inhibits	FGF-7	rat	PMID: 17660231
AMH	inhibits	bFGF	rat	PMID: 17660231
SDF1	inhibits	PRIMORDIAL TO PRIMARY FOLLICLE TRANSITION	mouse	PMID: 16545793
BMP-4	promotes	PRIMORDIAL TO PRIMARY FOLLICLE TRANSITION	rat	PMID: 12801979
BMP-7	promotes	PRIMORDIAL TO PRIMARY FOLLICLE TRANSITION	rat	PMID: 11566718
AMH	downregulates	BMP-15	rat	PMID: 17660231
AMH	downregulates	GDF-9	rat	PMID: 17660231
AMH	downregulates	FGFR-1	rat	PMID: 17660231
AMH	downregulates	BMP-4	rat	PMID: 17660231
AMH	upregulates	Cktsf1b1	rat	PMID: 17660231
AMH	upregulates	ANGPT2	rat	PMID: 17660231
AMH	upregulates	ITGA6	rat	PMID: 15892896
AMH	upregulates	VEGF-A	rat	PMID: 16359990
AMH	downregulates	BMPs	rat	PMID: 17660231
AMH	upregulates	BMPR-II	rat	PMID: 17660231
AMH	upregulates	ACVR1	rat	PMID: 17660231
AMH	upregulates	NodalR2	rat	PMID: 17660231
AMH	regulates	MAPKs	rat	PMID: 17660231
Bambi	inhibits	BMPs	rat	PMID: 17660231
AMH	inhibits	PRIMORDIAL TO PRIMARY FOLLICLE TRANSITION	rat	PMID: 17660231
hCG	upregulates	AREG	human	PMID: 24508664
hCG	upregulates	EREG	human	PMID: 24508664
CD36	regulates	ANGIOGENESIS	mouse	PMID: 24628875
CD36	regulates	VEGF-A	mouse	PMID: 24628875
CD36	interact with	integrin beta1	mouse	PMID: 16037098
CD36	interact with	TSP-1	mouse	PMID: 24628875
CD36	regulates	FSH	mouse	PMID: 24628875
CD36	binds	CD36 + PI3K	mouse	PMID: 24628875
PI3K	binds	CD36 + PI3K	mouse	PMID: 24628875
CD36 + PI3K	regulates	Akt	mouse	PMID: 24628875
CD36	role in	ATRESIA	mouse	PMID: 24628875
CD36	regulates	VEGFR-2	mouse	PMID: 24628875
Jag1	expressed during	PREANTRAL TO ANTRAL FOLLICLE TRANSITION	mouse	PMID: 15939383
Jag1	expressed during	PREANTRAL FOLLICLE GROWTH	mouse	PMID: 15939383
Jag1	expressed during	PRIMARY TO PREANTRAL FOLLICLE TRANSITION	mouse	PMID: 15939383
Jag1	expressed during	PRIMORDIAL TO PRIMARY FOLLICLE TRANSITION	mouse	PMID: 15939383
Jag1	expressed during	PRIMORDIAL FOLLICLE ACTIVATION	mouse	PMID: 15939383
Figla	regulates	ZPs	mouse	PMID: 7635043
NLRP5	role in	MEIOTIC COMPETENCE	mouse	PMID: 11730914
FSH	role in	PREANTRAL TO ANTRAL FOLLICLE TRANSITION	rat	PMID: 10465300
LH	role in	PREANTRAL TO ANTRAL FOLLICLE TRANSITION	rat	PMID: 10465300
Gns	regulates	KL	rat	PMID: 10465300
KL	role in	CELL DIFFERENTIATION	rat	PMID: 10465300
KL	promotes	CELL PROLIFERATION	rat	PMID: 10465300
ATP5A1	role in	OOCYTE GROWTH	porcine	PMID: 25865617
EEF1A1	role in	OOCYTE GROWTH	porcine	PMID: 25865617
GSTA2	role in	oxidative stress	porcine	PMID: 25865617
PRDX1	role in	oxidative stress	porcine	PMID: 25865617
PRDX2	role in	oxidative stress	porcine	PMID: 25865617
GSH	role in	oxidative stress	porcine	PMID: 25865617
PI	binds	PI + PLCbeta1	mouse	PMID: 17981726
PLCbeta1	binds	PI + PLCbeta1	mouse	PMID: 17981726
PI + PLCbeta1	involved in	IP3	mouse	PMID: 17981726
PLCbeta1	involved in	OOCYTE GROWTH	mouse	PMID: 18836131
PLCbeta1	involved in	MEIOTIC COMPETENCE	mouse	PMID: 18836131
Ca2+	involved in	MEIOTIC COMPETENCE	mouse	PMID: 14499343
Ca2+	binds	Ca2+ + PI	mouse	PMID: 14499343
PI	binds	Ca2+ + PI	mouse	PMID: 14499343
Ca2+ + PI	role in	PLCbeta1	mouse	PMID: 14499343
PLCbeta1	involved in	MEIOTIC COMPETENCE	mouse	PMID: 18836131
PLCbeta1	maintains	MEIOTIC COMPETENCE	mouse	PMID: 18836131
TGFbeta	upregulates	SMAD7	mouse	PMID: 22656308
SMAD7	increases	APOPTOSIS	mouse	PMID: 22656308
cAMP	binds	cAMP + PKA	mouse	PMID: 22656308
PKA	binds	cAMP + PKA	mouse	PMID: 22656308
cAMP + PKA	role in	ANTRUM DIFFERENTIATION	mouse	PMID: 22656308
cAMP	binds	cAMP + PKA	mouse	PMID: 22656308
PKA	binds	cAMP + PKA	mouse	PMID: 22656308
cAMP + PKA	role in	ANTRUM DIFFERENTIATION	mouse	PMID: 22656308
Gns	role in	ANTRUM DIFFERENTIATION	mouse	PMID: 22656308
Gns	role in	ANTRUM DIFFERENTIATION	mouse	PMID: 22656308
SMAD3	role in	ANTRUM DIFFERENTIATION	mouse	PMID: 12021033
SMAD2	binds	SMAD2 + SMAD3	mouse	PMID: 21474603
SMAD3	binds	SMAD2 + SMAD3	mouse	PMID: 21474603
SMAD2 + SMAD3	releases	GDF-9	mouse	PMID: 21474603
SMAD2 + SMAD3	binds	SMAD2 + SMAD3 + GDF-9	mouse	PMID: 21474603
GDF-9	binds	SMAD2 + SMAD3 + GDF-9	mouse	PMID: 21474603
SMAD2 + SMAD3 + GDF-9	releases	BMP-15	mouse	PMID: 21474603
GDF-9	binds	GDF-9 + BMP-15	mouse	PMID: 21474603
BMP-15	binds	GDF-9 + BMP-15	mouse	PMID: 21474603
GDF-9 + BMP-15	involved in	CELL PROLIFERATION	mouse	PMID: 21474603
T	increases	PREANTRAL FOLLICLE GROWTH	lamb	PMID: 18456904
T	decreases	ATRESIA	lamb	PMID: 18456904
KL	binds	cKit+ KL	mouse	PMID: 11226047
cKit	binds	cKit+ KL	mouse	PMID: 11226047
cKit+ KL	role in	PREANTRAL FOLLICLE GROWTH	mouse	PMID: 11226047
androgens	role in	PREANTRAL FOLLICLE GROWTH	macaque	PMID: 25567619
androgens	influences production of	P4	macaque	PMID: 25567619
androgens	influences	AMH	macaque	PMID: 25567619
androgens	regulates	IGF-1	macaque	PMID: 10411511
androgens	regulates	FSHR	macaque	PMID: 10443703
androgens	regulates	IGF-1R	macaque	PMID: 10411511
ER	regulates	LHCGR	mouse	PMID: 20378682
ER	role in	OVULATION	mouse	PMID: 20378682
LHCGR	regulates	Sult1e1	mouse	PMID: 20378682
LHCGR	influences	cAMP	mouse	PMID: 20378682
cAMP	activates	PKA	mouse	PMID: 7895665
LHCGR	activates	PKC	mouse	PMID: 7895665
LHCGR	activates	EGF	mouse	PMID: 18187604
LHCGR	activates	MAPKs	mouse	PMID: 18187604
ER	regulates	CYP19A1	mouse	PMID: 20378682
ER	regulates	CYP17A1	mouse	PMID: 20378682
ER	regulates	CELL DIFFERENTIATION	mouse	PMID: 20378682
EGF	stimulates	DNA synthesis	hamster	PMID: 1907863
IGF-1	stimulates	DNA synthesis	hamster	PMID: 1907863
FGF	stimulates	DNA synthesis	hamster	PMID: 1907863
EGF	stimulates	CELL DIFFERENTIATION	hamster	PMID: 1907863
EGF	role in production of	P4	hamster	PMID: 1907863
FSH	stimulates	DNA synthesis	hamster	PMID: 1907863
bFGF	stimulates	PREANTRAL FOLLICLE GROWTH	bovine	PMID: 3036478
LH	upregulates	IGF-1	porcine	PMID: 2430786
FSH	upregulates	IGF-1	porcine	PMID: 2430786
E2	upregulates	IGF-1	porcine	PMID: 2430786
FSH	bind	FSH + IGF-1	hamster	PMID: 3922741
IGF-1	bind	FSH + IGF-1	hamster	PMID: 3922741
FSH + IGF-1	increases production of	P4	hamster	PMID: 3922741
FGF	increases production of	P4	hamster	PMID: 1907863
TGFbeta	stimulates	PREANTRAL FOLLICLE GROWTH	hamster	PMID: 8452931
TGFbeta	influences	FSH	hamster	PMID: 8452931
TGFbeta	inhibits	DNA synthesis	hamster	PMID: 8452931
TGFbeta	bind	TGFbeta + FSH	hamster	PMID: 8452931
FSH	bind	TGFbeta + FSH	hamster	PMID: 8452931
TGFbeta + FSH	increases	DNA synthesis	hamster	PMID: 8452931
TGFbeta	bind	TGFbeta + EGF	hamster	PMID: 8452931
EGF	bind	TGFbeta + EGF	hamster	PMID: 8452931
TGFbeta + EGF	modulates	PREANTRAL FOLLICLE GROWTH	hamster	PMID: 8452931
PDE8	regulates	cAMP	bovine	PMID: 19357367
FST	improves	LUTEINIZATION	bovine	PMID: 1954913
FST	influences production of	Oxt	bovine	PMID: 1954913
FST	influences production of	P4	bovine	PMID: 1954913
FST	inhibits	hractivin A	bovine	PMID: 1954913
FST	modulates	LUTEINIZATION	bovine	PMID: 1954913
activin A	modulates	LUTEINIZATION	bovine	PMID: 1954913
activin A	binds	activin A+ LH	bovine	PMID: 1954913
LH	binds	activin A+ LH	bovine	PMID: 1954913
activin A+ LH	delays	Oxt	bovine	PMID: 1954913
activin A+ LH	delays	P4	bovine	PMID: 1954913
GnIH	inhibits	LHCGR	mouse	PMID: 20452585
GnIH	inhibits	3-beta-HSD	mouse	PMID: 20452585
GnIH	influences	ANTRUM DIFFERENTIATION	mouse	PMID: 20452585
GnIH	influences	PREANTRAL FOLLICLE GROWTH	mouse	PMID: 20452585
GnIH	inhibits	LUTEINIZATION	mouse	PMID: 20452585
GnIH	inhibits	StAR	mouse	PMID: 20452585
GnIH	decreases	CASP3	mouse	PMID: 20452585
KL	binds	KL + PI3K	mouse	PMID: 19447101
PI3K	binds	KL + PI3K	mouse	PMID: 19447101
KL + PI3K	stimulates	Akt	mouse	PMID: 19447101
PI3K	binds	PI3K + Akt	mouse	PMID: 19447101
Akt	binds	PI3K + Akt	mouse	PMID: 19447101
PI3K + Akt	role in	PRIMORDIAL TO PRIMARY FOLLICLE TRANSITION	mouse	PMID: 19447101
LIF	activates	JAK	mouse	PMID: 21604262
LIF	binds	LIF + STAT	mouse	PMID: 21604262
STAT	binds	LIF + STAT	mouse	PMID: 21604262
LIF + STAT	activates	SOCs	mouse	PMID: 21604262
LIF	stimulates	KL	mouse	PMID: 11911947
LIF	role in	PRIMORDIAL FOLLICLE ACTIVATION	mouse	PMID: 21604262
Zn	role in	MEIOTIC COMPETENCE	mouse	PMID: 22539682
Zn	binds	Zn + MOS	mouse	PMID: 22539682
MOS	binds	Zn + MOS	mouse	PMID: 22539682
Zn + MOS	influences	MAPKs	mouse	PMID: 22539682
Ca2+	influences	Emi2	mouse	PMID: 22302686
Ca2+	stimulates degradation of	cyclin B1	mouse	PMID: 22302686
Ca2+	inhibits	MPF	mouse	PMID: 22302686
PI3K	binds	PI3K + Akt	mouse	PMID: 19423553
Akt	binds	PI3K + Akt	mouse	PMID: 19423553
PI3K + Akt	induces	PDK1	mouse	PMID: 19423553
PDK1	binds and activates	PDK1 + PI3K + Akt	mouse	PMID: 19423553
PI3K + Akt	binds and activates	PDK1 + PI3K + Akt	mouse	PMID: 19423553
PDK1 + PI3K + Akt	induces	S6K1	mouse	PMID: 19423553
S6K1	binds and activates	S6K1 + PDK1 + PI3K + Akt	mouse	PMID: 19423553
PDK1 + PI3K + Akt	binds and activates	S6K1 + PDK1 + PI3K + Akt	mouse	PMID: 19423553
S6K1 + PDK1 + PI3K + Akt	induces	rpS6	mouse	PMID: 19423553
rpS6	role in	CELL SURVIVAL	mouse	PMID: 19423553
Tsc1	binds	Tsc1 + Tsc2	mouse	PMID: 19843540
Tsc2	binds	Tsc1 + Tsc2	mouse	PMID: 19843540
Tsc1 + Tsc2	inhibits	mTOR	mouse	PMID: 19843540
mTOR	role in	CELL PROLIFERATION	mouse	PMID: 19843540
mTOR	binds	mTOR + S6K1	mouse	PMID: 19843540
S6K1	binds	mTOR + S6K1	mouse	PMID: 19843540
mTOR + S6K1	promotes	rpS6	mouse	PMID: 19843540
S6K1	binds	S6K1 + rpS6	mouse	PMID: 19843540
rpS6	binds	S6K1 + rpS6	mouse	PMID: 19843540
S6K1 + rpS6	upregulates	eIF4B	mouse	PMID: 19843540
PI3K	binds	PI3K + Akt	mouse	PMID: 19447101
Akt	binds	PI3K + Akt	mouse	PMID: 19447101
PI3K + Akt	role in	PRIMORDIAL TO PRIMARY FOLLICLE TRANSITION	mouse	PMID: 19447101
mTOR	role in	PRIMORDIAL TO PRIMARY FOLLICLE TRANSITION	mouse	PMID: 19843540
PIP3	activates	PDK1	mouse	PMID: 16847462
PDK1	activates	Akt1	mouse	PMID: 19423553
Akt1	phosphorilates	FOXO3a	mouse	PMID: 18601916
FOXO3a	role in	PRIMORDIAL TO PRIMARY FOLLICLE TRANSITION	mouse	PMID: 18601916
LIF	activates	JAK1	mouse	PMID: 21604262
JAK1	activates	STAT3	mouse	PMID: 21604262
STAT3	activates	SOCS4	mouse	PMID: 21604262
SOCS4	binds	SOCS4 + JAK	mouse	PMID: 21604262
JAK	binds	SOCS4 + JAK	mouse	PMID: 21604262
SOCS4 + JAK	inhibits	STAT	mouse	PMID: 21604262
SOCS4	regulates	Pcpb1	mouse	PMID: 21604262
SOCS4	regulates	Mdh1	mouse	PMID: 21604262
SOCS4	regulates	Clc	mouse	PMID: 21604262
Clc	involved in	PRIMORDIAL TO PRIMARY FOLLICLE TRANSITION	mouse	PMID: 21604262
JAK	binds	JAK + STAT	mouse	PMID: 21604262
STAT	binds	JAK + STAT	mouse	PMID: 21604262
JAK + STAT	activates	SOCS4	mouse	PMID: 21604262
SOCS4	binds and activates	SOCS4 + JAK + STAT	mouse	PMID: 21604262
JAK + STAT	binds and activates	SOCS4 + JAK + STAT	mouse	PMID: 21604262
SOCS4 + JAK + STAT	role in	PRIMORDIAL TO PRIMARY FOLLICLE TRANSITION	mouse	PMID: 21604262
TPEN	stimulates	MEIOTIC COMPETENCE	mouse	PMID: 21076080
Zn	interact with	Emi2	mouse	PMID: 22302686
CamkIIg	role in	MEIOTIC COMPETENCE	mouse	PMID: 19966304
insulin	downregulates	GJA1	mouse	PMID: 20129134
insulin	downregulates	GJA4	mouse	PMID: 20129134
insulin	downregulates	Scp3	mouse	PMID: 20129134
insulin	downregulates	BAX	mouse	PMID: 20129134
insulin	downregulates	FSHR	mouse	PMID: 20129134
N-caderin	role in	STEROIDOGENESIS	rat	PMID: 8977392
N-caderin	decreases	APOPTOSIS	rat	PMID: 8977392
LIF	binds	LIF + JAK1	mouse	PMID: 21604262
JAK1	binds	LIF + JAK1	mouse	PMID: 21604262
LIF + JAK1	binds and activates	STAT3	mouse	PMID: 21604262
STAT3	binds and activates	STAT3 + LIF + JAK1	mouse	PMID: 21604262
LIF + JAK1	binds and activates	STAT3 + LIF + JAK1	mouse	PMID: 21604262
STAT3 + LIF + JAK1	role in	PRIMORDIAL TO PRIMARY FOLLICLE TRANSITION	mouse	PMID: 21604262
LIF	upregulates	SOCS4	mouse	PMID: 21604262
LIF	upregulates	STAT3	mouse	PMID: 21604262
SOCS4	interacts with	PCBP1	mouse	PMID: 21604262
SOCS4	bind	Mdh1	mouse	PMID: 21604262
PI3K	binds	PI3K + Akt	mouse	PMID: 19843540
Akt	binds	PI3K + Akt	mouse	PMID: 19843540
PI3K + Akt	inhibits	PRIMORDIAL TO PRIMARY FOLLICLE TRANSITION	mouse	PMID: 19843540
PI3K	binds	PI3K + Akt	mouse	PMID: 19843540
Akt	binds	PI3K + Akt	mouse	PMID: 19843540
PI3K + Akt	inhibits	PRIMORDIAL TO PRIMARY FOLLICLE TRANSITION	mouse	PMID: 19843540
mTOR	inhibits	PRIMORDIAL TO PRIMARY FOLLICLE TRANSITION	mouse	PMID: 19843540
KL	interacts with	cKit+ KL	mouse,rabbit	PMID: 16790689
cKit	interacts with	cKit+ KL	mouse,rabbit	PMID: 16790689
cKit+ KL	their interaction determines	PRIMORDIAL TO PRIMARY FOLLICLE TRANSITION	mouse,rabbit	PMID: 16790689
bFGF	activates	PRIMORDIAL TO PRIMARY FOLLICLE TRANSITION	mouse	PMID: 11325522
ERalpha	downregulates	CYP17A1	mouse	PMID: 17158782
ERalpha	downregulates	Hsd17b3	mouse	PMID: 17158782
Hsd17b3	releases	T	mouse	PMID: 17158782
CALR	influences	GDF-9	mouse	PMID: 26388295
CALR	influences	BMP-15	mouse	PMID: 26388295
CALR	interact with	PDIA3	mouse	PMID: 26388295
CALR	regulates	Ca2+	mouse	PMID: 26388295
Ca2+	regulates	TGFbeta	mouse	PMID: 26388295
BMP-7	role in	PRIMORDIAL FOLLICLE ACTIVATION	rat	PMID: 11566718
NGF	role in	PRIMORDIAL TO PRIMARY FOLLICLE TRANSITION	mouse	PMID: 11316775
LIF	interact with	KL	mouse	PMID: 7686377
bFGF	stimulates	PRIMORDIAL TO PRIMARY FOLLICLE TRANSITION	rat	PMID: 11325522
EGF	role in	PRIMORDIAL TO PRIMARY FOLLICLE TRANSITION	goat	PMID: 15019464
AMH	role in	PREANTRAL FOLLICLE GROWTH	mammals	PMID: 12416998
EGF	stimulates	DNA synthesis	hamster	PMID: 1907863
EGF	stimulates production of	P4	hamster	PMID: 1907863
TGFbeta	regulates	CELL DIFFERENTIATION	hamster	PMID: 1907863
TGFbeta1	stimulates	MITOTIC CELL CYCLE	hamster	PMID: 8452931
TGFbeta2	stimulates	MITOTIC CELL CYCLE	hamster	PMID: 8452931
TGFbeta	regulates	EGF	hamster	PMID: 8452931
TGFbeta	regulates	CTGF	rat	PMID: 12193543
LH	role in	ANTRUM DIFFERENTIATION	mouse	PMID: 9647562
KL	role in	PRIMORDIAL TO PRIMARY FOLLICLE TRANSITION	rat	PMID: 11911947
EGF	role in	ANTRUM DIFFERENTIATION	bovine	PMID: 10775183
activin A	role in	ANTRUM DIFFERENTIATION	rat	PMID: 11514365
FSH	role in	ANTRUM DIFFERENTIATION	porcine	PMID: 12297536
FSH	upregulates	inhibin	mammals	PMID: 10202888
IGF-1	upregulates	FSHR	mammals	PMID: 10642569
IGF-1	role in	ANTRUM DIFFERENTIATION	rat	PMID: 11170270
IGF-1	upregulates	VEGF-A	bovine	PMID: 8466753
GDF-9	activates production of	hyaluronic acid	mammals	PMID: 10379900
GDF-9	upregulates	COX2	mammals	PMID: 10379900
GDF-9	suppresses	uPA	mammals	PMID: 10379900
AMH	bind	ALKs	mammals	PMID: 15836956
AMH	binds	AMH + SMAD1	mammals	PMID: 15836956
SMAD1	binds	AMH + SMAD1	mammals	PMID: 15836956
AMH + SMAD1	activates	SMAD5	mammals	PMID: 15836956
SMAD5	binds	SMAD5 + AMH + SMAD1	mammals	PMID: 15836956
AMH + SMAD1	binds	SMAD5 + AMH + SMAD1	mammals	PMID: 15836956
SMAD5 + AMH + SMAD1	activates	SMAD8	mammals	PMID: 15836956
SMAD1	binds	SMAD1 + SMAD5	mammals	PMID: 15836956
SMAD5	binds	SMAD1 + SMAD5	mammals	PMID: 15836956
SMAD1 + SMAD5	binds and activates	SMAD8	mammals	PMID: 15836956
SMAD8	binds and activates	SMAD8 + SMAD1 + SMAD5	mammals	PMID: 15836956
SMAD1 + SMAD5	binds and activates	SMAD8 + SMAD1 + SMAD5	mammals	PMID: 15836956
SMAD8 + SMAD1 + SMAD5	interacts with	SMAD4	mammals	PMID: 15836956
SMAD1	binds	SMAD1 + SMAD5	mammals	PMID: 15836956
SMAD5	binds	SMAD1 + SMAD5	mammals	PMID: 15836956
SMAD1 + SMAD5	binds and activates	SMAD8	mammals	PMID: 15836956
SMAD4	binds and activates	SMAD4 + SMAD8 + SMAD1 + SMAD5	mammals	PMID: 15836956
SMAD8 + SMAD1 + SMAD5	binds and activates	SMAD4 + SMAD8 + SMAD1 + SMAD5	mammals	PMID: 15836956
GDF-9	role in	PRIMORDIAL TO PRIMARY FOLLICLE TRANSITION	hamster	PMID: 14585807
KL	role in	PRIMORDIAL TO PRIMARY FOLLICLE TRANSITION	hamster	PMID: 14585807
GDF-9	role in	PRIMORDIAL FOLLICLE ACTIVATION	hamster	PMID: 14585807
FSH	role in	PRIMORDIAL FOLLICLE ACTIVATION	hamster	PMID: 14585807
FSH	role in	PRIMORDIAL TO PRIMARY FOLLICLE TRANSITION	hamster	PMID: 14585807
FSH	regulates	GDF-9	hamster	PMID: 14585807
FSH	regulates	KL	hamster	PMID: 14585807
PCs	activates	TGFbeta	human	PMID: 24860148
LH	upregulates	PCSK6	human	PMID: 24860148
PCSK6	decreases	APOPTOSIS	human	PMID: 24860148
PCSK3	activates	MMP2	rat	PMID: 20375258
BMP-2	downregulates	PCSK6	human	PMID: 22935039
BMP-6	downregulates	PCSK6	human	PMID: 22935039
BMP-7	downregulates	PCSK6	human	PMID: 22935039
BMP-15	downregulates	PCSK6	human	PMID: 22935039
LH	upregulates	PCSK5	human	PMID: 24860148
PCSK6	regulates	CYP19A1	human	PMID: 24860148
PCSK6	regulates	FSHR	human	PMID: 24860148
PCSK6	regulates	FST	human	PMID: 24860148
PCSK6	regulates production of	E2	human	PMID: 24860148
PCSK6	regulates	TGFbeta2	human	PMID: 24860148
PCSK6	regulates	activin A	human	PMID: 24860148
activin A	increases	APOPTOSIS	human	PMID: 24860148
TGFbeta2	increases	APOPTOSIS	human	PMID: 24860148
EGF	influences	TGFbeta	hamster	PMID: 11514350
EGF	upregulates	TGFRB1	hamster	PMID: 11514350
EGF	upregulates	TGFbetaR2	hamster	PMID: 11514350
LH	upregulates	VNN2	bovine	PMID: 24006283
LH	upregulates	RGS2	bovine	PMID: 25339105
miR-378	downregulates	CYP19A1	buffalo,bovine	PMID: 25740097
miR-106	downregulates	CYP19A1	buffalo,bovine	PMID: 25740097
miR-15a	downregulates	cyclin E1	buffalo,bovine	PMID: 25740097
hCG	upregulates	SFRP4	mouse	PMID: 20610534
SFRP4	regulates	beta-catenin 1	mouse	PMID: 20610534
beta-catenin 1	inhibits	LH	mouse	PMID: 20610534
hCG	downregulates	SFRP4	human	PMID: 21307090
hCG	upregulates	sFRP5	human	PMID: 21307090
sFRP5	inhibits	beta-catenin 1	human	PMID: 21667102
hCG	upregulates	ADAMTS-1	human	PMID: 21667102
hCG	reguletes	StAR	human	PMID: 21667102
hCG	reguletes	AREG	human	PMID: 21667102
hCG	reguletes	EREG	human	PMID: 21667102
hCG	reguletes	EPHX1	human	PMID: 21667102
hCG	reguletes	MAGOH	human	PMID: 21667102
hCG	reguletes	ELOVL5	human	PMID: 21667102
hCG	reguletes	LHCGR	human	PMID: 21667102
hCG	reguletes	CYP19A1	human	PMID: 21667102
GDF-9	expression in	CC EXPANSION	human	PMID: 20427239
COX2	expression in	CC EXPANSION	human	PMID: 17889855
HAS2	expression in	CC EXPANSION	mouse	PMID: 17872911
TNFAIP6	expression in	CC EXPANSION	human	PMID: 19625307
PTX3	expression in	CC EXPANSION	human	PMID: 15831290
IL-6	expression in	CC EXPANSION	human	PMID: 9835360
Gp130	expression in	CC EXPANSION	human	PMID: 9835360
activin A	inhibits	FSH	mouse	PMID: 9348180
activin A	involved in	PREANTRAL FOLLICLE GROWTH	mouse	PMID: 9348180
activin A	upregulates	FSHR	rat	PMID: 1505447
activin A	increases	inhibin	mouse	PMID: 9348180
activin A	increases production of	E2	mouse	PMID: 9348180
activin B	decreases production of	A4	sheep	PMID: 22450673
INHA	suppresses	activin B	sheep	PMID: 22450673
LH	increases	INHA	sheep	PMID: 22450673
LH	decreases	activin B	sheep	PMID: 22450673
LH	downregulates	LHCGR	sheep	PMID: 22450673
IGF-1	improves	PREANTRAL FOLLICLE GROWTH	rat	PMID: 11170270
PROK1	expression in	PRIMORDIAL TO PRIMARY FOLLICLE TRANSITION	human	PMID: 26401590
PROKR1	expression in	PRIMORDIAL TO PRIMARY FOLLICLE TRANSITION	human	PMID: 26401590
PROKR2	expression in	PRIMORDIAL TO PRIMARY FOLLICLE TRANSITION	human	PMID: 26401590
PROK1	expression in	PREANTRAL FOLLICLE GROWTH	human	PMID: 26401590
PROKR1	expression in	PREANTRAL FOLLICLE GROWTH	human	PMID: 26401590
PROKR2	expression in	PREANTRAL FOLLICLE GROWTH	human	PMID: 26401590
PROK1	expression in	ANTRUM DIFFERENTIATION	human	PMID: 26401590
PROKR1	expression in	ANTRUM DIFFERENTIATION	human	PMID: 26401590
PROKR2	expression in	ANTRUM DIFFERENTIATION	human	PMID: 26401590
FGF-10	associated with	PRIMORDIAL TO PRIMARY FOLLICLE TRANSITION	goats	PMID: 25496673
FGF-10	associated with	PREANTRAL FOLLICLE GROWTH	goats	PMID: 25496673
FSH	promotes	PREANTRAL FOLLICLE GROWTH	goats	PMID: 25496673
IGF-1	activates	ANTRUM DIFFERENTIATION	rat	PMID: 9275078
IGF-1	activates	ANTRUM DIFFERENTIATION	rat	PMID: 9275078
FSH	involved in	ANTRUM DIFFERENTIATION	porcine	PMID: 12297536
activin A	activates	activin A+ IGF-1	mouse	PMID: 9564843
IGF-1	activates	activin A+ IGF-1	mouse	PMID: 9564843
activin A+ IGF-1	interacts with	FSH	mouse	PMID: 9564843
FSH	roles in	CELL SURVIVAL	goats	PMID: 25496673
FGF-10	roles in	CELL SURVIVAL	goats	PMID: 25496673
FSH	stimulates the expression	FGFR-3c	goats	PMID: 17582010
FSH	stimulates the expression	FGFR-2b	goats	PMID: 17582010
bFGF	stimulates	PRIMORDIAL TO PRIMARY FOLLICLE TRANSITION	goats	PMID: 17536183
FSH	stimulates	PRIMORDIAL TO PRIMARY FOLLICLE TRANSITION	goats	PMID: 25496673
FSH	binds and interacts with	FSH + bFGF	goats	PMID: 17601416
bFGF	binds and interacts with	FSH + bFGF	goats	PMID: 17601416
FSH + bFGF	promotes	PRIMORDIAL TO PRIMARY FOLLICLE TRANSITION	goats	PMID: 17601416
FSH	binds and interacts with	FSH + bFGF	goats	PMID: 17601416
bFGF	binds and interacts with	FSH + bFGF	goats	PMID: 17601416
FSH + bFGF	promotes	PREANTRAL FOLLICLE GROWTH	goats	PMID: 17601416
FSH	binds and interacts with	FSH + bFGF	goats	PMID: 17601416
bFGF	binds and interacts with	FSH + bFGF	goats	PMID: 17601416
FSH + bFGF	maintains	CELL SURVIVAL	goats	PMID: 17601416
FSH	binds	FSH + FGF-10	goat	PMID: 25496673
FGF-10	binds	FSH + FGF-10	goat	PMID: 25496673
FSH + FGF-10	maintains	CELL SURVIVAL	goat	PMID: 25496673
FSH	binds	FSH + FGF-10	goat	PMID: 25496673
FGF-10	binds	FSH + FGF-10	goat	PMID: 25496673
FSH + FGF-10	maintains	PRIMORDIAL FOLLICLE ACTIVATION	goat	PMID: 25496673
FSH	binds	FSH + FGF-10	goat	PMID: 25496673
FGF-10	binds	FSH + FGF-10	goat	PMID: 25496673
FSH + FGF-10	maintains	PREANTRAL FOLLICLE GROWTH	goat	PMID: 25496673
IL-6	levels higher in	PERIOVULATORY FOLLICLES	human	PMID: 24875396
IL-8	levels higher in	PERIOVULATORY FOLLICLES	human	PMID: 24875396
IL-1R antagonist	elevated in	ANTRUM DIFFERENTIATION	human	PMID: 24875396
VEGF-A	elevated in	ANTRUM DIFFERENTIATION	human	PMID: 24875396
cytokines	involved in	PREANTRAL TO ANTRAL FOLLICLE TRANSITION	human	PMID: 24875396
LIF	involved in	PRIMORDIAL TO PRIMARY FOLLICLE TRANSITION	rat	PMID: 11911947
LIF	involved in	PREOVULATORY FOLLICLES	human	PMID: 9689355
bFGF	involved in	PRIMORDIAL FOLLICLE ACTIVATION	rat	PMID: 11325522
KL	involved in	PRIMORDIAL TO PRIMARY FOLLICLE TRANSITION	rat	PMID: 10465300
BMP-4	involved in	PRIMORDIAL TO PRIMARY FOLLICLE TRANSITION	rat	PMID: 12801979
PDGF	promotes	PRIMORDIAL FOLLICLE ACTIVATION	mouse	PMID: 16545793
bFGF	promotes	PRIMORDIAL TO PRIMARY FOLLICLE TRANSITION	rat	PMID: 11325522
PDGF	increases	CELL DIFFERENTIATION	mouse	PMID: 16545793
bFGF	increases	CELL DIFFERENTIATION	rat	PMID: 11325522
PDGF	increases	CELL DIFFERENTIATION	mouse	PMID: 16545793
bFGF	increases	CELL DIFFERENTIATION	rat	PMID: 11325522
KL	binds	cKit	human	PMID: 25905186
FGF-7	regulates	PRIMORDIAL TO PRIMARY FOLLICLE TRANSITION	rat	PMID: 16000551
BMP-4	regulates	PRIMORDIAL TO PRIMARY FOLLICLE TRANSITION	rat	PMID: 12801979
BMP-7	regulates	PRIMORDIAL TO PRIMARY FOLLICLE TRANSITION	rat	PMID: 10377406
cytokines	activates	cytokines + AMH	mouse	PMID: 10579345
AMH	activates	cytokines + AMH	mouse	PMID: 10579345
cytokines + AMH	inhibit	PRIMORDIAL TO PRIMARY FOLLICLE TRANSITION	mouse	PMID: 10579345
activin A	involved in	PRIMARY TO PREANTRAL FOLLICLE TRANSITION	human	PMID: 10370228
cytokines	regulate	ATRESIA	human	PMID: 24875396
cytokines	regulate	ANTRUM DIFFERENTIATION	human	PMID: 24875396
cytokines	regulate	PRIMARY TO PREANTRAL FOLLICLE TRANSITION	mammals	PMID: 9262962
cytokines	regulate	PRIMORDIAL TO PRIMARY FOLLICLE TRANSITION	mammals	PMID: 9262962
cytokines	regulate	PRIMORDIAL FOLLICLE ACTIVATION	mammals	PMID: 9262962
TNFalpha	influences	ATRESIA	porcine	PMID: 21551974
FAS	influences	ATRESIA	porcine	PMID: 21551974
TRAIL	influences	ATRESIA	porcine	PMID: 21551974
CK	role in	PREOVULATORY FOLLICLES	human	PMID: 10664181
EGF	bind	EGF + FSH	goat	PMID: 11259876
FSH	bind	EGF + FSH	goat	PMID: 11259876
EGF + FSH	increases production of	P4	goat	PMID: 11259876
EGF	inhibits	FSH	goat	PMID: 11259876
EGF	inhibits production of	E2	goat	PMID: 11259876
FSH	upregulates	3-beta-HSD	pig	PMID: 16827936
FSH	upregulates	CYP11A1	pig	PMID: 16827936
FSH	downregulates	alpha actin	pig	PMID: 16827936
FSH	downregulates	gamma actin	pig	PMID: 16827936
FSH	upregulates	COX2	pig	PMID: 16827936
COX2	binds and activates	COX2 + PGE2	mouse	PMID: 10944203
PGE2	binds and activates	COX2 + PGE2	mouse	PMID: 10944203
COX2 + PGE2	activates	EP2	mouse	PMID: 10944203
PGE2	binds	PGE2+ EP2	mouse	PMID: 10944203
EP2	binds	PGE2+ EP2	mouse	PMID: 10944203
PGE2+ EP2	increaes production of	P4	mouse	PMID: 10944203
COX2	role in	CC EXPANSION	mouse	PMID: 6793100
FSH	upregulates	HP1-BP74	pig	PMID: 16827936
FSH	upregulates	CCT3	pig	PMID: 16827936
FSH	downregulates	ANXA5	pig	PMID: 16827936
FSH	downregulates	MMP7	pig	PMID: 16827936
FSH	upregulates	SCARB1	pig	PMID: 16827936
SCARB1	involved in	STEROIDOGENESIS	pig	PMID: 20404351
FSH	upregulates	GPX3	pig	PMID: 16827936
FSH	upregulates	IV collagen	pig	PMID: 16827936
ACK-2	inhibits	PRIMORDIAL TO PRIMARY FOLLICLE TRANSITION	rat	PMID: 10465300
VEGF-A	role in	PREANTRAL FOLLICLE GROWTH	bovine	PMID: 17290425
GDF-9	role in	PREANTRAL FOLLICLE GROWTH	human,rat	PMID: 19419709
IGF-1	increases	PREANTRAL FOLLICLE GROWTH	bovine	PMID: 10775183
insulin	increases	PREANTRAL FOLLICLE GROWTH	human	PMID: 10908278
IGF-2	increases	PREANTRAL FOLLICLE GROWTH	human	PMID: 8458497
FSH	increases	ANTRUM DIFFERENTIATION	human	PMID: 9341611
LH	essential role in	ANTRUM DIFFERENTIATION	human	PMID: 9341611
IGF-1	increases	PRIMORDIAL TO PRIMARY FOLLICLE TRANSITION	human	PMID: 10908278
IGF-1	reduces	PREANTRAL FOLLICLE GROWTH	bovine	PMID: 10859268
IGF-1	reduces	CELL DIFFERENTIATION	bovine	PMID: 10859268
EGF	increases	PREANTRAL FOLLICLE GROWTH	bovine	PMID: 10775183
IGF-2	increases production of	E2	human	PMID: 8458497
IGF-2	mediates	FSH	human	PMID: 8458497
miR-210	downregulates	CYP19A1	buffalo	PMID: 29131373
miR-210	downregulates	PCNA	buffalo	PMID: 29131373
miR-210	downregulates	EFNA3	buffalo	PMID: 29131373
EFNA3	involved in	ANGIOGENESIS	buffalo	PMID: 29131373
miR-210	downregulates	HRas	buffalo	PMID: 29131373
FST	decreases	PRIMORDIAL TO PRIMARY FOLLICLE TRANSITION	mouse	PMID: 26076381
FST	decreases	CELL DIFFERENTIATION	mouse	PMID: 26076381
FST	downregulates	NOTCH1	mouse	PMID: 26076381
FST	downregulates	Hey2	mouse	PMID: 26076381
FST	downregulates	NOTCH2	mouse	PMID: 26076381
P4	downregulates	NOTCH	mouse	PMID: 22652674
P4	downregulates	Jag2	mouse	PMID: 22652674
P4	inhibits	PRIMORDIAL TO PRIMARY FOLLICLE TRANSITION	mouse	PMID: 22652674
P4	downregulates	Hey2	mouse	PMID: 22652674
NOTCH1	role in	PRIMORDIAL TO PRIMARY FOLLICLE TRANSITION	mouse	PMID: 22652674
Jag2	role in	PRIMORDIAL TO PRIMARY FOLLICLE TRANSITION	mouse	PMID: 22652674
Hey2	role in	PRIMORDIAL TO PRIMARY FOLLICLE TRANSITION	mouse	PMID: 22652674
NOTCH	role in	PRIMORDIAL TO PRIMARY FOLLICLE TRANSITION	mouse	PMID: 22652674
CoQ10	has positive impacts on	FERTILITY	mouse	PMID: 31557371
CoQ10	protects from	oxidative stress	human	PMID: 27382208
CoQ10	protects from	APOPTOSIS	mouse	PMID: 31557371
CoQ10	decreases levels of	ROS	mouse	PMID: 31557371
CoQ10	decreases	ATRESIA	mouse	PMID: 31557371
ERbeta	facilitates	PREOVULATORY FOLLICLES	mouse	PMID: 15731357
insulin	promotes	E2	mouse	PMID: 24931389
insulin	acts on	PRIMORDIAL FOLLICLE ACTIVATION	mouse	PMID: 24931389
insulin	activates	insulin + Akt	mouse	PMID: 20495820
Akt	activates	insulin + Akt	mouse	PMID: 20495820
insulin + Akt	regulate	PRIMORDIAL FOLLICLE ACTIVATION	mouse	PMID: 20495820
insulin	activates	insulin + Akt	mouse	PMID: 20495820
Akt	activates	insulin + Akt	mouse	PMID: 20495820
insulin + Akt	promote	MEIOTIC COMPETENCE	mouse	PMID: 20495820
E2	inhibits	PRIMORDIAL FOLLICLE ACTIVATION	mouse	PMID: 24931389
E2	promotes	PRIMORDIAL FOLLICLE ACTIVATION	mouse	PMID: 24931389
EGF	involved in	CELL PROLIFERATION	cat	PMID: 24554736
EGF	binds	EGF + EGFR	cat	PMID: 24554736
EGFR	binds	EGF + EGFR	cat	PMID: 24554736
EGF + EGFR	upregulates	MAPKs	cat	PMID: 24554736
MAPKs	stimulates	PRIMORDIAL FOLLICLE ACTIVATION	cat	PMID: 24554736
MAPKs	stimulates	CELL PROLIFERATION	cat	PMID: 24554736
MAPKs	stimulates	CELL SURVIVAL	porcine	PMID: 18023131
MAPKs	stimulates	OOCYTE GROWTH	porcine	PMID: 18023131
EGF	binds	EGF + EGFR	cat	PMID: 24554736
EGFR	binds	EGF + EGFR	cat	PMID: 24554736
EGF + EGFR	upregulates	PI3K	cat	PMID: 24554736
PI3K	stimulates	CELL PROLIFERATION	cat	PMID: 24554736
PI3K	stimulates	CELL SURVIVAL	porcine	PMID: 18023131
PI3K	stimulates	OOCYTE GROWTH	porcine	PMID: 18023131
SMAD7	regulates	TGFbeta	mouse	PMID: 23633623
SMAD7	binds	SMAD7 + TGFbeta	mouse	PMID: 23633623
TGFbeta	binds	SMAD7 + TGFbeta	mouse	PMID: 23633623
SMAD7 + TGFbeta	regulates	FERTILITY	mouse	PMID: 23633623
SMAD7	binds	SMAD7 + GDF-9	mouse	PMID: 23633623
GDF-9	binds	SMAD7 + GDF-9	mouse	PMID: 23633623
SMAD7 + GDF-9	regulates	SOMATIC CELL TO OOCYTE COMMUNICATION	mouse	PMID: 23633623
KL	trigger initiation	PRIMORDIAL FOLLICLE ACTIVATION	goat	PMID: 20014130
FGF	promotes	PRIMORDIAL TO PRIMARY FOLLICLE TRANSITION	human	PMID: 24408318
LIF	promotes	PRIMORDIAL TO PRIMARY FOLLICLE TRANSITION	mouse	PMID: 11911947
insulin	promotes	PRIMORDIAL TO PRIMARY FOLLICLE TRANSITION	mouse	PMID: 12088865
BMPs	promotes	PRIMORDIAL TO PRIMARY FOLLICLE TRANSITION	mouse	PMID: 12801979
SMAD3	induces activation	PREANTRAL FOLLICLE GROWTH	mouse	PMID: 12021033
SMAD3	induces activation	ANTRUM DIFFERENTIATION	mouse	PMID: 12021033
KL	binds	cKit+ KL	mouse	PMID: 20014130
cKit	binds	cKit+ KL	mouse	PMID: 20014130
cKit+ KL	induces activation	PREANTRAL FOLLICLE GROWTH	mouse	PMID: 20014130
KL	binds	cKit+ KL	mouse	PMID: 20014130
cKit	binds	cKit+ KL	mouse	PMID: 20014130
cKit+ KL	induces activation	ANTRUM DIFFERENTIATION	mouse	PMID: 20014130
GCs	produce	KL	mouse	PMID: 20014130
eCG	stimulates	PREANTRAL FOLLICLE GROWTH	cat	PMID: 30296652
eCG	stimulates	ANTRUM DIFFERENTIATION	cat	PMID: 30296652
eCG	acts on	eCG + FSHR	cat	PMID: 30296652
FSHR	acts on	eCG + FSHR	cat	PMID: 30296652
eCG + FSHR	increasing expression of these genes in	GCs	cat	PMID: 30296652
eCG	acts on	eCG + LHCGR	cat	PMID: 30296652
LHCGR	acts on	eCG + LHCGR	cat	PMID: 30296652
eCG + LHCGR	increasing expression of these genes in	GCs	cat	PMID: 30296652
GDF-9	plays both autocrine and paracrine role in regulating	OOCYTE GROWTH	cat	PMID: 30296652
GDF-9	plays both autocrine and paracrine role in regulating	PREANTRAL TO ANTRAL FOLLICLE TRANSITION	cat	PMID: 30296652
BMP-15	a key role in	PRIMARY TO PREANTRAL FOLLICLE TRANSITION	cat	PMID: 30296652
CYP19A1	involved in the assessment of	OOCYTE GROWTH	cat	PMID: 30296652
CYP19A1	involved in the assessment of	ANTRUM DIFFERENTIATION	cat	PMID: 30296652
CYP19A1	involved in the assessment of	CELL DIFFERENTIATION	cat	PMID: 30296652
CYP17A1	involved in the assessment of	OOCYTE GROWTH	cat	PMID: 30296652
CYP17A1	involved in the assessment of	ANTRUM DIFFERENTIATION	cat	PMID: 30296652
CYP17A1	involved in the assessment of	CELL DIFFERENTIATION	cat	PMID: 30296652
CYP19A1	involved in	STEROIDOGENESIS	cat	PMID: 30296652
StAR	expression of	STEROIDOGENESIS	cat	PMID: 30296652
FSH	accelerates	ANTRUM DIFFERENTIATION	cat	PMID: 23279457
FSH	accelerates	PREANTRAL FOLLICLE GROWTH	cat	PMID: 23279457
PI3K	binds and activates	PI3K + Akt	human	PMID: 24830779
Akt	binds and activates	PI3K + Akt	human	PMID: 24830779
PI3K + Akt	determines	CELL SURVIVAL	human	PMID: 24830779
PI3K	binds and activates	PI3K + Akt	human	PMID: 24830779
Akt	binds and activates	PI3K + Akt	human	PMID: 24830779
PI3K + Akt	determines	PRIMORDIAL FOLLICLE ACTIVATION	human	PMID: 24830779
FSH	stimulates	FSH + PI3K	human	PMID: 24830779
PI3K	stimulates	FSH + PI3K	human	PMID: 24830779
FSH + PI3K	activates	PDK1	human	PMID: 24830779
PDK1	phosphorylates	PDK1 + Akt	human	PMID: 24830779
Akt	phosphorylates	PDK1 + Akt	human	PMID: 24830779
PDK1 + Akt	trigger initiation	PRIMORDIAL FOLLICLE ACTIVATION	human	PMID: 24830779
PDK1	phosphorylates	PDK1 + Akt	human	PMID: 24830779
Akt	phosphorylates	PDK1 + Akt	human	PMID: 24830779
PDK1 + Akt	trigger initiation	PRIMORDIAL FOLLICLE ACTIVATION	human	PMID: 24830779
PDK1	downstrem trascription factors including	PDK1 + FOXO1	human	PMID: 24830779
FOXO1	downstrem trascription factors including	PDK1 + FOXO1	human	PMID: 24830779
PDK1 + FOXO1	trigger initiation	PRIMORDIAL FOLLICLE ACTIVATION	human	PMID: 24830779
pten	dephosphorylates	pten+ PIP3	human	PMID: 24830779
PIP3	dephosphorylates	pten+ PIP3	human	PMID: 24830779
pten+ PIP3	regulates the initiation of	PRIMORDIAL FOLLICLE ACTIVATION	human	PMID: 24830779
pten	dephosphorylates	pten+ PIP3	mouse	PMID: 18601913
PIP3	dephosphorylates	pten+ PIP3	mouse	PMID: 18601914
pten+ PIP3	prevents	ATRESIA	mouse	PMID: 18601916
pten	binds and activates	pten+ PI3K	human	PMID: 24830779
PI3K	binds and activates	pten+ PI3K	human	PMID: 24830779
pten+ PI3K	regulates	PRIMORDIAL FOLLICLE ACTIVATION	human	PMID: 24830779
bFGF	interacts with	bFGF + FGFR-1	buffalo	PMID: 31949569
FGFR-1	interacts with	bFGF + FGFR-1	buffalo	PMID: 31949569
bFGF + FGFR-1	involved in	PRIMORDIAL TO PRIMARY FOLLICLE TRANSITION	buffalo	PMID: 31949569
bFGF	interacts with	bFGF + FGFR-2	human	PMID: 24408318
FGFR-2	interacts with	bFGF + FGFR-2	human	PMID: 24408318
bFGF + FGFR-2	involved in	PRIMORDIAL TO PRIMARY FOLLICLE TRANSITION	human	PMID: 24408318
bFGF	promotes	CELL SURVIVAL	human	PMID: 24408318
FGFR-1	expression in	PRIMORDIAL TO PRIMARY FOLLICLE TRANSITION	buffalo	PMID: 31949569
FGFR-2	expression in	PRIMORDIAL TO PRIMARY FOLLICLE TRANSITION	human	PMID: 24408318
bFGF	play role in production of	E2	human	PMID: 18692802
bFGF	enhances	PRIMORDIAL TO PRIMARY FOLLICLE TRANSITION	human	PMID: 24408318
bFGF	promoting	ANGIOGENESIS	mouse	PMID: 23892320
FSH	maintains	PREANTRAL FOLLICLE GROWTH	mouse	PMID: 15987824
AMH	determines	PRIMORDIAL TO PRIMARY FOLLICLE TRANSITION	human	PMID: 15836957
FSH	induces	PRIMORDIAL FOLLICLE ACTIVATION	goat	PMID: 17462110
LH	induces	CELL DIFFERENTIATION	mouse	PMID: 10859274
insulin	reduces	ATRESIA	human	PMID: 10908278
insulin	improves	CELL SURVIVAL	human	PMID: 10908278
AMH	plays a key role in	ANTRUM DIFFERENTIATION	rhesus macaques	PMID: 27165618
AMH	plays a key role in	CELL SURVIVAL	human	PMID: 15836957
AMH	plays a key role in	PREANTRAL FOLLICLE GROWTH	rhesus macaques	PMID: 27165618
VEGF-A	promotes	ANGIOGENESIS	mammals	PMID: 19786399
VEGF-A	maintains	CELL SURVIVAL	goat	PMID: 21987221
VEGF-A	promotes	ANTRUM DIFFERENTIATION	goat	PMID: 21987221
VEGF-A	promotes	PREANTRAL FOLLICLE GROWTH	goat	PMID: 21987221
5% O2	increases	CELL SURVIVAL	dog	PMID: 19754582
5% O2	promotes	MEIOTIC COMPETENCE	pig	PMID: 15725436
5% O2	promotes	CELL SURVIVAL	rat	PMID: 19552585
5% O2	promotes	ANTRUM DIFFERENTIATION	goat	PMID: 19442461
5% O2	promotes	PREANTRAL FOLLICLE GROWTH	mammals	PMID: 21362681
5% O2	binds	5% O2 + fetuin	monkeys	PMID: 21362681
fetuin	binds	5% O2 + fetuin	monkeys	PMID: 21362681
5% O2 + fetuin	binds	5% O2	monkeys	PMID: 21362681
5% O2 + fetuin	determines	MEIOTIC COMPETENCE	monkeys	PMID: 21362681
5% O2	elevated biosynthesis	AMH	monkeys	PMID: 21362681
GDF-9	increases	PRIMARY TO PREANTRAL FOLLICLE TRANSITION	mouse	PMID: 27155601
GDF-9	decreases	PREANTRAL FOLLICLE GROWTH	mouse	PMID: 27155601
SIRT1	binds	SIRT1 + AMPK	mouse	PMID: 25724287
AMPK	binds	SIRT1 + AMPK	mouse	PMID: 25724287
SIRT1 + AMPK	controls	CELL METABOLISM	mouse	PMID: 25724287
PI3K	binds	PI3K + pten	pig	PMID: 27955719
pten	binds	PI3K + pten	pig	PMID: 27955719
PI3K + pten	regulates	Akt	pig	PMID: 27955719
Akt	binds and activates	Akt + PI3K + pten	pig	PMID: 27955719
PI3K + pten	binds and activates	Akt + PI3K + pten	pig	PMID: 27955719
Akt + PI3K + pten	promotes	CELL PROLIFERATION	pig	PMID: 27955719
PI3K	binds	PI3K + pten	pig	PMID: 27955719
pten	binds	PI3K + pten	pig	PMID: 27955719
PI3K + pten	regulates	Akt	pig	PMID: 27955719
Akt	binds and activates	Akt + PI3K + pten	pig	PMID: 27955719
PI3K + pten	binds and activates	Akt + PI3K + pten	pig	PMID: 27955719
Akt + PI3K + pten	downstream pathway of	insulin	pig	PMID: 27955719
insulin	regulates	ANTRUM DIFFERENTIATION	pig	PMID: 27955719
insulin	binds	insulin + glucose	pig	PMID: 27955719
glucose	binds	insulin + glucose	pig	PMID: 27955719
insulin + glucose	enhances	glycolysis	pig	PMID: 27955719
insulin	binds	insulin + glucose	pig	PMID: 27955719
glucose	binds	insulin + glucose	pig	PMID: 27955719
insulin + glucose	induces	ANTRUM DIFFERENTIATION	pig	PMID: 27955719
Oxt	binds	Oxt + IGF-1	pig	PMID: 28163019
IGF-1	binds	Oxt + IGF-1	pig	PMID: 28163019
Oxt + IGF-1	controls	ANTRUM DIFFERENTIATION	pig	PMID: 28163019
Oxt	binds	Oxt + IGF-1	pig	PMID: 28163019
IGF-1	binds	Oxt + IGF-1	pig	PMID: 28163019
Oxt + IGF-1	promotes	CELL PROLIFERATION	pig	PMID: 28163019
Oxt	binds	Oxt + IGF-1	pig	PMID: 28163019
IGF-1	binds	Oxt + IGF-1	pig	PMID: 28163019
Oxt + IGF-1	promotes	PCNA	pig	PMID: 28163019
Oxt	binds	Oxt + IGF-1	pig	PMID: 28163019
IGF-1	binds	Oxt + IGF-1	pig	PMID: 28163019
Oxt + IGF-1	promotes	PREANTRAL FOLLICLE GROWTH	pig	PMID: 28163019
STEROIDOGENESIS	promotes	PREANTRAL FOLLICLE GROWTH	mouse	PMID: 11891927
STEROIDOGENESIS	supports	ANTRUM DIFFERENTIATION	mouse	PMID: 11891927
STEROIDOGENESIS	supports	MEIOTIC COMPETENCE	mouse	PMID: 11891927
LH	binds	CELL DIFFERENTIATION	mouse	PMID: 11891927
CYP19A1	binds	CYP19A1 + androgens	mouse	PMID: 11891927
androgens	binds	CYP19A1 + androgens	mouse	PMID: 11891927
CYP19A1 + androgens	binds	CYP19A1	mouse	PMID: 11891927
CYP19A1 + androgens	convert androgensinto	E2	mouse	PMID: 11891927
E2	acts with	E2+ FSH	mouse	PMID: 11891927
FSH	acts with	E2+ FSH	mouse	PMID: 11891927
E2+ FSH	increases number of	LHCGR	mouse	PMID: 11891927
E2	modulates	CELL PROLIFERATION	mouse	PMID: 11891927
ERalpha	expression in	CELL DIFFERENTIATION	mouse	PMID: 11891927
bFGF	induces	PRIMORDIAL TO PRIMARY FOLLICLE TRANSITION	mouse	PMID: 11325522
bFGF	promotes	PREANTRAL FOLLICLE GROWTH	mouse	PMID: 11325522
bFGF	promotes	CELL PROLIFERATION	mouse	PMID: 11325522
FSH	stimulates	ANTRUM DIFFERENTIATION	mouse	PMID: 25949142
FSH	stimulates	CELL DIFFERENTIATION	mouse	PMID: 25949142
HYPOXIA	promotes	PREANTRAL FOLLICLE GROWTH	mouse	PMID: 24569591
O2	critical for production of	ATP	mouse	PMID: 16983401
activin A	binds and activates	activin A+ TGFbetaR2	mouse	PMID: 9759503
TGFbetaR2	binds and activates	activin A+ TGFbetaR2	mouse	PMID: 9759503
activin A+ TGFbetaR2	phoshorylates and recruits	TGFbetaR1	mouse	PMID: 9759503
TGFbetaR1	binds and activates	TGFbetaR1 + activin A+ TGFbetaR2	mouse	PMID: 9759503
activin A+ TGFbetaR2	binds and activates	TGFbetaR1 + activin A+ TGFbetaR2	mouse	PMID: 9759503
TGFbetaR1 + activin A+ TGFbetaR2	phoshorylates and activates	SMADs	mouse	PMID: 9759503
activin A	binds and activates	activin A+ FSHR	mouse	PMID: 17644808
FSHR	binds and activates	activin A+ FSHR	mouse	PMID: 17644808
activin A+ FSHR	upregulates	FSH	mouse	PMID: 17644808
FSH	binds	FSH + activin A+ FSHR	mouse	PMID: 17644808
activin A+ FSHR	binds	FSH + activin A+ FSHR	mouse	PMID: 17644808
FSH + activin A+ FSHR	promotes	PREANTRAL FOLLICLE GROWTH	mouse	PMID: 17644808
activin A	upregulates	FSH	mouse	PMID: 17644808
activin A	upregulates	LH	mouse	PMID: 17644808
activin A	enhances	CYP19A1	mouse	PMID: 17644808
activin A	enhances	E2	mouse	PMID: 17644808
activin A	enhances	MEIOTIC COMPETENCE	mouse	PMID: 17644808
activin A	binds	activin A+ laminin	mouse	PMID: 17644808
laminin	binds	activin A+ laminin	mouse	PMID: 17644808
activin A+ laminin	promotes	PREANTRAL FOLLICLE GROWTH	mouse	PMID: 17644808
CNP	binds and activates	CNP + NPR2	mouse	PMID: 22546688
NPR2	binds and activates	CNP + NPR2	mouse	PMID: 22546688
CNP + NPR2	synthesizes	cGMP	mouse	PMID: 22546688
cGMP	maintaines	MEIOTIC COMPETENCE	mouse	PMID: 22546688
LH	binds	LH + CNP	mouse	PMID: 22546688
cGMP	binds	LH + CNP	mouse	PMID: 22546688
LH + CNP	decreases	cGMP	mouse	PMID: 22546688
cGMP	binds	cGMP + LH + CNP	mouse	PMID: 22546688
LH + CNP	binds	cGMP + LH + CNP	mouse	PMID: 22546688
cGMP + LH + CNP	determines	MEIOTIC COMPETENCE	mouse	PMID: 22546688
FSH	needed in	ANTRUM DIFFERENTIATION	mouse	PMID: 22190081
FSH	essential for	CELL SURVIVAL	mouse	PMID: 22190081
Gns	regulates	CELL PROLIFERATION	mouse	PMID: 21565993
Gns	regulates	CELL DIFFERENTIATION	mouse	PMID: 21565993
Gns	regulates	CELL SURVIVAL	mouse	PMID: 21565993
insulin	regulates	CELL PROLIFERATION	mouse	PMID: 21565993
insulin	regulates	CELL DIFFERENTIATION	mouse	PMID: 21565993
insulin	regulates	CELL SURVIVAL	mouse	PMID: 21565993
5% O2	promotes	OXPHOS	mouse	PMID: 8956285
5% O2	promotes synthesis of	LIPOGENESIS	mouse	PMID: 8956285
20% O2	promotes	OVULATION	mouse	PMID: 8956285
5% O2	inhibits	ANTRUM DIFFERENTIATION	mouse	PMID: 8956285
5% O2	inhibits	CELL DIFFERENTIATION	mouse	PMID: 8956285
5% O2	inhibits	MEIOTIC COMPETENCE	mouse	PMID: 8956285
20% O2	might be deleterious to	MEIOTIC COMPETENCE	mouse	PMID: 8956285
20% O2	promotes	PREANTRAL FOLLICLE GROWTH	mouse	PMID: 8956285
hCG	binds	hCG+ EGF	mouse	PMID: 9572431
EGF	binds	hCG+ EGF	mouse	PMID: 9572431
hCG+ EGF	determines	MEIOTIC COMPETENCE	mouse	PMID: 9572431
PI3K	binds	PI3K + mTOR	human, mouse	PMID: 25590233
mTOR	binds	PI3K + mTOR	human, mouse	PMID: 25590233
PI3K + mTOR	determines	PRIMORDIAL TO PRIMARY FOLLICLE TRANSITION	human, mouse	PMID: 25590233
mTOR	binds	mTOR + PA	mouse	PMID: 25590233
PA	binds	mTOR + PA	mouse	PMID: 25590233
mTOR + PA	promotes	PRIMORDIAL FOLLICLE ACTIVATION	mouse	PMID: 25590233
activin A	binds	activin A+ FSHR	mouse	PMID: 31064932
FSHR	binds	activin A+ FSHR	mouse	PMID: 31064932
activin A+ FSHR	determines	PREANTRAL FOLLICLE GROWTH	mouse	PMID: 31064932
SA	reduces	ANTRUM DIFFERENTIATION	mouse	PMID: 25256931
NEFA	increases production of	P4	mouse	PMID: 25256931
SA	increases production of	P4	mouse	PMID: 25256931
OA	reduces	MEIOTIC COMPETENCE	mouse	PMID: 25256931
SA	reduces	MEIOTIC COMPETENCE	mouse	PMID: 25256931
NEFA	reduces	MEIOTIC COMPETENCE	mouse	PMID: 25256931
NEFA	increases	MEIOTIC COMPETENCE	mouse	PMID: 25256931
NEFA	determines	MITOTIC CELL CYCLE	mouse	PMID: 25256931
activin A	promotes	MEIOTIC COMPETENCE	mouse	PMID: 11514365
activin A	promotes	ANTRUM DIFFERENTIATION	mouse	PMID: 11514365
activin A	promotes	PREANTRAL TO ANTRAL FOLLICLE TRANSITION	mouse	PMID: 11514365
activin A	promotes	PREANTRAL FOLLICLE GROWTH	mouse	PMID: 11514365
IGF-1	determines	PREANTRAL FOLLICLE GROWTH	bovine	PMID: 10750040
IGF-1	determines	OOCYTE GROWTH	bovine	PMID: 10775183
IGF-1	determines	ANTRUM DIFFERENTIATION	bovine	PMID: 10775183
IGF-1	determines	CELL DIFFERENTIATION	bovine	PMID: 17636166
IGF-1	determines production of	E2	bovine	PMID: 17636166
bFGF	detected in	GCs	bovine	PMID: 3036478
bFGF	determines	CELL SURVIVAL	bovine	PMID: 3036478
bFGF	determines	PREANTRAL FOLLICLE GROWTH	bovine	PMID: 3036478
bFGF	binds	bFGF + FSH	bovine	PMID: 3036478
FSH	binds	bFGF + FSH	bovine	PMID: 3036478
bFGF + FSH	determines	CELL SURVIVAL	bovine	PMID: 3036478
bFGF	binds	bFGF + FSH	bovine	PMID: 3036478
FSH	binds	bFGF + FSH	bovine	PMID: 3036478
bFGF + FSH	determines	PREANTRAL FOLLICLE GROWTH	bovine	PMID: 3036478
bFGF	binds	bFGF + TGFbeta	bovine	PMID: 3036478
TGFbeta	binds	bFGF + TGFbeta	bovine	PMID: 3036478
bFGF + TGFbeta	decreases	PREANTRAL FOLLICLE GROWTH	bovine	PMID: 3036478
bFGF	binds	bFGF + TGFbeta	bovine	PMID: 3036478
TGFbeta	binds	bFGF + TGFbeta	bovine	PMID: 3036478
bFGF + TGFbeta	decreases	CELL SURVIVAL	bovine	PMID: 3036478
bFGF	stimulates production of	E2	bovine	PMID: 25117631
bFGF	stimulates production of	P4	bovine	PMID: 25117631
VEGF-A	promotes	PRIMARY TO PREANTRAL FOLLICLE TRANSITION	bovine	PMID: 17290425
VEGF-A	role in	ANGIOGENESIS	bovine	PMID: 17290425
VEGF-A	promotes	ANTRUM DIFFERENTIATION	bovine	PMID: 17290425
VEGF-A	promotes	PREANTRAL FOLLICLE GROWTH	goat	PMID: 19486605
VEGF-A	promotes	MEIOTIC COMPETENCE	goat	PMID: 21987221
Gns	promotes	PREANTRAL FOLLICLE GROWTH	bovine	PMID: 20207724
FSH	promotes	PREANTRAL FOLLICLE GROWTH	monkeys	PMID: 20729335
FSH	promotes	ANTRUM DIFFERENTIATION	bovine	PMID: 20207724
FSH	promotes	STEROIDOGENESIS	bovine	PMID:20203128
activin A	promotes	STEROIDOGENESIS	bovine	PMID: 20203128
activin A	enanches	FSH	bovine	PMID: 16728113
activin A	promotes	PRIMORDIAL FOLLICLE ACTIVATION	bovine	PMID: 10963874
activin A	promotes	SOMATIC CELL TO OOCYTE COMMUNICATION	bovine	PMID: 20203128
activin A	promotes	ANTRUM DIFFERENTIATION	bovine	PMID: 20203128
activin A	promotes	PREANTRAL FOLLICLE GROWTH	bovine	PMID: 16728113
activin A	promotes	PREANTRAL FOLLICLE GROWTH	sheep	PMID: 16728113
activin A	promotes	OOCYTE GROWTH	sheep	PMID: 20203128
activin A	binds	activin A+ FSH	bovine	PMID: 16728113
FSH	binds	activin A+ FSH	bovine	PMID: 16728113
activin A+ FSH	promotes	PREANTRAL FOLLICLE GROWTH	bovine	PMID: 16728113
FSH	binds	FSH + FSHR	monkeys	PMID: 20729335
FSHR	binds	FSH + FSHR	monkeys	PMID: 20729335
FSH + FSHR	increases	PREANTRAL FOLLICLE GROWTH	monkeys	PMID: 20729335
FSH	binds	FSH + FSHR	bovine	PMID: 20207724
FSHR	binds	FSH + FSHR	bovine	PMID: 20207724
FSH + FSHR	promotes	ANTRUM DIFFERENTIATION	bovine	PMID: 20207724
FSH	binds	FSH + FSHR	bovine	PMID: 20203128
FSHR	binds	FSH + FSHR	bovine	PMID: 20203128
FSH + FSHR	promotes secretion of	E2	bovine	PMID: 20203128
GH	binds	GH + GHR	bovine	PMID: 9746733
GHR	binds	GH + GHR	bovine	PMID: 9746733
GH + GHR	promotes	PREOVULATORY FOLLICLES	bovine	PMID: 9746733
GH	binds	GH + GHR	bovine	PMID: 9746733
GHR	binds	GH + GHR	bovine	PMID: 9746733
GH + GHR	promotes	PRIMORDIAL TO PRIMARY FOLLICLE TRANSITION	bovine	PMID: 9746733
GH + GHR	increased by	E2	bovine	PMID: 25117631
GH	promotes	PREANTRAL FOLLICLE GROWTH	bovine	PMID: 9746733
insulin	determines	OVULATION	bovine	PMID: 17244742
insulin	determines	CELL DIFFERENTIATION	bovine	PMID: 7781591
insulin	determines	amino acid transport	bovine	PMID: 7781591
insulin	determines	LIPOGENESIS	bovine	PMID: 7781591
insulin	determines	protein synthesis	bovine	PMID: 7781591
insulin	increases	PREANTRAL FOLLICLE GROWTH	bovine	PMID: 10775183
insulin	role in	MEIOTIC COMPETENCE	bovine	PMID: 17507188
insulin	binds	insulin + IGF-1R	bovine	PMID: 10750040
IGF-1R	binds	insulin + IGF-1R	bovine	PMID: 10750040
insulin + IGF-1R	promotes	PREANTRAL FOLLICLE GROWTH	bovine	PMID: 10750040
insulin	binds	insulin + E2	bovine	PMID: 16726496
E2	binds	insulin + E2	bovine	PMID: 16726496
insulin + E2	binds and interacts with	hCG	bovine	PMID: 16726496
hCG	binds	hCG+ insulin + E2	bovine	PMID: 16726496
insulin + E2	binds	hCG+ insulin + E2	bovine	PMID: 16726496
hCG+ insulin + E2	promotes	PRIMORDIAL TO PRIMARY FOLLICLE TRANSITION	bovine	PMID: 16726496
hCG	binds	hCG+ insulin + E2	bovine	PMID: 16726496
insulin + E2	binds	hCG+ insulin + E2	bovine	PMID: 16726496
hCG+ insulin + E2	promotes	PREANTRAL FOLLICLE GROWTH	bovine	PMID: 16726496
E2	maintains	SOMATIC CELL TO OOCYTE COMMUNICATION	bovine	PMID: 24985562
A4	maintains	SOMATIC CELL TO OOCYTE COMMUNICATION	bovine	PMID: 24985562
L-carnitine	improves	MEIOTIC COMPETENCE	mouse	PMID: 21613630
EGF	upregulates	hCG	human	PMID: 9572431
IL-7	stimulates	MEIOTIC COMPETENCE	mouse	PMID: 26864200
melatonin	improves	PREANTRAL FOLLICLE GROWTH	goat	PMID: 22920266
rutin	improves	PREANTRAL FOLLICLE GROWTH	sheep	PMID: 28043362
AREG	improves	MEIOTIC COMPETENCE	human	PMID: 28938744
GSH	improves	MEIOTIC COMPETENCE	hamster	PMID: 12420305
BMP-15	stimulates	PREANTRAL FOLLICLE GROWTH	mammals	PMID: 28796232
GDF-9	stimulates	PREANTRAL FOLLICLE GROWTH	mammals	PMID: 28796232
SIRT1	upregulates production of	AMPK	porcine	PMID: 25724287
SIRT1	upregulates production of	ATP	porcine	PMID: 25724287
cAMP	involved in	MEIOTIC COMPETENCE	mammals	PMID: 19035343
IL-7	reduces	APOPTOSIS	rat	PMID: 21178173
FSH	improves	PREANTRAL TO ANTRAL FOLLICLE TRANSITION	mammals	PMID: 9165031
FSH	promotes	CELL PROLIFERATION	mammals	PMID: 9165031
FSH	promotes	CELL DIFFERENTIATION	mammals	PMID: 9165031
FSH	suppresses	APOPTOSIS	mammals	PMID: 9165031
cGMP	promotes	PREANTRAL FOLLICLE GROWTH	mammals	PMID: 10810202
FSH	induces	PREANTRAL FOLLICLE GROWTH	mammals	PMID: 9369162
FORKO	alterates	PREANTRAL FOLLICLE GROWTH	mouse	PMID: 11089565
TGFbeta	binds	TGFbeta + TGFbetaR2	mammals	PMID: 11752591
TGFbetaR2	binds	TGFbeta + TGFbetaR2	mammals	PMID: 11752591
TGFbeta + TGFbetaR2	binds and activates	TGFbetaR1	mammals	PMID: 11752591
TGFbetaR1	binds	TGFbetaR1 + TGFbeta + TGFbetaR2	mammals	PMID: 11752591
TGFbeta + TGFbetaR2	binds	TGFbetaR1 + TGFbeta + TGFbetaR2	mammals	PMID: 11752591
TGFbetaR1 + TGFbeta + TGFbetaR2	phosphorylates	MH2	mammals	PMID: 11752591
TGFbetaR1	activates	SMAD2	mammals	PMID: 11752591
TGFbetaR1	activates	SMAD3	mammals	PMID: 11752591
activin A	binds	activin A+ ACVR2A	mammals	PMID: 11752591
ACVR2A	binds	activin A+ ACVR2A	mammals	PMID: 11752591
activin A+ ACVR2A	binds and activates	ALK-4	mammals	PMID: 11752591
ALK-4	activates	SMAD2	mammals	PMID: 11752591
ALK-4	activates	SMAD3	mammals	PMID: 11752591
SMAD2	binds	SMAD2 + SMAD3	mammals	PMID: 11752591
SMAD3	binds	SMAD2 + SMAD3	mammals	PMID: 11752591
SMAD2 + SMAD3	activates	SMAD4	mammals	PMID: 11752591
SMAD2	ubiquitous and present in	PRIMORDIAL TO PRIMARY FOLLICLE TRANSITION	mammals	PMID: 12021033
SMAD2	ubiquitous and present in	ANTRUM DIFFERENTIATION	mammals	PMID: 12021033
SMAD2	reduced presence in	PREOVULATORY FOLLICLES	mammals	PMID: 12021033
SMAD2	presence in	LUTEINIZATION	mammals	PMID: 12021033
SMAD3	presence in	PREANTRAL FOLLICLE GROWTH	mammals	PMID: 12021033
SMAD3	does not appear in	LUTEINIZATION	mammals	PMID: 12021033
SMAD3	expression is diminished in	ANTRUM DIFFERENTIATION	mammals	PMID: 12021033
SMAD2	more sensitive to	activin A	mammals	PMID: 11752591
TGFbeta	regulates	SMAD3	mammals	PMID: 11752591
activin A	regulates	SMAD2	mammals	PMID: 11752591
TGFbeta	binds	TGFbeta + SMAD2	mammals	PMID: 22656308
SMAD2	binds	TGFbeta + SMAD2	mammals	PMID: 22656308
TGFbeta + SMAD2	activates	SMAD3	mammals	PMID: 22656308
TGFbeta + SMAD2	binds	TGFbeta + SMAD2 + SMAD3	mammals	PMID: 22656308
SMAD3	binds	TGFbeta + SMAD2 + SMAD3	mammals	PMID: 22656308
TGFbeta + SMAD2 + SMAD3	increases expression of	SMAD7	mammals	PMID: 22656308
SMAD7	role in	PREANTRAL FOLLICLE GROWTH	mammals	PMID: 22656308
SMAD7	expression in	ANGIOGENESIS	mammals	PMID: 19535790
SMAD3	binds	SMAD3 + FSH	mammals	PMID: 19535790
FSH	binds	SMAD3 + FSH	mammals	PMID: 19535790
SMAD3 + FSH	regulates	FSHR	mammals	PMID: 19535790
GDF-9	binds	GDF-9 + FSH	goat	PMID: 23050662
FSH	binds	GDF-9 + FSH	goat	PMID: 23050662
GDF-9 + FSH	promotes	CELL SURVIVAL	goat	PMID: 23050662
GDF-9	binds	GDF-9 + FSH	goat	PMID: 23050662
FSH	binds	GDF-9 + FSH	goat	PMID: 23050662
GDF-9 + FSH	promotes	PREANTRAL FOLLICLE GROWTH	goat	PMID: 23050662
GDF-9	binds	GDF-9 + FSH	goat	PMID: 23050662
FSH	binds	GDF-9 + FSH	goat	PMID: 23050662
GDF-9 + FSH	promotes	PRIMORDIAL FOLLICLE ACTIVATION	goat	PMID: 23050662
VEGF-A	binds	VEGF-A + IGF-1	bovine	PMID: 25219848
IGF-1	binds	VEGF-A + IGF-1	bovine	PMID: 25219848
VEGF-A + IGF-1	binds and activates	GH	bovine	PMID: 25219848
GH	binds	GH + VEGF-A + IGF-1	bovine	PMID: 25219848
VEGF-A + IGF-1	binds	GH + VEGF-A + IGF-1	bovine	PMID: 25219848
GH + VEGF-A + IGF-1	promotes	PREANTRAL FOLLICLE GROWTH	bovine	PMID: 25219848
VEGF-A	increases	PREANTRAL FOLLICLE GROWTH	bovine	PMID: 25219848
GH	increases	PREANTRAL FOLLICLE GROWTH	bovine	PMID: 25219848
VEGF-A	promotes	ANTRUM DIFFERENTIATION	bovine	PMID: 25219848
GH	results in higher	E2	bovine	PMID: 25219848
BMP-4	increases	OOCYTE GROWTH	sheep	PMID: 25085606
BMP-4	increases	PRIMARY TO PREANTRAL FOLLICLE TRANSITION	sheep	PMID: 25085606
BMP-4	promotes	PREANTRAL FOLLICLE GROWTH	sheep	PMID: 25085606
FSH	promotes	CELL SURVIVAL	bovine	PMID: 30460886
FSH	promotes	PREANTRAL FOLLICLE GROWTH	bovine	PMID: 30460886
PDGF	binds	PDGF + FSH	goat	PMID: 22136249
FSH	binds	PDGF + FSH	goat	PMID: 22136249
PDGF + FSH	determines	PREANTRAL FOLLICLE GROWTH	goat	PMID: 22136249
PDGF	binds	PDGF + FSH	rat	PMID: 6263591
FSH	binds	PDGF + FSH	rat	PMID: 6263591
PDGF + FSH	increase	LHCGR	rat	PMID: 6263591
PDGF	binds	PDGF + FSH	rat	PMID: 6298205
FSH	binds	PDGF + FSH	rat	PMID: 6298205
PDGF + FSH	promotes activity of	cAMP	rat	PMID: 6298205
PDGF	binds	PDGF + FSH	rat	PMID: 6298205
FSH	binds	PDGF + FSH	rat	PMID: 6298205
PDGF + FSH	promotes production of	P4	rat	PMID: 6298205
PDGF	promotes	PRIMORDIAL TO PRIMARY FOLLICLE TRANSITION	rat	PMID: 16735540
PDGF	promotes	PREANTRAL FOLLICLE GROWTH	rat	PMID: 17108337
IGF-1	biosynthetic activity	FSH	bovine	PMID: 29668890
IGF-1	biosynthetic activity	LH	bovine	PMID: 29668890
IGF-1	interacts with stimulatory effect	hCG	human	PMID: 19225041
IGF-1	activates	GnRH	rat	PMID: 24929098
HIF-1alpha	activates	HIF-1alpha + IL-6	bovine	PMID: 29132131
IL-6	activates	HIF-1alpha + IL-6	bovine	PMID: 29132131
HIF-1alpha + IL-6	releases	VEGF-A	bovine	PMID: 29132131
COX2	activates	COX2 + IL-6	bovine	PMID: 29132131
IL-6	activates	COX2 + IL-6	bovine	PMID: 29132131
COX2 + IL-6	releases	VEGF-A	bovine	PMID: 29132131
miR-26b	inhibits	ATM	porcine	PMID: 22737216
IGF-1	interacts with	IGF-R	porcine, rat	PMID: 1659527
IGF-1	activates	cyclin E1	porcine	PMID: 31435642
IGF-1	activates	CDK2	porcine	PMID: 31435642
IGF-1	activates	PI3K	porcine	PMID: 31435642
IGF-1	activates	Akt	porcine	PMID: 31435642
PI3K	disactivates	FOXO1	porcine	PMID: 31435642
PI3K	disactivates	CDKN1B	porcine	PMID: 31435642
AQP3	promotes	ANTRUM DIFFERENTIATION	sheep	PMID: 25930733
AQP9	promotes	ANTRUM DIFFERENTIATION	sheep	PMID: 25930733
FSH	binds	FSH + EGF	goat	PMID: 15019464
EGF	binds	FSH + EGF	goat	PMID: 15019464
FSH + EGF	promotes increment in	PRIMORDIAL TO PRIMARY FOLLICLE TRANSITION	goat	PMID: 15019464
FSH	binds	FSH + EGF	goat	PMID: 15019464
EGF	binds	FSH + EGF	goat	PMID: 15019464
FSH + EGF	promotes	OOCYTE GROWTH	goat	PMID: 15019464
20% O2	promotes	PREANTRAL FOLLICLE GROWTH	goat	PMID: 19442461
20% O2	promotes	MEIOTIC COMPETENCE	goat	PMID: 19442461
20% O2	promotes	MEIOTIC COMPETENCE	goat	PMID: 19442461
20% O2	increases	PREANTRAL TO ANTRAL FOLLICLE TRANSITION	goat	PMID: 19442461
5% O2	increases	PREANTRAL TO ANTRAL FOLLICLE TRANSITION	goat	PMID: 19442461
KL	promotes	PRIMORDIAL FOLLICLE ACTIVATION	mouse	PMID: 10465300
KL	promotes	PRIMORDIAL TO PRIMARY FOLLICLE TRANSITION	mouse	PMID: 15062541
GDF-9	suppresses	KL	mouse	PMID: 11090434
[truncated: 88 more rows]
